# Supplementary material for: Automated annotation of complex natural products using a modular fragmentation–based structure assembly (MFSA) strategy
Source: Sci Adv. 2025 Aug 15;11(33):eadw4693. doi: 10.1126/sciadv.adw4693 (PMC12356265; doi:10.1126/sciadv.adw4693)
Supplement: Supplementary file 2 — Tables S10 to S14 [file sciadv.adw4693_tables_s10_to_s14.zip]

Archive with 5 entries (5 files):
- adw4693_table_s10.xlsx
- adw4693_table_s11.xlsx
- adw4693_table_s12.xlsx
- adw4693_table_s13.xlsx
- adw4693_table_s14.xlsx
