# Supplementary material for: Automated annotation of complex natural products using a modular fragmentation–based structure assembly (MFSA) strategy
Source: Sci Adv. 2025 Aug 15;11(33):eadw4693. doi: 10.1126/sciadv.adw4693 (PMC12356265; doi:10.1126/sciadv.adw4693)
Supplement: Supplementary file 2 — Tables S10 to S14 [file sciadv.adw4693_tables_s10_to_s14.zip › adw4693_table_s10.xlsx]

## Sheet: DB
Number	Module A	Module B	Module C	Module D	New SMILES	Product Ion 1	Product Ion 2	Product Ion 3	Product Ion 4	Product Ion 5	Product Ion 6	Product Ion 7	Product Ion 8	Product Ion 9	Product Ion 10	Product Ion 11	MS Feature Exp
1	A4	B7	C3		*20*OCC1(O)C2OC3(C(O*3*)C(C)CC3C3(O)C(C)CC(O)(C(=C)C)C(O*14*)C23)C1O	C20H28O4	C20H26O3	C19H28O3	C20H24O2	C19H26O2	C19H24O1	C17H24O2	C18H26O1	C17H22O1	C15H22O2		C30H44O7
2	A4	B7	C4		*20*OCC1(O)C2OC3(C(O*3*)C(C)CC3C3(O)C(C)C(O*12*)C(O)(C(=C)C)C(O*14*)C23)C1O	C20H28O5	C20H26O4	C19H28O4	C20H24O3	C19H26O3	C19H24O2	C17H24O3	C18H26O2	C17H22O2	C15H22O3		C30H42O8
3	A4	B8	C3		*20*OCC12OC3(C(O*3*)C(C)CC3C3(O)C(C)CC(O)(C(=C)C)C(O*14*)C3C1O)C2O	C20H28O4	C20H26O3	C19H28O3	C20H24O2	C19H26O2	C19H24O1	C17H24O2	C18H26O1	C17H22O1	C15H22O2		C30H42O7
4	A4	B8	C4		*20*OCC12OC3(C(O*3*)C(C)CC3C3(O)C(C)C(O*12*)C(O)(C(=C)C)C(O*14*)C3C1O)C2O	C20H28O5	C20H26O4	C19H28O4	C20H24O3	C19H26O3	C19H24O2	C17H24O3	C18H26O2	C17H22O2	C15H22O3		C30H42O6
5	A1	B2	C1		*20*OCC1(O)C(O)C1C3OC4(*1d*)OC3(C(=C)C)CC(C)C1(O4)C1C=C(C)C(=O)C1(O)C1O	C20H24O6	C20H22O5	C20H20O4	C20H18O3	C19H20O3	C20H16O2	C19H18O2	C19H16O2	C19H16O1	C17H16O2		C30H40O9
6	A2	B2	C1		*20*OCC1(O)C(O)C1C3OC4(*1d*)OC3(C(=C)C)CC(C)C1(O4)C1CC(C)C(=O)C1(O)C1O	C20H26O6	C20H24O5	C20H22O4	C20H20O3	C19H22O3	C20H18O2	C19H20O2	C19H18O2	C19H18O1	C17H18O2		C30H40O8
7	A3	B2	C1		*20*OCC1(O)C(O)C1C3OC4(*1d*)OC3(C(=C)C)CC(C)C1(O4)C1C=C(C)C(O*3*)C1(O)C1O	C20H26O6	C20H24O5	C20H22O4	C20H20O3	C19H22O3	C20H18O2	C19H20O2	C19H18O2	C19H18O1	C17H18O2		C30H40O7
8	A4	B2	C1		*20*OCC1(O)C(O)C1C3OC4(*1d*)OC3(C(=C)C)CC(C)C1(O4)C1CC(C)C(O*3*)C1(O)C1O	C20H28O6	C20H26O5	C20H24O4	C20H22O3	C19H24O3	C20H20O2	C19H22O2	C19H20O2	C19H20O1	C17H20O2		C30H40O6
9	A5	B2	C1		*20*OCC1(O)C(O)C1C3OC4(*1d*)OC3(C(=C)C)CC(C)C1(O4)C1=CC(C)C(=O)C1(O)C1O	C20H24O6	C20H22O5	C20H20O4	C20H18O3	C19H20O3	C20H16O2	C19H18O2	C19H16O2	C19H16O1	C17H16O2		C30H40O5
10	A1	B2	C2		*20*OCC1(O)C(O)C1C3OC4(*1d*)OC3(C(=C)C)C(O*12*)C(C)C1(O4)C1C=C(C)C(=O)C1(O)C1O	C20H24O7	C20H22O6	C20H20O5	C20H18O4	C19H20O4	C20H16O3	C19H18O3	C19H16O3	C19H16O2	C17H16O3		C30H38O9
11	A2	B2	C2		*20*OCC1(O)C(O)C1C3OC4(*1d*)OC3(C(=C)C)C(O*12*)C(C)C1(O4)C1CC(C)C(=O)C1(O)C1O	C20H26O7	C20H24O6	C20H22O5	C20H20O4	C19H22O4	C20H18O3	C19H20O3	C19H18O3	C19H18O2	C17H18O3		C30H38O8
12	A3	B2	C2		*20*OCC1(O)C(O)C1C3OC4(*1d*)OC3(C(=C)C)C(O*12*)C(C)C1(O4)C1C=C(C)C(O*3*)C1(O)C1O	C20H26O7	C20H24O6	C20H22O5	C20H20O4	C19H22O4	C20H18O3	C19H20O3	C19H18O3	C19H18O2	C17H18O3		C30H38O7
13	A4	B2	C2		*20*OCC1(O)C(O)C1C3OC4(*1d*)OC3(C(=C)C)C(O*12*)C(C)C1(O4)C1CC(C)C(O*3*)C1(O)C1O	C20H28O7	C20H26O6	C20H24O5	C20H22O4	C19H24O4	C20H20O3	C19H22O3	C19H20O3	C19H20O2	C17H20O3		C30H38O6
14	A5	B2	C2		*20*OCC1(O)C(O)C1C3OC4(*1d*)OC3(C(=C)C)C(O*12*)C(C)C1(O4)C1=CC(C)C(=O)C1(O)C1O	C20H24O7	C20H22O6	C20H20O5	C20H18O4	C19H20O4	C20H16O3	C19H18O3	C19H16O3	C19H16O2	C17H16O3		C30H38O5
15	A1	B2	C3		*20*OCC1(O)C(O)C1C(O*14*)C(O)(C(=C)C)CC(C)C1(O)C1C=C(C)C(=O)C1(O)C1O	C20H24O6	C20H22O5	C20H20O4	C20H18O3	C19H20O3	C20H16O2	C19H18O2	C19H16O2	C19H16O1	C17H16O2		C30H38O4
16	A2	B2	C3		*20*OCC1(O)C(O)C1C(O*14*)C(O)(C(=C)C)CC(C)C1(O)C1CC(C)C(=O)C1(O)C1O	C20H26O6	C20H24O5	C20H22O4	C20H20O3	C19H22O3	C20H18O2	C19H20O2	C19H18O2	C19H18O1	C17H18O2		C30H36O8
17	A3	B2	C3		*20*OCC1(O)C(O)C1C(O*14*)C(O)(C(=C)C)CC(C)C1(O)C1C=C(C)C(O*3*)C1(O)C1O	C20H26O6	C20H24O5	C20H22O4	C20H20O3	C19H22O3	C20H18O2	C19H20O2	C19H18O2	C19H18O1	C17H18O2		C30H36O7
18	A4	B2	C3		*20*OCC1(O)C(O)C1C(O*14*)C(O)(C(=C)C)CC(C)C1(O)C1CC(C)C(O*3*)C1(O)C1O	C20H28O6	C20H26O5	C20H24O4	C20H22O3	C19H24O3	C20H20O2	C19H22O2	C19H20O2	C19H20O1	C17H20O2		C30H36O6
19	A5	B2	C3		*20*OCC1(O)C(O)C1C(O*14*)C(O)(C(=C)C)CC(C)C1(O)C1=CC(C)C(=O)C1(O)C1O	C20H24O6	C20H22O5	C20H20O4	C20H18O3	C19H20O3	C20H16O2	C19H18O2	C19H16O2	C19H16O1	C17H16O2		C30H36O5
20	A1	B2	C4		*20*OCC1(O)C(O)C1C(O*14*)C(O)(C(=C)C)C(O*12*)C(C)C1(O)C1C=C(C)C(=O)C1(O)C1O	C20H24O7	C20H22O6	C20H20O5	C20H18O4	C19H20O4	C20H16O3	C19H18O3	C19H16O3	C19H16O2	C17H16O3		C30H36O4
21	A2	B2	C4		*20*OCC1(O)C(O)C1C(O*14*)C(O)(C(=C)C)C(O*12*)C(C)C1(O)C1CC(C)C(=O)C1(O)C1O	C20H26O7	C20H24O6	C20H22O5	C20H20O4	C19H22O4	C20H18O3	C19H20O3	C19H18O3	C19H18O2	C17H18O3		C30H36O3
22	A3	B2	C4		*20*OCC1(O)C(O)C1C(O*14*)C(O)(C(=C)C)C(O*12*)C(C)C1(O)C1C=C(C)C(O*3*)C1(O)C1O	C20H26O7	C20H24O6	C20H22O5	C20H20O4	C19H22O4	C20H18O3	C19H20O3	C19H18O3	C19H18O2	C17H18O3		C30H34O7
23	A4	B2	C4		*20*OCC1(O)C(O)C1C(O*14*)C(O)(C(=C)C)C(O*12*)C(C)C1(O)C1CC(C)C(O*3*)C1(O)C1O	C20H28O7	C20H26O6	C20H24O5	C20H22O4	C19H24O4	C20H20O3	C19H22O3	C19H20O3	C19H20O2	C17H20O3		C30H34O6
24	A5	B2	C4		*20*OCC1(O)C(O)C1C(O*14*)C(O)(C(=C)C)C(O*12*)C(C)C1(O)C1=CC(C)C(=O)C1(O)C1O	C20H24O7	C20H22O6	C20H20O5	C20H18O4	C19H20O4	C20H16O3	C19H18O3	C19H16O3	C19H16O2	C17H16O3		C30H34O5
25	A1	B5	C1		*20*OCC1(O)C(O)C1C3OC4(*1d*)OC3(C(=C)C)CC(C)C1(O4)C1C=C(C)C(=O)C1(O)C1	C20H24O5	C20H22O4	C20H20O3	C20H18O2	C19H20O2	C20H16O1	C19H18O1	C19H16O1	C19H16	C17H16O1		C30H34O4
26	A2	B5	C1		*20*OCC1(O)C(O)C1C3OC4(*1d*)OC3(C(=C)C)CC(C)C1(O4)C1CC(C)C(=O)C1(O)C1	C20H26O5	C20H24O4	C20H22O3	C20H20O2	C19H22O2	C20H18O1	C19H20O1	C19H18O1	C19H18	C17H18O1		C30H34O3
27	A3	B5	C1		*20*OCC1(O)C(O)C1C3OC4(*1d*)OC3(C(=C)C)CC(C)C1(O4)C1C=C(C)C(O*3*)C1(O)C1	C20H26O5	C20H24O4	C20H22O3	C20H20O2	C19H22O2	C20H18O1	C19H20O1	C19H18O1	C19H18	C17H18O1		C30H32O6
28	A4	B5	C1		*20*OCC1(O)C(O)C1C3OC4(*1d*)OC3(C(=C)C)CC(C)C1(O4)C1CC(C)C(O*3*)C1(O)C1	C20H28O5	C20H26O4	C20H24O3	C20H22O2	C19H24O2	C20H20O1	C19H22O1	C19H20O1	C19H20	C17H20O1		C30H32O5
29	A5	B5	C1		*20*OCC1(O)C(O)C1C3OC4(*1d*)OC3(C(=C)C)CC(C)C1(O4)C1=CC(C)C(=O)C1(O)C1	C20H24O5	C20H22O4	C20H20O3	C20H18O2	C19H20O2	C20H16O1	C19H18O1	C19H16O1	C19H16	C17H16O1		C30H32O4
30	A1	B5	C2		*20*OCC1(O)C(O)C1C3OC4(*1d*)OC3(C(=C)C)C(O*12*)C(C)C1(O4)C1C=C(C)C(=O)C1(O)C1	C20H24O6	C20H22O5	C20H20O4	C20H18O3	C19H20O3	C20H16O2	C19H18O2	C19H16O2	C19H16O1	C17H16O2		C30H30O5
31	A2	B5	C2		*20*OCC1(O)C(O)C1C3OC4(*1d*)OC3(C(=C)C)C(O*12*)C(C)C1(O4)C1CC(C)C(=O)C1(O)C1	C20H26O6	C20H24O5	C20H22O4	C20H20O3	C19H22O3	C20H18O2	C19H20O2	C19H18O2	C19H18O1	C17H18O2		C29H42O8
32	A3	B5	C2		*20*OCC1(O)C(O)C1C3OC4(*1d*)OC3(C(=C)C)C(O*12*)C(C)C1(O4)C1C=C(C)C(O*3*)C1(O)C1	C20H26O6	C20H24O5	C20H22O4	C20H20O3	C19H22O3	C20H18O2	C19H20O2	C19H18O2	C19H18O1	C17H18O2		C29H40O7
33	A4	B5	C2		*20*OCC1(O)C(O)C1C3OC4(*1d*)OC3(C(=C)C)C(O*12*)C(C)C1(O4)C1CC(C)C(O*3*)C1(O)C1	C20H28O6	C20H26O5	C20H24O4	C20H22O3	C19H24O3	C20H20O2	C19H22O2	C19H20O2	C19H20O1	C17H20O2		C29H40O4
34	A5	B5	C2		*20*OCC1(O)C(O)C1C3OC4(*1d*)OC3(C(=C)C)C(O*12*)C(C)C1(O4)C1=CC(C)C(=O)C1(O)C1	C20H24O6	C20H22O5	C20H20O4	C20H18O3	C19H20O3	C20H16O2	C19H18O2	C19H16O2	C19H16O1	C17H16O2		C29H38O8
35	A1	B5	C3		*20*OCC1(O)C(O)C1C(O*14*)C(O)(C(=C)C)CC(C)C1(O)C1C=C(C)C(=O)C1(O)C1	C20H24O5	C20H22O4	C20H20O3	C20H18O2	C19H20O2	C20H16O1	C19H18O1	C19H16O1	C19H16	C17H16O1		C29H38O7
36	A2	B5	C3		*20*OCC1(O)C(O)C1C(O*14*)C(O)(C(=C)C)CC(C)C1(O)C1CC(C)C(=O)C1(O)C1	C20H26O5	C20H24O4	C20H22O3	C20H20O2	C19H22O2	C20H18O1	C19H20O1	C19H18O1	C19H18	C17H18O1		C29H38O6
37	A3	B5	C3		*20*OCC1(O)C(O)C1C(O*14*)C(O)(C(=C)C)CC(C)C1(O)C1C=C(C)C(O*3*)C1(O)C1	C20H26O5	C20H24O4	C20H22O3	C20H20O2	C19H22O2	C20H18O1	C19H20O1	C19H18O1	C19H18	C17H18O1		C29H38O5
38	A4	B5	C3		*20*OCC1(O)C(O)C1C(O*14*)C(O)(C(=C)C)CC(C)C1(O)C1CC(C)C(O*3*)C1(O)C1	C20H28O5	C20H26O4	C20H24O3	C20H22O2	C19H24O2	C20H20O1	C19H22O1	C19H20O1	C19H20	C17H20O1		C29H38O4
39	A5	B5	C3		*20*OCC1(O)C(O)C1C(O*14*)C(O)(C(=C)C)CC(C)C1(O)C1=CC(C)C(=O)C1(O)C1	C20H24O5	C20H22O4	C20H20O3	C20H18O2	C19H20O2	C20H16O1	C19H18O1	C19H16O1	C19H16	C17H16O1		C29H38O3
40	A1	B5	C4		*20*OCC1(O)C(O)C1C(O*14*)C(O)(C(=C)C)C(O*12*)C(C)C1(O)C1C=C(C)C(=O)C1(O)C1	C20H24O6	C20H22O5	C20H20O4	C20H18O3	C19H20O3	C20H16O2	C19H18O2	C19H16O2	C19H16O1	C17H16O2		C29H36O7
41	A2	B5	C4		*20*OCC1(O)C(O)C1C(O*14*)C(O)(C(=C)C)C(O*12*)C(C)C1(O)C1CC(C)C(=O)C1(O)C1	C20H26O6	C20H24O5	C20H22O4	C20H20O3	C19H22O3	C20H18O2	C19H20O2	C19H18O2	C19H18O1	C17H18O2		C29H36O6
42	A3	B5	C4		*20*OCC1(O)C(O)C1C(O*14*)C(O)(C(=C)C)C(O*12*)C(C)C1(O)C1C=C(C)C(O*3*)C1(O)C1	C20H26O6	C20H24O5	C20H22O4	C20H20O3	C19H22O3	C20H18O2	C19H20O2	C19H18O2	C19H18O1	C17H18O2		C29H36O5
43	A4	B5	C4		*20*OCC1(O)C(O)C1C(O*14*)C(O)(C(=C)C)C(O*12*)C(C)C1(O)C1CC(C)C(O*3*)C1(O)C1	C20H28O6	C20H26O5	C20H24O4	C20H22O3	C19H24O3	C20H20O2	C19H22O2	C19H20O2	C19H20O1	C17H20O2		C29H36O4
44	A5	B5	C4		*20*OCC1(O)C(O)C1C(O*14*)C(O)(C(=C)C)C(O*12*)C(C)C1(O)C1=CC(C)C(=O)C1(O)C1	C20H24O6	C20H22O5	C20H20O4	C20H18O3	C19H20O3	C20H16O2	C19H18O2	C19H16O2	C19H16O1	C17H16O2		C29H36O3
45	A1	B3	C1		*20*OCC1=CC1C3OC4(*1d*)OC3(C(=C)C)CC(C)C1(O4)C1C=C(C)C(=O)C1(O)C1O	C20H24O4	C20H22O3	C20H20O2	C19H22O2	C20H18O1	C18H18O2	C19H20O1	C17H16O2	C17H14O2			C29H36O2
46	A2	B3	C1		*20*OCC1=CC1C3OC4(*1d*)OC3(C(=C)C)CC(C)C1(O4)C1CC(C)C(=O)C1(O)C1O	C20H26O4	C20H24O3	C20H22O2	C19H24O2	C20H20O1	C18H20O2	C19H22O1	C17H18O2	C17H16O2			C29H34O6
47	A3	B3	C1		*20*OCC1=CC1C3OC4(*1d*)OC3(C(=C)C)CC(C)C1(O4)C1C=C(C)C(O*3*)C1(O)C1O	C20H26O4	C20H24O3	C20H22O2	C19H24O2	C20H20O1	C18H20O2	C19H22O1	C17H18O2	C17H16O2			C29H34O5
48	A4	B3	C1		*20*OCC1=CC1C3OC4(*1d*)OC3(C(=C)C)CC(C)C1(O4)C1CC(C)C(O*3*)C1(O)C1O	C20H28O4	C20H26O3	C20H24O2	C19H26O2	C20H22O1	C18H22O2	C19H24O1	C17H20O2	C17H18O2			C29H34O4
49	A5	B3	C1		*20*OCC1=CC1C3OC4(*1d*)OC3(C(=C)C)CC(C)C1(O4)C1=CC(C)C(=O)C1(O)C1O	C20H24O4	C20H22O3	C20H20O2	C19H22O2	C20H18O1	C18H18O2	C19H20O1	C17H16O2	C17H14O2			C29H34O3
50	A1	B3	C2		*20*OCC1=CC1C3OC4(*1d*)OC3(C(=C)C)C(O*12*)C(C)C1(O4)C1C=C(C)C(=O)C1(O)C1O	C20H24O5	C20H22O4	C20H20O3	C19H22O3	C20H18O2	C18H18O3	C19H20O2	C17H16O3	C17H14O3			C29H34O2
51	A2	B3	C2		*20*OCC1=CC1C3OC4(*1d*)OC3(C(=C)C)C(O*12*)C(C)C1(O4)C1CC(C)C(=O)C1(O)C1O	C20H26O5	C20H24O4	C20H22O3	C19H24O3	C20H20O2	C18H20O3	C19H22O2	C17H18O3	C17H16O3			C29H32O5
52	A3	B3	C2		*20*OCC1=CC1C3OC4(*1d*)OC3(C(=C)C)C(O*12*)C(C)C1(O4)C1C=C(C)C(O*3*)C1(O)C1O	C20H26O5	C20H24O4	C20H22O3	C19H24O3	C20H20O2	C18H20O3	C19H22O2	C17H18O3	C17H16O3			C29H32O4
53	A4	B3	C2		*20*OCC1=CC1C3OC4(*1d*)OC3(C(=C)C)C(O*12*)C(C)C1(O4)C1CC(C)C(O*3*)C1(O)C1O	C20H28O5	C20H26O4	C20H24O3	C19H26O3	C20H22O2	C18H22O3	C19H24O2	C17H20O3	C17H18O3			C29H32O3
54	A5	B3	C2		*20*OCC1=CC1C3OC4(*1d*)OC3(C(=C)C)C(O*12*)C(C)C1(O4)C1=CC(C)C(=O)C1(O)C1O	C20H24O5	C20H22O4	C20H20O3	C19H22O3	C20H18O2	C18H18O3	C19H20O2	C17H16O3	C17H14O3			C29H30O5
55	A1	B3	C3		*20*OCC1=CC1C(O*14*)C(O)(C(=C)C)CC(C)C1(O)C1C=C(C)C(=O)C1(O)C1O	C20H24O4	C20H22O3	C20H20O2	C19H22O2	C20H18O1	C18H18O2	C19H20O1	C17H16O2	C17H14O2			C29H30O4
56	A2	B3	C3		*20*OCC1=CC1C(O*14*)C(O)(C(=C)C)CC(C)C1(O)C1CC(C)C(=O)C1(O)C1O	C20H26O4	C20H24O3	C20H22O2	C19H24O2	C20H20O1	C18H20O2	C19H22O1	C17H18O2	C17H16O2			C29H30O3
57	A3	B3	C3		*20*OCC1=CC1C(O*14*)C(O)(C(=C)C)CC(C)C1(O)C1C=C(C)C(O*3*)C1(O)C1O	C20H26O4	C20H24O3	C20H22O2	C19H24O2	C20H20O1	C18H20O2	C19H22O1	C17H18O2	C17H16O2			C29H30O2
58	A4	B3	C3		*20*OCC1=CC1C(O*14*)C(O)(C(=C)C)CC(C)C1(O)C1CC(C)C(O*3*)C1(O)C1O	C20H28O4	C20H26O3	C20H24O2	C19H26O2	C20H22O1	C18H22O2	C19H24O1	C17H20O2	C17H18O2			C29H28O3
59	A5	B3	C3		*20*OCC1=CC1C(O*14*)C(O)(C(=C)C)CC(C)C1(O)C1=CC(C)C(=O)C1(O)C1O	C20H24O4	C20H22O3	C20H20O2	C19H22O2	C20H18O1	C18H18O2	C19H20O1	C17H16O2	C17H14O2			C28H38O5
60	A1	B3	C4		*20*OCC1=CC1C(O*14*)C(O)(C(=C)C)C(O*12*)C(C)C1(O)C1C=C(C)C(=O)C1(O)C1O	C20H24O5	C20H22O4	C20H20O3	C19H22O3	C20H18O2	C18H18O3	C19H20O2	C17H16O3	C17H14O3			C28H38O2
61	A2	B3	C4		*20*OCC1=CC1C(O*14*)C(O)(C(=C)C)C(O*12*)C(C)C1(O)C1CC(C)C(=O)C1(O)C1O	C20H26O5	C20H24O4	C20H22O3	C19H24O3	C20H20O2	C18H20O3	C19H22O2	C17H18O3	C17H16O3			C28H36O5
62	A3	B3	C4		*20*OCC1=CC1C(O*14*)C(O)(C(=C)C)C(O*12*)C(C)C1(O)C1C=C(C)C(O*3*)C1(O)C1O	C20H26O5	C20H24O4	C20H22O3	C19H24O3	C20H20O2	C18H20O3	C19H22O2	C17H18O3	C17H16O3			C28H36O4
63	A4	B3	C4		*20*OCC1=CC1C(O*14*)C(O)(C(=C)C)C(O*12*)C(C)C1(O)C1CC(C)C(O*3*)C1(O)C1O	C20H28O5	C20H26O4	C20H24O3	C19H26O3	C20H22O2	C18H22O3	C19H24O2	C17H20O3	C17H18O3			C28H36O3
64	A5	B3	C4		*20*OCC1=CC1C(O*14*)C(O)(C(=C)C)C(O*12*)C(C)C1(O)C1=CC(C)C(=O)C1(O)C1O	C20H24O5	C20H22O4	C20H20O3	C19H22O3	C20H18O2	C18H18O3	C19H20O2	C17H16O3	C17H14O3			C28H34O4
65	A1	B6	C1		*20*OCC1=CC1C3OC4(*1d*)OC3(C(=C)C)CC(C)C1(O4)C1C=C(C)C(=O)C1(O)C1	C20H24O3	C20H22O2	C20H20O1	C19H22O1	C20H18	C18H18O1	C19H20	C17H16O1	C17H14O1			C28H34O3
66	A2	B6	C1		*20*OCC1=CC1C3OC4(*1d*)OC3(C(=C)C)CC(C)C1(O4)C1CC(C)C(=O)C1(O)C1	C20H26O3	C20H24O2	C20H22O1	C19H24O1	C20H20	C18H20O1	C19H22	C17H18O1	C17H16O1			C28H34O2
67	A3	B6	C1		*20*OCC1=CC1C3OC4(*1d*)OC3(C(=C)C)CC(C)C1(O4)C1C=C(C)C(O*3*)C1(O)C1	C20H26O3	C20H24O2	C20H22O1	C19H24O1	C20H20	C18H20O1	C19H22	C17H18O1	C17H16O1			C28H32O4
68	A4	B6	C1		*20*OCC1=CC1C3OC4(*1d*)OC3(C(=C)C)CC(C)C1(O4)C1CC(C)C(O*3*)C1(O)C1	C20H28O3	C20H26O2	C20H24O1	C19H26O1	C20H22	C18H22O1	C19H24	C17H20O1	C17H18O1			C28H32O3
69	A5	B6	C1		*20*OCC1=CC1C3OC4(*1d*)OC3(C(=C)C)CC(C)C1(O4)C1=CC(C)C(=O)C1(O)C1	C20H24O3	C20H22O2	C20H20O1	C19H22O1	C20H18	C18H18O1	C19H20	C17H16O1	C17H14O1			C28H32O2
70	A1	B6	C2		*20*OCC1=CC1C3OC4(*1d*)OC3(C(=C)C)C(O*12*)C(C)C1(O4)C1C=C(C)C(=O)C1(O)C1	C20H24O4	C20H22O3	C20H20O2	C19H22O2	C20H18O1	C18H18O2	C19H20O1	C17H16O2	C17H14O2			C28H30O4
71	A2	B6	C2		*20*OCC1=CC1C3OC4(*1d*)OC3(C(=C)C)C(O*12*)C(C)C1(O4)C1CC(C)C(=O)C1(O)C1	C20H26O4	C20H24O3	C20H22O2	C19H24O2	C20H20O1	C18H20O2	C19H22O1	C17H18O2	C17H16O2			C28H30O3
72	A3	B6	C2		*20*OCC1=CC1C3OC4(*1d*)OC3(C(=C)C)C(O*12*)C(C)C1(O4)C1C=C(C)C(O*3*)C1(O)C1	C20H26O4	C20H24O3	C20H22O2	C19H24O2	C20H20O1	C18H20O2	C19H22O1	C17H18O2	C17H16O2			C27H34O5
73	A4	B6	C2		*20*OCC1=CC1C3OC4(*1d*)OC3(C(=C)C)C(O*12*)C(C)C1(O4)C1CC(C)C(O*3*)C1(O)C1	C20H28O4	C20H26O3	C20H24O2	C19H26O2	C20H22O1	C18H22O2	C19H24O1	C17H20O2	C17H18O2			C27H34O4
74	A5	B6	C2		*20*OCC1=CC1C3OC4(*1d*)OC3(C(=C)C)C(O*12*)C(C)C1(O4)C1=CC(C)C(=O)C1(O)C1	C20H24O4	C20H22O3	C20H20O2	C19H22O2	C20H18O1	C18H18O2	C19H20O1	C17H16O2	C17H14O2			C27H34O3
75	A1	B6	C3		*20*OCC1=CC1C(O*14*)C(O)(C(=C)C)CC(C)C1(O)C1C=C(C)C(=O)C1(O)C1	C20H24O3	C20H22O2	C20H20O1	C19H22O1	C20H18	C18H18O1	C19H20	C17H16O1	C17H14O1			C27H32O5
76	A2	B6	C3		*20*OCC1=CC1C(O*14*)C(O)(C(=C)C)CC(C)C1(O)C1CC(C)C(=O)C1(O)C1	C20H26O3	C20H24O2	C20H22O1	C19H24O1	C20H20	C18H20O1	C19H22	C17H18O1	C17H16O1			C27H32O4
77	A3	B6	C3		*20*OCC1=CC1C(O*14*)C(O)(C(=C)C)CC(C)C1(O)C1C=C(C)C(O*3*)C1(O)C1	C20H26O3	C20H24O2	C20H22O1	C19H24O1	C20H20	C18H20O1	C19H22	C17H18O1	C17H16O1			C27H32O3
78	A4	B6	C3		*20*OCC1=CC1C(O*14*)C(O)(C(=C)C)CC(C)C1(O)C1CC(C)C(O*3*)C1(O)C1	C20H28O3	C20H26O2	C20H24O1	C19H26O1	C20H22	C18H22O1	C19H24	C17H20O1	C17H18O1			C27H30O4
79	A5	B6	C3		*20*OCC1=CC1C(O*14*)C(O)(C(=C)C)CC(C)C1(O)C1=CC(C)C(=O)C1(O)C1	C20H24O3	C20H22O2	C20H20O1	C19H22O1	C20H18	C18H18O1	C19H20	C17H16O1	C17H14O1			C27H30O3
80	A1	B6	C4		*20*OCC1=CC1C(O*14*)C(O)(C(=C)C)C(O*12*)C(C)C1(O)C1C=C(C)C(=O)C1(O)C1	C20H24O4	C20H22O3	C20H20O2	C19H22O2	C20H18O1	C18H18O2	C19H20O1	C17H16O2	C17H14O2			C20H28O6
81	A2	B6	C4		*20*OCC1=CC1C(O*14*)C(O)(C(=C)C)C(O*12*)C(C)C1(O)C1CC(C)C(=O)C1(O)C1	C20H26O4	C20H24O3	C20H22O2	C19H24O2	C20H20O1	C18H20O2	C19H22O1	C17H18O2	C17H16O2			C20H26O6
82	A3	B6	C4		*20*OCC1=CC1C(O*14*)C(O)(C(=C)C)C(O*12*)C(C)C1(O)C1C=C(C)C(O*3*)C1(O)C1	C20H26O4	C20H24O3	C20H22O2	C19H24O2	C20H20O1	C18H20O2	C19H22O1	C17H18O2	C17H16O2			C20H26O5
83	A4	B6	C4		*20*OCC1=CC1C(O*14*)C(O)(C(=C)C)C(O*12*)C(C)C1(O)C1CC(C)C(O*3*)C1(O)C1	C20H28O4	C20H26O3	C20H24O2	C19H26O2	C20H22O1	C18H22O2	C19H24O1	C17H20O2	C17H18O2			C20H24O6
84	A5	B6	C4		*20*OCC1=CC1C(O*14*)C(O)(C(=C)C)C(O*12*)C(C)C1(O)C1=CC(C)C(=O)C1(O)C1	C20H24O4	C20H22O3	C20H20O2	C19H22O2	C20H18O1	C18H18O2	C19H20O1	C17H16O2	C17H14O2			C20H24O5
85	A1	B1	C1		*20*OCC12OC1C1C3OC4(*1d*)OC3(C(=C)C)CC(C)C1(O4)C1C=C(C)C(=O)C1(O)C2O	C20H24O6	C20H22O5	C20H20O4	C19H20O4	C20H18O3	C19H20O3	C19H18O3	C19H18O2	C18H18O2	C17H16O2		C20H24O4
86	A2	B1	C1		*20*OCC12OC1C1C3OC4(*1d*)OC3(C(=C)C)CC(C)C1(O4)C1CC(C)C(=O)C1(O)C2O	C20H26O6	C20H24O5	C20H22O4	C19H22O4	C20H20O3	C19H22O3	C19H20O3	C19H20O2	C18H20O2	C17H18O2		C20H22O6
87	A3	B1	C1		*20*OCC12OC1C1C3OC4(*1d*)OC3(C(=C)C)CC(C)C1(O4)C1C=C(C)C(O*3*)C1(O)C2O	C20H26O6	C20H24O5	C20H22O4	C19H22O4	C20H20O3	C19H22O3	C19H20O3	C19H20O2	C18H20O2	C17H18O2		C20H22O5
88	A4	B1	C1		*20*OCC12OC1C1C3OC4(*1d*)OC3(C(=C)C)CC(C)C1(O4)C1CC(C)C(O*3*)C1(O)C2O	C20H28O6	C20H26O5	C20H24O4	C19H24O4	C20H22O3	C19H24O3	C19H22O3	C19H22O2	C18H22O2	C17H20O2		C20H22O4
89	A5	B1	C1		*20*OCC12OC1C1C3OC4(*1d*)OC3(C(=C)C)CC(C)C1(O4)C1=CC(C)C(=O)C1(O)C2O	C20H24O6	C20H22O5	C20H20O4	C19H20O4	C20H18O3	C19H20O3	C19H18O3	C19H18O2	C18H18O2	C17H16O2		C20H22O3
90	A1	B1	C2		*20*OCC12OC1C1C3OC4(*1d*)OC3(C(=C)C)C(O*12*)C(C)C1(O4)C1C=C(C)C(=O)C1(O)C2O	C20H24O7	C20H22O6	C20H20O5	C19H20O5	C20H18O4	C19H20O4	C19H18O4	C19H18O3	C18H18O3	C17H16O3		C20H20O5
91	A2	B1	C2		*20*OCC12OC1C1C3OC4(*1d*)OC3(C(=C)C)C(O*12*)C(C)C1(O4)C1CC(C)C(=O)C1(O)C2O	C20H26O7	C20H24O6	C20H22O5	C19H22O5	C20H20O4	C19H22O4	C19H20O4	C19H20O3	C18H20O3	C17H18O3		C20H20O4
92	A3	B1	C2		*20*OCC12OC1C1C3OC4(*1d*)OC3(C(=C)C)C(O*12*)C(C)C1(O4)C1C=C(C)C(O*3*)C1(O)C2O	C20H26O7	C20H24O6	C20H22O5	C19H22O5	C20H20O4	C19H22O4	C19H20O4	C19H20O3	C18H20O3	C17H18O3		C20H20O3
93	A4	B1	C2		*20*OCC12OC1C1C3OC4(*1d*)OC3(C(=C)C)C(O*12*)C(C)C1(O4)C1CC(C)C(O*3*)C1(O)C2O	C20H28O7	C20H26O6	C20H24O5	C19H24O5	C20H22O4	C19H24O4	C19H22O4	C19H22O3	C18H22O3	C17H20O3		C20H20O2
94	A5	B1	C2		*20*OCC12OC1C1C3OC4(*1d*)OC3(C(=C)C)C(O*12*)C(C)C1(O4)C1=CC(C)C(=O)C1(O)C2O	C20H24O7	C20H22O6	C20H20O5	C19H20O5	C20H18O4	C19H20O4	C19H18O4	C19H18O3	C18H18O3	C17H16O3		C20H18O4
95	A1	B1	C3		*20*OCC12OC1C1C(O*14*)C(O)(C(=C)C)CC(C)C1(O)C1C=C(C)C(=O)C1(O)C2O	C20H24O6	C20H22O5	C20H20O4	C19H20O4	C20H18O3	C19H20O3	C19H18O3	C19H18O2	C18H18O2	C17H16O2		C20H18O3
96	A2	B1	C3		*20*OCC12OC1C1C(O*14*)C(O)(C(=C)C)CC(C)C1(O)C1CC(C)C(=O)C1(O)C2O	C20H26O6	C20H24O5	C20H22O4	C19H22O4	C20H20O3	C19H22O3	C19H20O3	C19H20O2	C18H20O2	C17H18O2		C20H18O2
97	A3	B1	C3		*20*OCC12OC1C1C(O*14*)C(O)(C(=C)C)CC(C)C1(O)C1C=C(C)C(O*3*)C1(O)C2O	C20H26O6	C20H24O5	C20H22O4	C19H22O4	C20H20O3	C19H22O3	C19H20O3	C19H20O2	C18H20O2	C17H18O2		C20H16O3
98	A4	B1	C3		*20*OCC12OC1C1C(O*14*)C(O)(C(=C)C)CC(C)C1(O)C1CC(C)C(O*3*)C1(O)C2O	C20H28O6	C20H26O5	C20H24O4	C19H24O4	C20H22O3	C19H24O3	C19H22O3	C19H22O2	C18H22O2	C17H20O2		C20H16O2
99	A5	B1	C3		*20*OCC12OC1C1C(O*14*)C(O)(C(=C)C)CC(C)C1(O)C1=CC(C)C(=O)C1(O)C2O	C20H24O6	C20H22O5	C20H20O4	C19H20O4	C20H18O3	C19H20O3	C19H18O3	C19H18O2	C18H18O2	C17H16O2		C19H24O4
100	A1	B1	C4		*20*OCC12OC1C1C(O*14*)C(O)(C(=C)C)C(O*12*)C(C)C1(O)C1C=C(C)C(=O)C1(O)C2O	C20H24O7	C20H22O6	C20H20O5	C19H20O5	C20H18O4	C19H20O4	C19H18O4	C19H18O3	C18H18O3	C17H16O3		C19H24O3
101	A2	B1	C4		*20*OCC12OC1C1C(O*14*)C(O)(C(=C)C)C(O*12*)C(C)C1(O)C1CC(C)C(=O)C1(O)C2O	C20H26O7	C20H24O6	C20H22O5	C19H22O5	C20H20O4	C19H22O4	C19H20O4	C19H20O3	C18H20O3	C17H18O3		C19H22O4
102	A3	B1	C4		*20*OCC12OC1C1C(O*14*)C(O)(C(=C)C)C(O*12*)C(C)C1(O)C1C=C(C)C(O*3*)C1(O)C2O	C20H26O7	C20H24O6	C20H22O5	C19H22O5	C20H20O4	C19H22O4	C19H20O4	C19H20O3	C18H20O3	C17H18O3		C19H22O3
103	A4	B1	C4		*20*OCC12OC1C1C(O*14*)C(O)(C(=C)C)C(O*12*)C(C)C1(O)C1CC(C)C(O*3*)C1(O)C2O	C20H28O7	C20H26O6	C20H24O5	C19H24O5	C20H22O4	C19H24O4	C19H22O4	C19H22O3	C18H22O3	C17H20O3		C19H22O2
104	A5	B1	C4		*20*OCC12OC1C1C(O*14*)C(O)(C(=C)C)C(O*12*)C(C)C1(O)C1=CC(C)C(=O)C1(O)C2O	C20H24O7	C20H22O6	C20H20O5	C19H20O5	C20H18O4	C19H20O4	C19H18O4	C19H18O3	C18H18O3	C17H16O3		C19H20O4
105	A1	B4	C1		*20*OCC12OC1C1C3OC4(*1d*)OC3(C(=C)C)CC(C)C1(O4)C1C=C(C)C(=O)C1(O)C2	C20H24O5	C20H22O4	C20H20O3	C19H20O3	C20H18O2	C19H20O2	C19H18O2	C19H18O1	C18H18O1	C17H16O1		C19H20O3
106	A2	B4	C1		*20*OCC12OC1C1C3OC4(*1d*)OC3(C(=C)C)CC(C)C1(O4)C1CC(C)C(=O)C1(O)C2	C20H26O5	C20H24O4	C20H22O3	C19H22O3	C20H20O2	C19H22O2	C19H20O2	C19H20O1	C18H20O1	C17H18O1		C19H20O2
107	A3	B4	C1		*20*OCC12OC1C1C3OC4(*1d*)OC3(C(=C)C)CC(C)C1(O4)C1C=C(C)C(O*3*)C1(O)C2	C20H26O5	C20H24O4	C20H22O3	C19H22O3	C20H20O2	C19H22O2	C19H20O2	C19H20O1	C18H20O1	C17H18O1		C19H20O
108	A4	B4	C1		*20*OCC12OC1C1C3OC4(*1d*)OC3(C(=C)C)CC(C)C1(O4)C1CC(C)C(O*3*)C1(O)C2	C20H28O5	C20H26O4	C20H24O3	C19H24O3	C20H22O2	C19H24O2	C19H22O2	C19H22O1	C18H22O1	C17H20O1		C19H18O4
109	A5	B4	C1		*20*OCC12OC1C1C3OC4(*1d*)OC3(C(=C)C)CC(C)C1(O4)C1=CC(C)C(=O)C1(O)C2	C20H24O5	C20H22O4	C20H20O3	C19H20O3	C20H18O2	C19H20O2	C19H18O2	C19H18O1	C18H18O1	C17H16O1		C19H18O3
110	A1	B4	C2		*20*OCC12OC1C1C3OC4(*1d*)OC3(C(=C)C)C(O*12*)C(C)C1(O4)C1C=C(C)C(=O)C1(O)C2	C20H24O6	C20H22O5	C20H20O4	C19H20O4	C20H18O3	C19H20O3	C19H18O3	C19H18O2	C18H18O2	C17H16O2		C19H18O2
111	A2	B4	C2		*20*OCC12OC1C1C3OC4(*1d*)OC3(C(=C)C)C(O*12*)C(C)C1(O4)C1CC(C)C(=O)C1(O)C2	C20H26O6	C20H24O5	C20H22O4	C19H22O4	C20H20O3	C19H22O3	C19H20O3	C19H20O2	C18H20O2	C17H18O2		C19H18O
112	A3	B4	C2		*20*OCC12OC1C1C3OC4(*1d*)OC3(C(=C)C)C(O*12*)C(C)C1(O4)C1C=C(C)C(O*3*)C1(O)C2	C20H26O6	C20H24O5	C20H22O4	C19H22O4	C20H20O3	C19H22O3	C19H20O3	C19H20O2	C18H20O2	C17H18O2		C19H18
113	A4	B4	C2		*20*OCC12OC1C1C3OC4(*1d*)OC3(C(=C)C)C(O*12*)C(C)C1(O4)C1CC(C)C(O*3*)C1(O)C2	C20H28O6	C20H26O5	C20H24O4	C19H24O4	C20H22O3	C19H24O3	C19H22O3	C19H22O2	C18H22O2	C17H20O2		C19H16O3
114	A5	B4	C2		*20*OCC12OC1C1C3OC4(*1d*)OC3(C(=C)C)C(O*12*)C(C)C1(O4)C1=CC(C)C(=O)C1(O)C2	C20H24O6	C20H22O5	C20H20O4	C19H20O4	C20H18O3	C19H20O3	C19H18O3	C19H18O2	C18H18O2	C17H16O2		C19H16O2
115	A1	B4	C3		*20*OCC12OC1C1C(O*14*)C(O)(C(=C)C)CC(C)C1(O)C1C=C(C)C(=O)C1(O)C2	C20H24O5	C20H22O4	C20H20O3	C19H20O3	C20H18O2	C19H20O2	C19H18O2	C19H18O1	C18H18O1	C17H16O1		C19H16O
116	A2	B4	C3		*20*OCC12OC1C1C(O*14*)C(O)(C(=C)C)CC(C)C1(O)C1CC(C)C(=O)C1(O)C2	C20H26O5	C20H24O4	C20H22O3	C19H22O3	C20H20O2	C19H22O2	C19H20O2	C19H20O1	C18H20O1	C17H18O1		C19H16
117	A3	B4	C3		*20*OCC12OC1C1C(O*14*)C(O)(C(=C)C)CC(C)C1(O)C1C=C(C)C(O*3*)C1(O)C2	C20H26O5	C20H24O4	C20H22O3	C19H22O3	C20H20O2	C19H22O2	C19H20O2	C19H20O1	C18H20O1	C17H18O1		C18H24O2
118	A4	B4	C3		*20*OCC12OC1C1C(O*14*)C(O)(C(=C)C)CC(C)C1(O)C1CC(C)C(O*3*)C1(O)C2	C20H28O5	C20H26O4	C20H24O3	C19H24O3	C20H22O2	C19H24O2	C19H22O2	C19H22O1	C18H22O1	C17H20O1		C18H22O2
119	A5	B4	C3		*20*OCC12OC1C1C(O*14*)C(O)(C(=C)C)CC(C)C1(O)C1=CC(C)C(=O)C1(O)C2	C20H24O5	C20H22O4	C20H20O3	C19H20O3	C20H18O2	C19H20O2	C19H18O2	C19H18O1	C18H18O1	C17H16O1		C18H22O
120	A1	B4	C4		*20*OCC12OC1C1C(O*14*)C(O)(C(=C)C)C(O*12*)C(C)C1(O)C1C=C(C)C(=O)C1(O)C2	C20H24O6	C20H22O5	C20H20O4	C19H20O4	C20H18O3	C19H20O3	C19H18O3	C19H18O2	C18H18O2	C17H16O2		C18H20O2
121	A2	B4	C4		*20*OCC12OC1C1C(O*14*)C(O)(C(=C)C)C(O*12*)C(C)C1(O)C1CC(C)C(=O)C1(O)C2	C20H26O6	C20H24O5	C20H22O4	C19H22O4	C20H20O3	C19H22O3	C19H20O3	C19H20O2	C18H20O2	C17H18O2		C18H20O
122	A3	B4	C4		*20*OCC12OC1C1C(O*14*)C(O)(C(=C)C)C(O*12*)C(C)C1(O)C1C=C(C)C(O*3*)C1(O)C2	C20H26O6	C20H24O5	C20H22O4	C19H22O4	C20H20O3	C19H22O3	C19H20O3	C19H20O2	C18H20O2	C17H18O2		C18H20
123	A4	B4	C4		*20*OCC12OC1C1C(O*14*)C(O)(C(=C)C)C(O*12*)C(C)C1(O)C1CC(C)C(O*3*)C1(O)C2	C20H28O6	C20H26O5	C20H24O4	C19H24O4	C20H22O3	C19H24O3	C19H22O3	C19H22O2	C18H22O2	C17H20O2		C18H18O2
124	A5	B4	C4		*20*OCC12OC1C1C(O*14*)C(O)(C(=C)C)C(O*12*)C(C)C1(O)C1=CC(C)C(=O)C1(O)C2	C20H24O6	C20H22O5	C20H20O4	C19H20O4	C20H18O3	C19H20O3	C19H18O3	C19H18O2	C18H18O2	C17H16O2		C18H18O
125	A8	B1	C1	M1	*20*OCC12OC1C1C3OC45CCCCCCCCC6C(C)C(=O)C(O)(C2O)C6C1(O4)C(C)CC3(C(=C)C)O5	C29H42O8	C29H40O7	C29H38O6	C29H36O5	C29H34O4	C28H36O4	C28H34O4	C29H32O3	C28H34O3	C28H32O2	C27H32O2	C18H18
126	A9	B1	C1	M1	*20*OCC12OC1C1C3OC45CCCCCCCCC6C(O)(C)C(=O)C(O)(C2O)C6C1(O4)C(C)CC3(C(=C)C)O5	C29H42O9	C29H40O8	C29H38O7	C29H36O6	C29H34O5	C28H36O5	C28H34O5	C29H32O4	C28H34O4	C28H32O3	C27H32O3	C18H16O2
127	A10	B1	C1	M1	*20*OCC12OC1C1C3OC45CCCCCCCCC6C(C)C(O*3*)C(O)(C2O)C6C1(O4)C(C)CC3(C(=C)C)O5	C29H44O8	C29H42O7	C29H40O6	C29H38O5	C29H36O4	C28H38O4	C28H36O4	C29H34O3	C28H36O3	C28H34O2	C27H34O2	C18H16O
128	A11	B1	C1	M1	*20*OCC12OC1C1C3OC45CCCCCCCCC6C(O)(C)C(O*3*)C(O)(C2O)C6C1(O4)C(C)CC3(C(=C)C)O5	C29H44O9	C29H42O8	C29H40O7	C29H38O6	C29H36O5	C28H38O5	C28H36O5	C29H34O4	C28H36O4	C28H34O3	C27H34O3	C18H16
129	A8	B1	C1	M2	*20*OCC12OC1C1C3OC45CCCCCCCC(C)C6C(C)C(=O)C(O)(C2O)C6C1(O4)C(C)CC3(C(=C)C)O5	C30H44O8	C30H42O7	C30H40O6	C30H38O5	C30H36O4	C29H38O4	C29H36O4	C30H34O3	C29H36O3	C29H34O2	C28H34O2	C17H20O3
130	A9	B1	C1	M2	*20*OCC12OC1C1C3OC45CCCCCCCC(C)C6C(O)(C)C(=O)C(O)(C2O)C6C1(O4)C(C)CC3(C(=C)C)O5	C30H44O9	C30H42O8	C30H40O7	C30H38O6	C30H36O5	C29H38O5	C29H36O5	C30H34O4	C29H36O4	C29H34O3	C28H34O3	C17H20O2
131	A10	B1	C1	M2	*20*OCC12OC1C1C3OC45CCCCCCCC(C)C6C(C)C(O*3*)C(O)(C2O)C6C1(O4)C(C)CC3(C(=C)C)O5	C30H46O8	C30H44O7	C30H42O6	C30H40O5	C30H38O4	C29H40O4	C29H38O4	C30H36O3	C29H38O3	C29H36O2	C28H36O2	C17H18O3
132	A11	B1	C1	M2	*20*OCC12OC1C1C3OC45CCCCCCCC(C)C6C(O)(C)C(O*3*)C(O)(C2O)C6C1(O4)C(C)CC3(C(=C)C)O5	C30H46O9	C30H44O8	C30H42O7	C30H40O6	C30H38O5	C29H40O5	C29H38O5	C30H36O4	C29H38O4	C29H36O3	C28H36O3	C17H18O2
133	A8	B1	C1	M3	*20*OCC12OC1C1C3OC45C(O)CCCCCCC(C)C6C(C)C(=O)C(O)(C2O)C6C1(O4)C(C)CC3(C(=C)C)O5	C30H44O9	C30H42O8	C30H40O7	C30H38O6	C30H36O5	C29H38O5	C29H36O5	C30H34O4	C29H36O4	C29H34O3	C28H34O3	C17H18O
134	A9	B1	C1	M3	*20*OCC12OC1C1C3OC45C(O)CCCCCCC(C)C6C(O)(C)C(=O)C(O)(C2O)C6C1(O4)C(C)CC3(C(=C)C)O5	C30H44O10	C30H42O9	C30H40O8	C30H38O7	C30H36O6	C29H38O6	C29H36O6	C30H34O5	C29H36O5	C29H34O4	C28H34O4	C17H16O3
135	A10	B1	C1	M3	*20*OCC12OC1C1C3OC45C(O)CCCCCCC(C)C6C(C)C(O*3*)C(O)(C2O)C6C1(O4)C(C)CC3(C(=C)C)O5	C30H46O9	C30H44O8	C30H42O7	C30H40O6	C30H38O5	C29H40O5	C29H38O5	C30H36O4	C29H38O4	C29H36O3	C28H36O3	C17H16O2
136	A11	B1	C1	M3	*20*OCC12OC1C1C3OC45C(O)CCCCCCC(C)C6C(O)(C)C(O*3*)C(O)(C2O)C6C1(O4)C(C)CC3(C(=C)C)O5	C30H46O10	C30H44O9	C30H42O8	C30H40O7	C30H38O6	C29H40O6	C29H38O6	C30H36O5	C29H38O5	C29H36O4	C28H36O4	C17H16O
137	A8	B1	C1	M4	*20*OCC12OC1C1C3OC45C(O)CCCCC(O*7d*)CC(C)C6C(C)C(=O)C(O)(C2O)C6C1(O4)C(C)CC3(C(=C)C)O5	C30H44O10	C30H42O9	C30H40O8	C30H38O7	C30H36O6	C29H38O6	C29H36O6	C30H34O5	C29H36O5	C29H34O4	C28H34O4	C15H22O2
138	A9	B1	C1	M4	*20*OCC12OC1C1C3OC45C(O)CCCCC(O*7d*)CC(C)C6C(O)(C)C(=O)C(O)(C2O)C6C1(O4)C(C)CC3(C(=C)C)O5	C30H44O11	C30H42O10	C30H40O9	C30H38O8	C30H36O7	C29H38O7	C29H36O7	C30H34O6	C29H36O6	C29H34O5	C28H34O5	C15H18O2
139	A10	B1	C1	M4	*20*OCC12OC1C1C3OC45C(O)CCCCC(O*7d*)CC(C)C6C(C)C(O*3*)C(O)(C2O)C6C1(O4)C(C)CC3(C(=C)C)O5	C30H46O10	C30H44O9	C30H42O8	C30H40O7	C30H38O6	C29H40O6	C29H38O6	C30H36O5	C29H38O5	C29H36O4	C28H36O4
140	A11	B1	C1	M4	*20*OCC12OC1C1C3OC45C(O)CCCCC(O*7d*)CC(C)C6C(O)(C)C(O*3*)C(O)(C2O)C6C1(O4)C(C)CC3(C(=C)C)O5	C30H46O11	C30H44O10	C30H42O9	C30H40O8	C30H38O7	C29H40O7	C29H38O7	C30H36O6	C29H38O6	C29H36O5	C28H36O5
141	A8	B1	C1	M5	*20*OCC12OC1C1C3OC45C(O)CCCC(O*6d*)C(O*7d*)CC(C)C6C(C)C(=O)C(O)(C2O)C6C1(O4)C(C)CC3(C(=C)C)O5	C30H44O11	C30H42O10	C30H40O9	C30H38O8	C30H36O7	C29H38O7	C29H36O7	C30H34O6	C29H36O6	C29H34O5	C28H34O5
142	A9	B1	C1	M5	*20*OCC12OC1C1C3OC45C(O)CCCC(O*6d*)C(O*7d*)CC(C)C6C(O)(C)C(=O)C(O)(C2O)C6C1(O4)C(C)CC3(C(=C)C)O5	C30H44O12	C30H42O11	C30H40O10	C30H38O9	C30H36O8	C29H38O8	C29H36O8	C30H34O7	C29H36O7	C29H34O6	C28H34O6
143	A10	B1	C1	M5	*20*OCC12OC1C1C3OC45C(O)CCCC(O*6d*)C(O*7d*)CC(C)C6C(C)C(O*3*)C(O)(C2O)C6C1(O4)C(C)CC3(C(=C)C)O5	C30H46O11	C30H44O10	C30H42O9	C30H40O8	C30H38O7	C29H40O7	C29H38O7	C30H36O6	C29H38O6	C29H36O5	C28H36O5
144	A11	B1	C1	M5	*20*OCC12OC1C1C3OC45C(O)CCCC(O*6d*)C(O*7d*)CC(C)C6C(O)(C)C(O*3*)C(O)(C2O)C6C1(O4)C(C)CC3(C(=C)C)O5	C30H46O12	C30H44O11	C30H42O10	C30H40O9	C30H38O8	C29H40O8	C29H38O8	C30H36O7	C29H38O7	C29H36O6	C28H36O6
145	A8	B1	C1	M6	*20*OCC12OC1C1C3OC45C(O)CCC(O*5d*)C(O*6d*)C(O*7d*)CC(C)C6C(C)C(=O)C(O)(C2O)C6C1(O4)C(C)CC3(C(=C)C)O5	C30H46O12	C30H44O11	C30H42O10	C30H40O9	C30H38O8	C29H40O8	C29H38O8	C30H36O7	C29H38O7	C29H36O6	C28H36O6
146	A9	B1	C1	M6	*20*OCC12OC1C1C3OC45C(O)CCC(O*5d*)C(O*6d*)C(O*7d*)CC(C)C6C(O)(C)C(=O)C(O)(C2O)C6C1(O4)C(C)CC3(C(=C)C)O5	C30H46O13	C30H44O12	C30H42O11	C30H40O10	C30H38O9	C29H40O9	C29H38O9	C30H36O8	C29H38O8	C29H36O7	C28H36O7
147	A10	B1	C1	M6	*20*OCC12OC1C1C3OC45C(O)CCC(O*5d*)C(O*6d*)C(O*7d*)CC(C)C6C(C)C(O*3*)C(O)(C2O)C6C1(O4)C(C)CC3(C(=C)C)O5	C30H48O12	C30H46O11	C30H44O10	C30H42O9	C30H40O8	C29H42O8	C29H40O8	C30H38O7	C29H40O7	C29H38O6	C28H38O6
148	A11	B1	C1	M6	*20*OCC12OC1C1C3OC45C(O)CCC(O*5d*)C(O*6d*)C(O*7d*)CC(C)C6C(O)(C)C(O*3*)C(O)(C2O)C6C1(O4)C(C)CC3(C(=C)C)O5	C30H48O13	C30H46O12	C30H44O11	C30H42O10	C30H40O9	C29H42O9	C29H40O9	C30H38O8	C29H40O8	C29H38O7	C28H38O7
149	A8	B1	C1	M7	*20*OCC12OC1C1C3OC45CCCC=CCCCCC(CCC)C6C(C)C(=O)C(O)(C2O)C6C1(O4)C(C)CC3(C(=C)C)O5	C34H50O8	C34H48O7	C34H46O6	C34H44O5	C34H42O4	C33H44O4	C33H42O4	C34H40O3	C33H42O3	C33H40O2	C32H40O2
150	A9	B1	C1	M7	*20*OCC12OC1C1C3OC45CCCC=CCCCCC(CCC)C6C(O)(C)C(=O)C(O)(C2O)C6C1(O4)C(C)CC3(C(=C)C)O5	C34H50O9	C34H48O8	C34H46O7	C34H44O6	C34H42O5	C33H44O5	C33H42O5	C34H40O4	C33H42O4	C33H40O3	C32H40O3
151	A10	B1	C1	M7	*20*OCC12OC1C1C3OC45CCCC=CCCCCC(CCC)C6C(C)C(O*3*)C(O)(C2O)C6C1(O4)C(C)CC3(C(=C)C)O5	C34H52O8	C34H50O7	C34H48O6	C34H46O5	C34H44O4	C33H46O4	C33H44O4	C34H42O3	C33H44O3	C33H42O2	C32H42O2
152	A11	B1	C1	M7	*20*OCC12OC1C1C3OC45CCCC=CCCCCC(CCC)C6C(O)(C)C(O*3*)C(O)(C2O)C6C1(O4)C(C)CC3(C(=C)C)O5	C34H52O9	C34H50O8	C34H48O7	C34H46O6	C34H44O5	C33H46O5	C33H44O5	C34H42O4	C33H44O4	C33H42O3	C32H42O3
153	A8	B1	C1	M8	*20*OCC12OC1C1C3OC45C=CCCCCCCCCCCCC(C)C6C(C)C(=O)C(O)(C2O)C6C1(O4)C(C)CC3(C(=C)C)O5	C36H54O8	C36H52O7	C36H50O6	C36H48O5	C36H46O4	C35H48O4	C35H46O4	C36H44O3	C35H46O3	C35H44O2	C34H44O2
154	A9	B1	C1	M8	*20*OCC12OC1C1C3OC45C=CCCCCCCCCCCCC(C)C6C(O)(C)C(=O)C(O)(C2O)C6C1(O4)C(C)CC3(C(=C)C)O5	C36H54O9	C36H52O8	C36H50O7	C36H48O6	C36H46O5	C35H48O5	C35H46O5	C36H44O4	C35H46O4	C35H44O3	C34H44O3
155	A10	B1	C1	M8	*20*OCC12OC1C1C3OC45C=CCCCCCCCCCCCC(C)C6C(C)C(O*3*)C(O)(C2O)C6C1(O4)C(C)CC3(C(=C)C)O5	C36H56O8	C36H54O7	C36H52O6	C36H50O5	C36H48O4	C35H50O4	C35H48O4	C36H46O3	C35H48O3	C35H46O2	C34H46O2
156	A11	B1	C1	M8	*20*OCC12OC1C1C3OC45C=CCCCCCCCCCCCC(C)C6C(O)(C)C(O*3*)C(O)(C2O)C6C1(O4)C(C)CC3(C(=C)C)O5	C36H56O9	C36H54O8	C36H52O7	C36H50O6	C36H48O5	C35H50O5	C35H48O5	C36H46O4	C35H48O4	C35H46O3	C34H46O3
157	A8	B1	C1	M9	*20*OCC12OC1C1C3OC45CCCCCCCCCCCCCC(C)(O)C6C(C)C(=O)C(O)(C2O)C6C1(O4)C(C)CC3(C(=C)C)O5	C36H56O9	C36H54O8	C36H52O7	C36H50O6	C36H48O5	C35H50O5	C35H48O5	C36H46O4	C35H48O4	C35H46O3	C34H46O3
158	A9	B1	C1	M9	*20*OCC12OC1C1C3OC45CCCCCCCCCCCCCC(C)(O)C6C(O)(C)C(=O)C(O)(C2O)C6C1(O4)C(C)CC3(C(=C)C)O5	C36H56O10	C36H54O9	C36H52O8	C36H50O7	C36H48O6	C35H50O6	C35H48O6	C36H46O5	C35H48O5	C35H46O4	C34H46O4
159	A10	B1	C1	M9	*20*OCC12OC1C1C3OC45CCCCCCCCCCCCCC(C)(O)C6C(C)C(O*3*)C(O)(C2O)C6C1(O4)C(C)CC3(C(=C)C)O5	C36H58O9	C36H56O8	C36H54O7	C36H52O6	C36H50O5	C35H52O5	C35H50O5	C36H48O4	C35H50O4	C35H48O3	C34H48O3
160	A11	B1	C1	M9	*20*OCC12OC1C1C3OC45CCCCCCCCCCCCCC(C)(O)C6C(O)(C)C(O*3*)C(O)(C2O)C6C1(O4)C(C)CC3(C(=C)C)O5	C36H58O10	C36H56O9	C36H54O8	C36H52O7	C36H50O6	C35H52O6	C35H50O6	C36H48O5	C35H50O5	C35H48O4	C34H48O4
161	A8	B1	C2	M1	*20*OCC12OC1C1C3OC45CCCCCCCCC6C(C)C(=O)C(O)(C2O)C6C1(O4)C(C)C(O*12*)C3(C(=C)C)O5	C29H42O9	C29H40O8	C29H38O7	C29H36O6	C29H34O5	C28H36O5	C28H34O5	C29H32O4	C28H34O4	C28H32O3	C27H32O3
162	A9	B1	C2	M1	*20*OCC12OC1C1C3OC45CCCCCCCCC6C(O)(C)C(=O)C(O)(C2O)C6C1(O4)C(C)C(O*12*)C3(C(=C)C)O5	C29H42O10	C29H40O9	C29H38O8	C29H36O7	C29H34O6	C28H36O6	C28H34O6	C29H32O5	C28H34O5	C28H32O4	C27H32O4
163	A10	B1	C2	M1	*20*OCC12OC1C1C3OC45CCCCCCCCC6C(C)C(O*3*)C(O)(C2O)C6C1(O4)C(C)C(O*12*)C3(C(=C)C)O5	C29H44O9	C29H42O8	C29H40O7	C29H38O6	C29H36O5	C28H38O5	C28H36O5	C29H34O4	C28H36O4	C28H34O3	C27H34O3
164	A11	B1	C2	M1	*20*OCC12OC1C1C3OC45CCCCCCCCC6C(O)(C)C(O*3*)C(O)(C2O)C6C1(O4)C(C)C(O*12*)C3(C(=C)C)O5	C29H44O10	C29H42O9	C29H40O8	C29H38O7	C29H36O6	C28H38O6	C28H36O6	C29H34O5	C28H36O5	C28H34O4	C27H34O4
165	A8	B1	C2	M2	*20*OCC12OC1C1C3OC45CCCCCCCC(C)C6C(C)C(=O)C(O)(C2O)C6C1(O4)C(C)C(O*12*)C3(C(=C)C)O5	C30H44O9	C30H42O8	C30H40O7	C30H38O6	C30H36O5	C29H38O5	C29H36O5	C30H34O4	C29H36O4	C29H34O3	C28H34O3
166	A9	B1	C2	M2	*20*OCC12OC1C1C3OC45CCCCCCCC(C)C6C(O)(C)C(=O)C(O)(C2O)C6C1(O4)C(C)C(O*12*)C3(C(=C)C)O5	C30H44O10	C30H42O9	C30H40O8	C30H38O7	C30H36O6	C29H38O6	C29H36O6	C30H34O5	C29H36O5	C29H34O4	C28H34O4
167	A10	B1	C2	M2	*20*OCC12OC1C1C3OC45CCCCCCCC(C)C6C(C)C(O*3*)C(O)(C2O)C6C1(O4)C(C)C(O*12*)C3(C(=C)C)O5	C30H46O9	C30H44O8	C30H42O7	C30H40O6	C30H38O5	C29H40O5	C29H38O5	C30H36O4	C29H38O4	C29H36O3	C28H36O3
168	A11	B1	C2	M2	*20*OCC12OC1C1C3OC45CCCCCCCC(C)C6C(O)(C)C(O*3*)C(O)(C2O)C6C1(O4)C(C)C(O*12*)C3(C(=C)C)O5	C30H46O10	C30H44O9	C30H42O8	C30H40O7	C30H38O6	C29H40O6	C29H38O6	C30H36O5	C29H38O5	C29H36O4	C28H36O4
169	A8	B1	C2	M3	*20*OCC12OC1C1C3OC45C(O)CCCCCCC(C)C6C(C)C(=O)C(O)(C2O)C6C1(O4)C(C)C(O*12*)C3(C(=C)C)O5	C30H44O10	C30H42O9	C30H40O8	C30H38O7	C30H36O6	C29H38O6	C29H36O6	C30H34O5	C29H36O5	C29H34O4	C28H34O4
170	A9	B1	C2	M3	*20*OCC12OC1C1C3OC45C(O)CCCCCCC(C)C6C(O)(C)C(=O)C(O)(C2O)C6C1(O4)C(C)C(O*12*)C3(C(=C)C)O5	C30H44O11	C30H42O10	C30H40O9	C30H38O8	C30H36O7	C29H38O7	C29H36O7	C30H34O6	C29H36O6	C29H34O5	C28H34O5
171	A10	B1	C2	M3	*20*OCC12OC1C1C3OC45C(O)CCCCCCC(C)C6C(C)C(O*3*)C(O)(C2O)C6C1(O4)C(C)C(O*12*)C3(C(=C)C)O5	C30H46O10	C30H44O9	C30H42O8	C30H40O7	C30H38O6	C29H40O6	C29H38O6	C30H36O5	C29H38O5	C29H36O4	C28H36O4
172	A11	B1	C2	M3	*20*OCC12OC1C1C3OC45C(O)CCCCCCC(C)C6C(O)(C)C(O*3*)C(O)(C2O)C6C1(O4)C(C)C(O*12*)C3(C(=C)C)O5	C30H46O11	C30H44O10	C30H42O9	C30H40O8	C30H38O7	C29H40O7	C29H38O7	C30H36O6	C29H38O6	C29H36O5	C28H36O5
173	A8	B1	C2	M4	*20*OCC12OC1C1C3OC45C(O)CCCCC(O*7d*)CC(C)C6C(C)C(=O)C(O)(C2O)C6C1(O4)C(C)C(O*12*)C3(C(=C)C)O5	C30H44O11	C30H42O10	C30H40O9	C30H38O8	C30H36O7	C29H38O7	C29H36O7	C30H34O6	C29H36O6	C29H34O5	C28H34O5
174	A9	B1	C2	M4	*20*OCC12OC1C1C3OC45C(O)CCCCC(O*7d*)CC(C)C6C(O)(C)C(=O)C(O)(C2O)C6C1(O4)C(C)C(O*12*)C3(C(=C)C)O5	C30H44O12	C30H42O11	C30H40O10	C30H38O9	C30H36O8	C29H38O8	C29H36O8	C30H34O7	C29H36O7	C29H34O6	C28H34O6
175	A10	B1	C2	M4	*20*OCC12OC1C1C3OC45C(O)CCCCC(O*7d*)CC(C)C6C(C)C(O*3*)C(O)(C2O)C6C1(O4)C(C)C(O*12*)C3(C(=C)C)O5	C30H46O11	C30H44O10	C30H42O9	C30H40O8	C30H38O7	C29H40O7	C29H38O7	C30H36O6	C29H38O6	C29H36O5	C28H36O5
176	A11	B1	C2	M4	*20*OCC12OC1C1C3OC45C(O)CCCCC(O*7d*)CC(C)C6C(O)(C)C(O*3*)C(O)(C2O)C6C1(O4)C(C)C(O*12*)C3(C(=C)C)O5	C30H46O12	C30H44O11	C30H42O10	C30H40O9	C30H38O8	C29H40O8	C29H38O8	C30H36O7	C29H38O7	C29H36O6	C28H36O6
177	A8	B1	C2	M5	*20*OCC12OC1C1C3OC45C(O)CCCC(O*6d*)C(O*7d*)CC(C)C6C(C)C(=O)C(O)(C2O)C6C1(O4)C(C)C(O*12*)C3(C(=C)C)O5	C30H44O12	C30H42O11	C30H40O10	C30H38O9	C30H36O8	C29H38O8	C29H36O8	C30H34O7	C29H36O7	C29H34O6	C28H34O6
178	A9	B1	C2	M5	*20*OCC12OC1C1C3OC45C(O)CCCC(O*6d*)C(O*7d*)CC(C)C6C(O)(C)C(=O)C(O)(C2O)C6C1(O4)C(C)C(O*12*)C3(C(=C)C)O5	C30H44O13	C30H42O12	C30H40O11	C30H38O10	C30H36O9	C29H38O9	C29H36O9	C30H34O8	C29H36O8	C29H34O7	C28H34O7
179	A10	B1	C2	M5	*20*OCC12OC1C1C3OC45C(O)CCCC(O*6d*)C(O*7d*)CC(C)C6C(C)C(O*3*)C(O)(C2O)C6C1(O4)C(C)C(O*12*)C3(C(=C)C)O5	C30H46O12	C30H44O11	C30H42O10	C30H40O9	C30H38O8	C29H40O8	C29H38O8	C30H36O7	C29H38O7	C29H36O6	C28H36O6
180	A11	B1	C2	M5	*20*OCC12OC1C1C3OC45C(O)CCCC(O*6d*)C(O*7d*)CC(C)C6C(O)(C)C(O*3*)C(O)(C2O)C6C1(O4)C(C)C(O*12*)C3(C(=C)C)O5	C30H46O13	C30H44O12	C30H42O11	C30H40O10	C30H38O9	C29H40O9	C29H38O9	C30H36O8	C29H38O8	C29H36O7	C28H36O7
181	A8	B1	C2	M6	*20*OCC12OC1C1C3OC45C(O)CCC(O*5d*)C(O*6d*)C(O*7d*)CC(C)C6C(C)C(=O)C(O)(C2O)C6C1(O4)C(C)C(O*12*)C3(C(=C)C)O5	C30H46O13	C30H44O12	C30H42O11	C30H40O10	C30H38O9	C29H40O9	C29H38O9	C30H36O8	C29H38O8	C29H36O7	C28H36O7
182	A9	B1	C2	M6	*20*OCC12OC1C1C3OC45C(O)CCC(O*5d*)C(O*6d*)C(O*7d*)CC(C)C6C(O)(C)C(=O)C(O)(C2O)C6C1(O4)C(C)C(O*12*)C3(C(=C)C)O5	C30H46O14	C30H44O13	C30H42O12	C30H40O11	C30H38O10	C29H40O10	C29H38O10	C30H36O9	C29H38O9	C29H36O8	C28H36O8
183	A10	B1	C2	M6	*20*OCC12OC1C1C3OC45C(O)CCC(O*5d*)C(O*6d*)C(O*7d*)CC(C)C6C(C)C(O*3*)C(O)(C2O)C6C1(O4)C(C)C(O*12*)C3(C(=C)C)O5	C30H48O13	C30H46O12	C30H44O11	C30H42O10	C30H40O9	C29H42O9	C29H40O9	C30H38O8	C29H40O8	C29H38O7	C28H38O7
184	A11	B1	C2	M6	*20*OCC12OC1C1C3OC45C(O)CCC(O*5d*)C(O*6d*)C(O*7d*)CC(C)C6C(O)(C)C(O*3*)C(O)(C2O)C6C1(O4)C(C)C(O*12*)C3(C(=C)C)O5	C30H48O14	C30H46O13	C30H44O12	C30H42O11	C30H40O10	C29H42O10	C29H40O10	C30H38O9	C29H40O9	C29H38O8	C28H38O8
185	A8	B1	C2	M7	*20*OCC12OC1C1C3OC45CCCC=CCCCCC(CCC)C6C(C)C(=O)C(O)(C2O)C6C1(O4)C(C)C(O*12*)C3(C(=C)C)O5	C34H50O9	C34H48O8	C34H46O7	C34H44O6	C34H42O5	C33H44O5	C33H42O5	C34H40O4	C33H42O4	C33H40O3	C32H40O3
186	A9	B1	C2	M7	*20*OCC12OC1C1C3OC45CCCC=CCCCCC(CCC)C6C(O)(C)C(=O)C(O)(C2O)C6C1(O4)C(C)C(O*12*)C3(C(=C)C)O5	C34H50O10	C34H48O9	C34H46O8	C34H44O7	C34H42O6	C33H44O6	C33H42O6	C34H40O5	C33H42O5	C33H40O4	C32H40O4
187	A10	B1	C2	M7	*20*OCC12OC1C1C3OC45CCCC=CCCCCC(CCC)C6C(C)C(O*3*)C(O)(C2O)C6C1(O4)C(C)C(O*12*)C3(C(=C)C)O5	C34H52O9	C34H50O8	C34H48O7	C34H46O6	C34H44O5	C33H46O5	C33H44O5	C34H42O4	C33H44O4	C33H42O3	C32H42O3
188	A11	B1	C2	M7	*20*OCC12OC1C1C3OC45CCCC=CCCCCC(CCC)C6C(O)(C)C(O*3*)C(O)(C2O)C6C1(O4)C(C)C(O*12*)C3(C(=C)C)O5	C34H52O10	C34H50O9	C34H48O8	C34H46O7	C34H44O6	C33H46O6	C33H44O6	C34H42O5	C33H44O5	C33H42O4	C32H42O4
189	A8	B1	C2	M8	*20*OCC12OC1C1C3OC45C=CCCCCCCCCCCCC(C)C6C(C)C(=O)C(O)(C2O)C6C1(O4)C(C)C(O*12*)C3(C(=C)C)O5	C36H54O9	C36H52O8	C36H50O7	C36H48O6	C36H46O5	C35H48O5	C35H46O5	C36H44O4	C35H46O4	C35H44O3	C34H44O3
190	A9	B1	C2	M8	*20*OCC12OC1C1C3OC45C=CCCCCCCCCCCCC(C)C6C(O)(C)C(=O)C(O)(C2O)C6C1(O4)C(C)C(O*12*)C3(C(=C)C)O5	C36H54O10	C36H52O9	C36H50O8	C36H48O7	C36H46O6	C35H48O6	C35H46O6	C36H44O5	C35H46O5	C35H44O4	C34H44O4
191	A10	B1	C2	M8	*20*OCC12OC1C1C3OC45C=CCCCCCCCCCCCC(C)C6C(C)C(O*3*)C(O)(C2O)C6C1(O4)C(C)C(O*12*)C3(C(=C)C)O5	C36H56O9	C36H54O8	C36H52O7	C36H50O6	C36H48O5	C35H50O5	C35H48O5	C36H46O4	C35H48O4	C35H46O3	C34H46O3
192	A11	B1	C2	M8	*20*OCC12OC1C1C3OC45C=CCCCCCCCCCCCC(C)C6C(O)(C)C(O*3*)C(O)(C2O)C6C1(O4)C(C)C(O*12*)C3(C(=C)C)O5	C36H56O10	C36H54O9	C36H52O8	C36H50O7	C36H48O6	C35H50O6	C35H48O6	C36H46O5	C35H48O5	C35H46O4	C34H46O4
193	A8	B1	C2	M9	*20*OCC12OC1C1C3OC45CCCCCCCCCCCCCC(C)(O)C6C(C)C(=O)C(O)(C2O)C6C1(O4)C(C)C(O*12*)C3(C(=C)C)O5	C36H56O10	C36H54O9	C36H52O8	C36H50O7	C36H48O6	C35H50O6	C35H48O6	C36H46O5	C35H48O5	C35H46O4	C34H46O4
194	A9	B1	C2	M9	*20*OCC12OC1C1C3OC45CCCCCCCCCCCCCC(C)(O)C6C(O)(C)C(=O)C(O)(C2O)C6C1(O4)C(C)C(O*12*)C3(C(=C)C)O5	C36H56O11	C36H54O10	C36H52O9	C36H50O8	C36H48O7	C35H50O7	C35H48O7	C36H46O6	C35H48O6	C35H46O5	C34H46O5
195	A10	B1	C2	M9	*20*OCC12OC1C1C3OC45CCCCCCCCCCCCCC(C)(O)C6C(C)C(O*3*)C(O)(C2O)C6C1(O4)C(C)C(O*12*)C3(C(=C)C)O5	C36H58O10	C36H56O9	C36H54O8	C36H52O7	C36H50O6	C35H52O6	C35H50O6	C36H48O5	C35H50O5	C35H48O4	C34H48O4
196	A11	B1	C2	M9	*20*OCC12OC1C1C3OC45CCCCCCCCCCCCCC(C)(O)C6C(O)(C)C(O*3*)C(O)(C2O)C6C1(O4)C(C)C(O*12*)C3(C(=C)C)O5	C36H58O11	C36H56O10	C36H54O9	C36H52O8	C36H50O7	C35H52O7	C35H50O7	C36H48O6	C35H50O6	C35H48O5	C34H48O5
197	A8	B1	C5	M1	*20*OCC12OC1C1C3OC45CCCCCCCCC6C(C)C(=O)C(O)(C2O)C6C1(O4)C(CO*18*)CC3(C(=C)C)O5	C29H42O9	C29H40O8	C29H38O7	C29H36O6	C29H34O5	C28H36O5	C28H34O5	C29H32O4	C28H34O4	C28H32O3	C27H32O3
198	A9	B1	C5	M1	*20*OCC12OC1C1C3OC45CCCCCCCCC6C(O)(C)C(=O)C(O)(C2O)C6C1(O4)C(CO*18*)CC3(C(=C)C)O5	C29H42O10	C29H40O9	C29H38O8	C29H36O7	C29H34O6	C28H36O6	C28H34O6	C29H32O5	C28H34O5	C28H32O4	C27H32O4
199	A10	B1	C5	M1	*20*OCC12OC1C1C3OC45CCCCCCCCC6C(C)C(O*3*)C(O)(C2O)C6C1(O4)C(CO*18*)CC3(C(=C)C)O5	C29H44O9	C29H42O8	C29H40O7	C29H38O6	C29H36O5	C28H38O5	C28H36O5	C29H34O4	C28H36O4	C28H34O3	C27H34O3
200	A11	B1	C5	M1	*20*OCC12OC1C1C3OC45CCCCCCCCC6C(O)(C)C(O*3*)C(O)(C2O)C6C1(O4)C(CO*18*)CC3(C(=C)C)O5	C29H44O10	C29H42O9	C29H40O8	C29H38O7	C29H36O6	C28H38O6	C28H36O6	C29H34O5	C28H36O5	C28H34O4	C27H34O4
201	A8	B1	C5	M2	*20*OCC12OC1C1C3OC45CCCCCCCC(C)C6C(C)C(=O)C(O)(C2O)C6C1(O4)C(CO*18*)CC3(C(=C)C)O5	C30H44O9	C30H42O8	C30H40O7	C30H38O6	C30H36O5	C29H38O5	C29H36O5	C30H34O4	C29H36O4	C29H34O3	C28H34O3
202	A9	B1	C5	M2	*20*OCC12OC1C1C3OC45CCCCCCCC(C)C6C(O)(C)C(=O)C(O)(C2O)C6C1(O4)C(CO*18*)CC3(C(=C)C)O5	C30H44O10	C30H42O9	C30H40O8	C30H38O7	C30H36O6	C29H38O6	C29H36O6	C30H34O5	C29H36O5	C29H34O4	C28H34O4
203	A10	B1	C5	M2	*20*OCC12OC1C1C3OC45CCCCCCCC(C)C6C(C)C(O*3*)C(O)(C2O)C6C1(O4)C(CO*18*)CC3(C(=C)C)O5	C30H46O9	C30H44O8	C30H42O7	C30H40O6	C30H38O5	C29H40O5	C29H38O5	C30H36O4	C29H38O4	C29H36O3	C28H36O3
204	A11	B1	C5	M2	*20*OCC12OC1C1C3OC45CCCCCCCC(C)C6C(O)(C)C(O*3*)C(O)(C2O)C6C1(O4)C(CO*18*)CC3(C(=C)C)O5	C30H46O10	C30H44O9	C30H42O8	C30H40O7	C30H38O6	C29H40O6	C29H38O6	C30H36O5	C29H38O5	C29H36O4	C28H36O4
205	A8	B1	C5	M3	*20*OCC12OC1C1C3OC45C(O)CCCCCCC(C)C6C(C)C(=O)C(O)(C2O)C6C1(O4)C(CO*18*)CC3(C(=C)C)O5	C30H44O10	C30H42O9	C30H40O8	C30H38O7	C30H36O6	C29H38O6	C29H36O6	C30H34O5	C29H36O5	C29H34O4	C28H34O4
206	A9	B1	C5	M3	*20*OCC12OC1C1C3OC45C(O)CCCCCCC(C)C6C(O)(C)C(=O)C(O)(C2O)C6C1(O4)C(CO*18*)CC3(C(=C)C)O5	C30H44O11	C30H42O10	C30H40O9	C30H38O8	C30H36O7	C29H38O7	C29H36O7	C30H34O6	C29H36O6	C29H34O5	C28H34O5
207	A10	B1	C5	M3	*20*OCC12OC1C1C3OC45C(O)CCCCCCC(C)C6C(C)C(O*3*)C(O)(C2O)C6C1(O4)C(CO*18*)CC3(C(=C)C)O5	C30H46O10	C30H44O9	C30H42O8	C30H40O7	C30H38O6	C29H40O6	C29H38O6	C30H36O5	C29H38O5	C29H36O4	C28H36O4
208	A11	B1	C5	M3	*20*OCC12OC1C1C3OC45C(O)CCCCCCC(C)C6C(O)(C)C(O*3*)C(O)(C2O)C6C1(O4)C(CO*18*)CC3(C(=C)C)O5	C30H46O11	C30H44O10	C30H42O9	C30H40O8	C30H38O7	C29H40O7	C29H38O7	C30H36O6	C29H38O6	C29H36O5	C28H36O5
209	A8	B1	C5	M4	*20*OCC12OC1C1C3OC45C(O)CCCCC(O*7d*)CC(C)C6C(C)C(=O)C(O)(C2O)C6C1(O4)C(CO*18*)CC3(C(=C)C)O5	C30H44O11	C30H42O10	C30H40O9	C30H38O8	C30H36O7	C29H38O7	C29H36O7	C30H34O6	C29H36O6	C29H34O5	C28H34O5
210	A9	B1	C5	M4	*20*OCC12OC1C1C3OC45C(O)CCCCC(O*7d*)CC(C)C6C(O)(C)C(=O)C(O)(C2O)C6C1(O4)C(CO*18*)CC3(C(=C)C)O5	C30H44O12	C30H42O11	C30H40O10	C30H38O9	C30H36O8	C29H38O8	C29H36O8	C30H34O7	C29H36O7	C29H34O6	C28H34O6
211	A10	B1	C5	M4	*20*OCC12OC1C1C3OC45C(O)CCCCC(O*7d*)CC(C)C6C(C)C(O*3*)C(O)(C2O)C6C1(O4)C(CO*18*)CC3(C(=C)C)O5	C30H46O11	C30H44O10	C30H42O9	C30H40O8	C30H38O7	C29H40O7	C29H38O7	C30H36O6	C29H38O6	C29H36O5	C28H36O5
212	A11	B1	C5	M4	*20*OCC12OC1C1C3OC45C(O)CCCCC(O*7d*)CC(C)C6C(O)(C)C(O*3*)C(O)(C2O)C6C1(O4)C(CO*18*)CC3(C(=C)C)O5	C30H46O12	C30H44O11	C30H42O10	C30H40O9	C30H38O8	C29H40O8	C29H38O8	C30H36O7	C29H38O7	C29H36O6	C28H36O6
213	A8	B1	C5	M5	*20*OCC12OC1C1C3OC45C(O)CCCC(O*6d*)C(O*7d*)CC(C)C6C(C)C(=O)C(O)(C2O)C6C1(O4)C(CO*18*)CC3(C(=C)C)O5	C30H44O12	C30H42O11	C30H40O10	C30H38O9	C30H36O8	C29H38O8	C29H36O8	C30H34O7	C29H36O7	C29H34O6	C28H34O6
214	A9	B1	C5	M5	*20*OCC12OC1C1C3OC45C(O)CCCC(O*6d*)C(O*7d*)CC(C)C6C(O)(C)C(=O)C(O)(C2O)C6C1(O4)C(CO*18*)CC3(C(=C)C)O5	C30H44O13	C30H42O12	C30H40O11	C30H38O10	C30H36O9	C29H38O9	C29H36O9	C30H34O8	C29H36O8	C29H34O7	C28H34O7
215	A10	B1	C5	M5	*20*OCC12OC1C1C3OC45C(O)CCCC(O*6d*)C(O*7d*)CC(C)C6C(C)C(O*3*)C(O)(C2O)C6C1(O4)C(CO*18*)CC3(C(=C)C)O5	C30H46O12	C30H44O11	C30H42O10	C30H40O9	C30H38O8	C29H40O8	C29H38O8	C30H36O7	C29H38O7	C29H36O6	C28H36O6
216	A11	B1	C5	M5	*20*OCC12OC1C1C3OC45C(O)CCCC(O*6d*)C(O*7d*)CC(C)C6C(O)(C)C(O*3*)C(O)(C2O)C6C1(O4)C(CO*18*)CC3(C(=C)C)O5	C30H46O13	C30H44O12	C30H42O11	C30H40O10	C30H38O9	C29H40O9	C29H38O9	C30H36O8	C29H38O8	C29H36O7	C28H36O7
217	A8	B1	C5	M6	*20*OCC12OC1C1C3OC45C(O)CCC(O*5d*)C(O*6d*)C(O*7d*)CC(C)C6C(C)C(=O)C(O)(C2O)C6C1(O4)C(CO*18*)CC3(C(=C)C)O5	C30H46O13	C30H44O12	C30H42O11	C30H40O10	C30H38O9	C29H40O9	C29H38O9	C30H36O8	C29H38O8	C29H36O7	C28H36O7
218	A9	B1	C5	M6	*20*OCC12OC1C1C3OC45C(O)CCC(O*5d*)C(O*6d*)C(O*7d*)CC(C)C6C(O)(C)C(=O)C(O)(C2O)C6C1(O4)C(CO*18*)CC3(C(=C)C)O5	C30H46O14	C30H44O13	C30H42O12	C30H40O11	C30H38O10	C29H40O10	C29H38O10	C30H36O9	C29H38O9	C29H36O8	C28H36O8
219	A10	B1	C5	M6	*20*OCC12OC1C1C3OC45C(O)CCC(O*5d*)C(O*6d*)C(O*7d*)CC(C)C6C(C)C(O*3*)C(O)(C2O)C6C1(O4)C(CO*18*)CC3(C(=C)C)O5	C30H48O13	C30H46O12	C30H44O11	C30H42O10	C30H40O9	C29H42O9	C29H40O9	C30H38O8	C29H40O8	C29H38O7	C28H38O7
220	A11	B1	C5	M6	*20*OCC12OC1C1C3OC45C(O)CCC(O*5d*)C(O*6d*)C(O*7d*)CC(C)C6C(O)(C)C(O*3*)C(O)(C2O)C6C1(O4)C(CO*18*)CC3(C(=C)C)O5	C30H48O14	C30H46O13	C30H44O12	C30H42O11	C30H40O10	C29H42O10	C29H40O10	C30H38O9	C29H40O9	C29H38O8	C28H38O8
221	A8	B1	C5	M7	*20*OCC12OC1C1C3OC45CCCC=CCCCCC(CCC)C6C(C)C(=O)C(O)(C2O)C6C1(O4)C(CO*18*)CC3(C(=C)C)O5	C34H50O9	C34H48O8	C34H46O7	C34H44O6	C34H42O5	C33H44O5	C33H42O5	C34H40O4	C33H42O4	C33H40O3	C32H40O3
222	A9	B1	C5	M7	*20*OCC12OC1C1C3OC45CCCC=CCCCCC(CCC)C6C(O)(C)C(=O)C(O)(C2O)C6C1(O4)C(CO*18*)CC3(C(=C)C)O5	C34H50O10	C34H48O9	C34H46O8	C34H44O7	C34H42O6	C33H44O6	C33H42O6	C34H40O5	C33H42O5	C33H40O4	C32H40O4
223	A10	B1	C5	M7	*20*OCC12OC1C1C3OC45CCCC=CCCCCC(CCC)C6C(C)C(O*3*)C(O)(C2O)C6C1(O4)C(CO*18*)CC3(C(=C)C)O5	C34H52O9	C34H50O8	C34H48O7	C34H46O6	C34H44O5	C33H46O5	C33H44O5	C34H42O4	C33H44O4	C33H42O3	C32H42O3
224	A11	B1	C5	M7	*20*OCC12OC1C1C3OC45CCCC=CCCCCC(CCC)C6C(O)(C)C(O*3*)C(O)(C2O)C6C1(O4)C(CO*18*)CC3(C(=C)C)O5	C34H52O10	C34H50O9	C34H48O8	C34H46O7	C34H44O6	C33H46O6	C33H44O6	C34H42O5	C33H44O5	C33H42O4	C32H42O4
225	A8	B1	C5	M8	*20*OCC12OC1C1C3OC45C=CCCCCCCCCCCCC(C)C6C(C)C(=O)C(O)(C2O)C6C1(O4)C(CO*18*)CC3(C(=C)C)O5	C36H54O9	C36H52O8	C36H50O7	C36H48O6	C36H46O5	C35H48O5	C35H46O5	C36H44O4	C35H46O4	C35H44O3	C34H44O3
226	A9	B1	C5	M8	*20*OCC12OC1C1C3OC45C=CCCCCCCCCCCCC(C)C6C(O)(C)C(=O)C(O)(C2O)C6C1(O4)C(CO*18*)CC3(C(=C)C)O5	C36H54O10	C36H52O9	C36H50O8	C36H48O7	C36H46O6	C35H48O6	C35H46O6	C36H44O5	C35H46O5	C35H44O4	C34H44O4
227	A10	B1	C5	M8	*20*OCC12OC1C1C3OC45C=CCCCCCCCCCCCC(C)C6C(C)C(O*3*)C(O)(C2O)C6C1(O4)C(CO*18*)CC3(C(=C)C)O5	C36H56O9	C36H54O8	C36H52O7	C36H50O6	C36H48O5	C35H50O5	C35H48O5	C36H46O4	C35H48O4	C35H46O3	C34H46O3
228	A11	B1	C5	M8	*20*OCC12OC1C1C3OC45C=CCCCCCCCCCCCC(C)C6C(O)(C)C(O*3*)C(O)(C2O)C6C1(O4)C(CO*18*)CC3(C(=C)C)O5	C36H56O10	C36H54O9	C36H52O8	C36H50O7	C36H48O6	C35H50O6	C35H48O6	C36H46O5	C35H48O5	C35H46O4	C34H46O4
229	A8	B1	C5	M9	*20*OCC12OC1C1C3OC45CCCCCCCCCCCCCC(C)(O)C6C(C)C(=O)C(O)(C2O)C6C1(O4)C(CO*18*)CC3(C(=C)C)O5	C36H56O10	C36H54O9	C36H52O8	C36H50O7	C36H48O6	C35H50O6	C35H48O6	C36H46O5	C35H48O5	C35H46O4	C34H46O4
230	A9	B1	C5	M9	*20*OCC12OC1C1C3OC45CCCCCCCCCCCCCC(C)(O)C6C(O)(C)C(=O)C(O)(C2O)C6C1(O4)C(CO*18*)CC3(C(=C)C)O5	C36H56O11	C36H54O10	C36H52O9	C36H50O8	C36H48O7	C35H50O7	C35H48O7	C36H46O6	C35H48O6	C35H46O5	C34H46O5
231	A10	B1	C5	M9	*20*OCC12OC1C1C3OC45CCCCCCCCCCCCCC(C)(O)C6C(C)C(O*3*)C(O)(C2O)C6C1(O4)C(CO*18*)CC3(C(=C)C)O5	C36H58O10	C36H56O9	C36H54O8	C36H52O7	C36H50O6	C35H52O6	C35H50O6	C36H48O5	C35H50O5	C35H48O4	C34H48O4
232	A11	B1	C5	M9	*20*OCC12OC1C1C3OC45CCCCCCCCCCCCCC(C)(O)C6C(O)(C)C(O*3*)C(O)(C2O)C6C1(O4)C(CO*18*)CC3(C(=C)C)O5	C36H58O11	C36H56O10	C36H54O9	C36H52O8	C36H50O7	C35H52O7	C35H50O7	C36H48O6	C35H50O6	C35H48O5	C34H48O5
233	A8	B1	C6	M1	*20*OCC12OC1C1C3OC45CCCCCCCCC6C(C)C(=O)C(O)(C2O)C6C1(O4)C(CO*18*)C(O*12*)C3(C(=C)C)O5	C29H42O10	C29H40O9	C29H38O8	C29H36O7	C29H34O6	C28H36O6	C28H34O6	C29H32O5	C28H34O5	C28H32O4	C27H32O4
234	A9	B1	C6	M1	*20*OCC12OC1C1C3OC45CCCCCCCCC6C(O)(C)C(=O)C(O)(C2O)C6C1(O4)C(CO*18*)C(O*12*)C3(C(=C)C)O5	C29H42O11	C29H40O10	C29H38O9	C29H36O8	C29H34O7	C28H36O7	C28H34O7	C29H32O6	C28H34O6	C28H32O5	C27H32O5
235	A10	B1	C6	M1	*20*OCC12OC1C1C3OC45CCCCCCCCC6C(C)C(O*3*)C(O)(C2O)C6C1(O4)C(CO*18*)C(O*12*)C3(C(=C)C)O5	C29H44O10	C29H42O9	C29H40O8	C29H38O7	C29H36O6	C28H38O6	C28H36O6	C29H34O5	C28H36O5	C28H34O4	C27H34O4
236	A11	B1	C6	M1	*20*OCC12OC1C1C3OC45CCCCCCCCC6C(O)(C)C(O*3*)C(O)(C2O)C6C1(O4)C(CO*18*)C(O*12*)C3(C(=C)C)O5	C29H44O11	C29H42O10	C29H40O9	C29H38O8	C29H36O7	C28H38O7	C28H36O7	C29H34O6	C28H36O6	C28H34O5	C27H34O5
237	A8	B1	C6	M2	*20*OCC12OC1C1C3OC45CCCCCCCC(C)C6C(C)C(=O)C(O)(C2O)C6C1(O4)C(CO*18*)C(O*12*)C3(C(=C)C)O5	C30H44O10	C30H42O9	C30H40O8	C30H38O7	C30H36O6	C29H38O6	C29H36O6	C30H34O5	C29H36O5	C29H34O4	C28H34O4
238	A9	B1	C6	M2	*20*OCC12OC1C1C3OC45CCCCCCCC(C)C6C(O)(C)C(=O)C(O)(C2O)C6C1(O4)C(CO*18*)C(O*12*)C3(C(=C)C)O5	C30H44O11	C30H42O10	C30H40O9	C30H38O8	C30H36O7	C29H38O7	C29H36O7	C30H34O6	C29H36O6	C29H34O5	C28H34O5
239	A10	B1	C6	M2	*20*OCC12OC1C1C3OC45CCCCCCCC(C)C6C(C)C(O*3*)C(O)(C2O)C6C1(O4)C(CO*18*)C(O*12*)C3(C(=C)C)O5	C30H46O10	C30H44O9	C30H42O8	C30H40O7	C30H38O6	C29H40O6	C29H38O6	C30H36O5	C29H38O5	C29H36O4	C28H36O4
240	A11	B1	C6	M2	*20*OCC12OC1C1C3OC45CCCCCCCC(C)C6C(O)(C)C(O*3*)C(O)(C2O)C6C1(O4)C(CO*18*)C(O*12*)C3(C(=C)C)O5	C30H46O11	C30H44O10	C30H42O9	C30H40O8	C30H38O7	C29H40O7	C29H38O7	C30H36O6	C29H38O6	C29H36O5	C28H36O5
241	A8	B1	C6	M3	*20*OCC12OC1C1C3OC45C(O)CCCCCCC(C)C6C(C)C(=O)C(O)(C2O)C6C1(O4)C(CO*18*)C(O*12*)C3(C(=C)C)O5	C30H44O11	C30H42O10	C30H40O9	C30H38O8	C30H36O7	C29H38O7	C29H36O7	C30H34O6	C29H36O6	C29H34O5	C28H34O5
242	A9	B1	C6	M3	*20*OCC12OC1C1C3OC45C(O)CCCCCCC(C)C6C(O)(C)C(=O)C(O)(C2O)C6C1(O4)C(CO*18*)C(O*12*)C3(C(=C)C)O5	C30H44O12	C30H42O11	C30H40O10	C30H38O9	C30H36O8	C29H38O8	C29H36O8	C30H34O7	C29H36O7	C29H34O6	C28H34O6
243	A10	B1	C6	M3	*20*OCC12OC1C1C3OC45C(O)CCCCCCC(C)C6C(C)C(O*3*)C(O)(C2O)C6C1(O4)C(CO*18*)C(O*12*)C3(C(=C)C)O5	C30H46O11	C30H44O10	C30H42O9	C30H40O8	C30H38O7	C29H40O7	C29H38O7	C30H36O6	C29H38O6	C29H36O5	C28H36O5
244	A11	B1	C6	M3	*20*OCC12OC1C1C3OC45C(O)CCCCCCC(C)C6C(O)(C)C(O*3*)C(O)(C2O)C6C1(O4)C(CO*18*)C(O*12*)C3(C(=C)C)O5	C30H46O12	C30H44O11	C30H42O10	C30H40O9	C30H38O8	C29H40O8	C29H38O8	C30H36O7	C29H38O7	C29H36O6	C28H36O6
245	A8	B1	C6	M4	*20*OCC12OC1C1C3OC45C(O)CCCCC(O*7d*)CC(C)C6C(C)C(=O)C(O)(C2O)C6C1(O4)C(CO*18*)C(O*12*)C3(C(=C)C)O5	C30H44O12	C30H42O11	C30H40O10	C30H38O9	C30H36O8	C29H38O8	C29H36O8	C30H34O7	C29H36O7	C29H34O6	C28H34O6
246	A9	B1	C6	M4	*20*OCC12OC1C1C3OC45C(O)CCCCC(O*7d*)CC(C)C6C(O)(C)C(=O)C(O)(C2O)C6C1(O4)C(CO*18*)C(O*12*)C3(C(=C)C)O5	C30H44O13	C30H42O12	C30H40O11	C30H38O10	C30H36O9	C29H38O9	C29H36O9	C30H34O8	C29H36O8	C29H34O7	C28H34O7
247	A10	B1	C6	M4	*20*OCC12OC1C1C3OC45C(O)CCCCC(O*7d*)CC(C)C6C(C)C(O*3*)C(O)(C2O)C6C1(O4)C(CO*18*)C(O*12*)C3(C(=C)C)O5	C30H46O12	C30H44O11	C30H42O10	C30H40O9	C30H38O8	C29H40O8	C29H38O8	C30H36O7	C29H38O7	C29H36O6	C28H36O6
248	A11	B1	C6	M4	*20*OCC12OC1C1C3OC45C(O)CCCCC(O*7d*)CC(C)C6C(O)(C)C(O*3*)C(O)(C2O)C6C1(O4)C(CO*18*)C(O*12*)C3(C(=C)C)O5	C30H46O13	C30H44O12	C30H42O11	C30H40O10	C30H38O9	C29H40O9	C29H38O9	C30H36O8	C29H38O8	C29H36O7	C28H36O7
249	A8	B1	C6	M5	*20*OCC12OC1C1C3OC45C(O)CCCC(O*6d*)C(O*7d*)CC(C)C6C(C)C(=O)C(O)(C2O)C6C1(O4)C(CO*18*)C(O*12*)C3(C(=C)C)O5	C30H44O13	C30H42O12	C30H40O11	C30H38O10	C30H36O9	C29H38O9	C29H36O9	C30H34O8	C29H36O8	C29H34O7	C28H34O7
250	A9	B1	C6	M5	*20*OCC12OC1C1C3OC45C(O)CCCC(O*6d*)C(O*7d*)CC(C)C6C(O)(C)C(=O)C(O)(C2O)C6C1(O4)C(CO*18*)C(O*12*)C3(C(=C)C)O5	C30H44O14	C30H42O13	C30H40O12	C30H38O11	C30H36O10	C29H38O10	C29H36O10	C30H34O9	C29H36O9	C29H34O8	C28H34O8
251	A10	B1	C6	M5	*20*OCC12OC1C1C3OC45C(O)CCCC(O*6d*)C(O*7d*)CC(C)C6C(C)C(O*3*)C(O)(C2O)C6C1(O4)C(CO*18*)C(O*12*)C3(C(=C)C)O5	C30H46O13	C30H44O12	C30H42O11	C30H40O10	C30H38O9	C29H40O9	C29H38O9	C30H36O8	C29H38O8	C29H36O7	C28H36O7
252	A11	B1	C6	M5	*20*OCC12OC1C1C3OC45C(O)CCCC(O*6d*)C(O*7d*)CC(C)C6C(O)(C)C(O*3*)C(O)(C2O)C6C1(O4)C(CO*18*)C(O*12*)C3(C(=C)C)O5	C30H46O14	C30H44O13	C30H42O12	C30H40O11	C30H38O10	C29H40O10	C29H38O10	C30H36O9	C29H38O9	C29H36O8	C28H36O8
253	A8	B1	C6	M6	*20*OCC12OC1C1C3OC45C(O)CCC(O*5d*)C(O*6d*)C(O*7d*)CC(C)C6C(C)C(=O)C(O)(C2O)C6C1(O4)C(CO*18*)C(O*12*)C3(C(=C)C)O5	C30H46O14	C30H44O13	C30H42O12	C30H40O11	C30H38O10	C29H40O10	C29H38O10	C30H36O9	C29H38O9	C29H36O8	C28H36O8
254	A9	B1	C6	M6	*20*OCC12OC1C1C3OC45C(O)CCC(O*5d*)C(O*6d*)C(O*7d*)CC(C)C6C(O)(C)C(=O)C(O)(C2O)C6C1(O4)C(CO*18*)C(O*12*)C3(C(=C)C)O5	C30H46O15	C30H44O14	C30H42O13	C30H40O12	C30H38O11	C29H40O11	C29H38O11	C30H36O10	C29H38O10	C29H36O9	C28H36O9
255	A10	B1	C6	M6	*20*OCC12OC1C1C3OC45C(O)CCC(O*5d*)C(O*6d*)C(O*7d*)CC(C)C6C(C)C(O*3*)C(O)(C2O)C6C1(O4)C(CO*18*)C(O*12*)C3(C(=C)C)O5	C30H48O14	C30H46O13	C30H44O12	C30H42O11	C30H40O10	C29H42O10	C29H40O10	C30H38O9	C29H40O9	C29H38O8	C28H38O8
256	A11	B1	C6	M6	*20*OCC12OC1C1C3OC45C(O)CCC(O*5d*)C(O*6d*)C(O*7d*)CC(C)C6C(O)(C)C(O*3*)C(O)(C2O)C6C1(O4)C(CO*18*)C(O*12*)C3(C(=C)C)O5	C30H48O15	C30H46O14	C30H44O13	C30H42O12	C30H40O11	C29H42O11	C29H40O11	C30H38O10	C29H40O10	C29H38O9	C28H38O9
257	A8	B1	C6	M7	*20*OCC12OC1C1C3OC45CCCC=CCCCCC(CCC)C6C(C)C(=O)C(O)(C2O)C6C1(O4)C(CO*18*)C(O*12*)C3(C(=C)C)O5	C34H50O10	C34H48O9	C34H46O8	C34H44O7	C34H42O6	C33H44O6	C33H42O6	C34H40O5	C33H42O5	C33H40O4	C32H40O4
258	A9	B1	C6	M7	*20*OCC12OC1C1C3OC45CCCC=CCCCCC(CCC)C6C(O)(C)C(=O)C(O)(C2O)C6C1(O4)C(CO*18*)C(O*12*)C3(C(=C)C)O5	C34H50O11	C34H48O10	C34H46O9	C34H44O8	C34H42O7	C33H44O7	C33H42O7	C34H40O6	C33H42O6	C33H40O5	C32H40O5
259	A10	B1	C6	M7	*20*OCC12OC1C1C3OC45CCCC=CCCCCC(CCC)C6C(C)C(O*3*)C(O)(C2O)C6C1(O4)C(CO*18*)C(O*12*)C3(C(=C)C)O5	C34H52O10	C34H50O9	C34H48O8	C34H46O7	C34H44O6	C33H46O6	C33H44O6	C34H42O5	C33H44O5	C33H42O4	C32H42O4
260	A11	B1	C6	M7	*20*OCC12OC1C1C3OC45CCCC=CCCCCC(CCC)C6C(O)(C)C(O*3*)C(O)(C2O)C6C1(O4)C(CO*18*)C(O*12*)C3(C(=C)C)O5	C34H52O11	C34H50O10	C34H48O9	C34H46O8	C34H44O7	C33H46O7	C33H44O7	C34H42O6	C33H44O6	C33H42O5	C32H42O5
261	A8	B1	C6	M8	*20*OCC12OC1C1C3OC45C=CCCCCCCCCCCCC(C)C6C(C)C(=O)C(O)(C2O)C6C1(O4)C(CO*18*)C(O*12*)C3(C(=C)C)O5	C36H54O10	C36H52O9	C36H50O8	C36H48O7	C36H46O6	C35H48O6	C35H46O6	C36H44O5	C35H46O5	C35H44O4	C34H44O4
262	A9	B1	C6	M8	*20*OCC12OC1C1C3OC45C=CCCCCCCCCCCCC(C)C6C(O)(C)C(=O)C(O)(C2O)C6C1(O4)C(CO*18*)C(O*12*)C3(C(=C)C)O5	C36H54O11	C36H52O10	C36H50O9	C36H48O8	C36H46O7	C35H48O7	C35H46O7	C36H44O6	C35H46O6	C35H44O5	C34H44O5
263	A10	B1	C6	M8	*20*OCC12OC1C1C3OC45C=CCCCCCCCCCCCC(C)C6C(C)C(O*3*)C(O)(C2O)C6C1(O4)C(CO*18*)C(O*12*)C3(C(=C)C)O5	C36H56O10	C36H54O9	C36H52O8	C36H50O7	C36H48O6	C35H50O6	C35H48O6	C36H46O5	C35H48O5	C35H46O4	C34H46O4
264	A11	B1	C6	M8	*20*OCC12OC1C1C3OC45C=CCCCCCCCCCCCC(C)C6C(O)(C)C(O*3*)C(O)(C2O)C6C1(O4)C(CO*18*)C(O*12*)C3(C(=C)C)O5	C36H56O11	C36H54O10	C36H52O9	C36H50O8	C36H48O7	C35H50O7	C35H48O7	C36H46O6	C35H48O6	C35H46O5	C34H46O5
265	A8	B1	C6	M9	*20*OCC12OC1C1C3OC45CCCCCCCCCCCCCC(C)(O)C6C(C)C(=O)C(O)(C2O)C6C1(O4)C(CO*18*)C(O*12*)C3(C(=C)C)O5	C36H56O11	C36H54O10	C36H52O9	C36H50O8	C36H48O7	C35H50O7	C35H48O7	C36H46O6	C35H48O6	C35H46O5	C34H46O5
266	A9	B1	C6	M9	*20*OCC12OC1C1C3OC45CCCCCCCCCCCCCC(C)(O)C6C(O)(C)C(=O)C(O)(C2O)C6C1(O4)C(CO*18*)C(O*12*)C3(C(=C)C)O5	C36H56O12	C36H54O11	C36H52O10	C36H50O9	C36H48O8	C35H50O8	C35H48O8	C36H46O7	C35H48O7	C35H46O6	C34H46O6
267	A10	B1	C6	M9	*20*OCC12OC1C1C3OC45CCCCCCCCCCCCCC(C)(O)C6C(C)C(O*3*)C(O)(C2O)C6C1(O4)C(CO*18*)C(O*12*)C3(C(=C)C)O5	C36H58O11	C36H56O10	C36H54O9	C36H52O8	C36H50O7	C35H52O7	C35H50O7	C36H48O6	C35H50O6	C35H48O5	C34H48O5
268	A11	B1	C6	M9	*20*OCC12OC1C1C3OC45CCCCCCCCCCCCCC(C)(O)C6C(O)(C)C(O*3*)C(O)(C2O)C6C1(O4)C(CO*18*)C(O*12*)C3(C(=C)C)O5	C36H58O12	C36H56O11	C36H54O10	C36H52O9	C36H50O8	C35H52O8	C35H50O8	C36H48O7	C35H50O7	C35H48O6	C34H48O6
269	A8	B2	C1	M1	*20*OCC1(O)C(O)C2C3OC45CCCCCCCCC6C(C)C(=O)C(O)(C1O)C6C2(O4)C(C)CC3(C(=C)C)O5	C29H42O7	C29H40O6	C29H38O5	C29H36O4	C29H34O3	C28H36O3	C28H34O3	C29H32O2	C28H34O2	C28H32O1	C27H32O1
270	A9	B2	C1	M1	*20*OCC1(O)C(O)C2C3OC45CCCCCCCCC6C(O)(C)C(=O)C(O)(C1O)C6C2(O4)C(C)CC3(C(=C)C)O5	C29H42O8	C29H40O7	C29H38O6	C29H36O5	C29H34O4	C28H36O4	C28H34O4	C29H32O3	C28H34O3	C28H32O2	C27H32O2
271	A10	B2	C1	M1	*20*OCC1(O)C(O)C2C3OC45CCCCCCCCC6C(C)C(O*3*)C(O)(C1O)C6C2(O4)C(C)CC3(C(=C)C)O5	C29H44O7	C29H42O6	C29H40O5	C29H38O4	C29H36O3	C28H38O3	C28H36O3	C29H34O2	C28H36O2	C28H34O1	C27H34O1
272	A11	B2	C1	M1	*20*OCC1(O)C(O)C2C3OC45CCCCCCCCC6C(O)(C)C(O*3*)C(O)(C1O)C6C2(O4)C(C)CC3(C(=C)C)O5	C29H44O8	C29H42O7	C29H40O6	C29H38O5	C29H36O4	C28H38O4	C28H36O4	C29H34O3	C28H36O3	C28H34O2	C27H34O2
273	A8	B2	C1	M2	*20*OCC1(O)C(O)C2C3OC45CCCCCCCC(C)C6C(C)C(=O)C(O)(C1O)C6C2(O4)C(C)CC3(C(=C)C)O5	C30H44O7	C30H42O6	C30H40O5	C30H38O4	C30H36O3	C29H38O3	C29H36O3	C30H34O2	C29H36O2	C29H34O1	C28H34O1
274	A9	B2	C1	M2	*20*OCC1(O)C(O)C2C3OC45CCCCCCCC(C)C6C(O)(C)C(=O)C(O)(C1O)C6C2(O4)C(C)CC3(C(=C)C)O5	C30H44O8	C30H42O7	C30H40O6	C30H38O5	C30H36O4	C29H38O4	C29H36O4	C30H34O3	C29H36O3	C29H34O2	C28H34O2
275	A10	B2	C1	M2	*20*OCC1(O)C(O)C2C3OC45CCCCCCCC(C)C6C(C)C(O*3*)C(O)(C1O)C6C2(O4)C(C)CC3(C(=C)C)O5	C30H46O7	C30H44O6	C30H42O5	C30H40O4	C30H38O3	C29H40O3	C29H38O3	C30H36O2	C29H38O2	C29H36O1	C28H36O1
276	A11	B2	C1	M2	*20*OCC1(O)C(O)C2C3OC45CCCCCCCC(C)C6C(O)(C)C(O*3*)C(O)(C1O)C6C2(O4)C(C)CC3(C(=C)C)O5	C30H46O8	C30H44O7	C30H42O6	C30H40O5	C30H38O4	C29H40O4	C29H38O4	C30H36O3	C29H38O3	C29H36O2	C28H36O2
277	A8	B2	C1	M3	*20*OCC1(O)C(O)C2C3OC45C(O)CCCCCCC(C)C6C(C)C(=O)C(O)(C1O)C6C2(O4)C(C)CC3(C(=C)C)O5	C30H44O8	C30H42O7	C30H40O6	C30H38O5	C30H36O4	C29H38O4	C29H36O4	C30H34O3	C29H36O3	C29H34O2	C28H34O2
278	A9	B2	C1	M3	*20*OCC1(O)C(O)C2C3OC45C(O)CCCCCCC(C)C6C(O)(C)C(=O)C(O)(C1O)C6C2(O4)C(C)CC3(C(=C)C)O5	C30H44O9	C30H42O8	C30H40O7	C30H38O6	C30H36O5	C29H38O5	C29H36O5	C30H34O4	C29H36O4	C29H34O3	C28H34O3
279	A10	B2	C1	M3	*20*OCC1(O)C(O)C2C3OC45C(O)CCCCCCC(C)C6C(C)C(O*3*)C(O)(C1O)C6C2(O4)C(C)CC3(C(=C)C)O5	C30H46O8	C30H44O7	C30H42O6	C30H40O5	C30H38O4	C29H40O4	C29H38O4	C30H36O3	C29H38O3	C29H36O2	C28H36O2
280	A11	B2	C1	M3	*20*OCC1(O)C(O)C2C3OC45C(O)CCCCCCC(C)C6C(O)(C)C(O*3*)C(O)(C1O)C6C2(O4)C(C)CC3(C(=C)C)O5	C30H46O9	C30H44O8	C30H42O7	C30H40O6	C30H38O5	C29H40O5	C29H38O5	C30H36O4	C29H38O4	C29H36O3	C28H36O3
281	A8	B2	C1	M4	*20*OCC1(O)C(O)C2C3OC45C(O)CCCCC(O*7d*)CC(C)C6C(C)C(=O)C(O)(C1O)C6C2(O4)C(C)CC3(C(=C)C)O5	C30H44O9	C30H42O8	C30H40O7	C30H38O6	C30H36O5	C29H38O5	C29H36O5	C30H34O4	C29H36O4	C29H34O3	C28H34O3
282	A9	B2	C1	M4	*20*OCC1(O)C(O)C2C3OC45C(O)CCCCC(O*7d*)CC(C)C6C(O)(C)C(=O)C(O)(C1O)C6C2(O4)C(C)CC3(C(=C)C)O5	C30H44O10	C30H42O9	C30H40O8	C30H38O7	C30H36O6	C29H38O6	C29H36O6	C30H34O5	C29H36O5	C29H34O4	C28H34O4
283	A10	B2	C1	M4	*20*OCC1(O)C(O)C2C3OC45C(O)CCCCC(O*7d*)CC(C)C6C(C)C(O*3*)C(O)(C1O)C6C2(O4)C(C)CC3(C(=C)C)O5	C30H46O9	C30H44O8	C30H42O7	C30H40O6	C30H38O5	C29H40O5	C29H38O5	C30H36O4	C29H38O4	C29H36O3	C28H36O3
284	A11	B2	C1	M4	*20*OCC1(O)C(O)C2C3OC45C(O)CCCCC(O*7d*)CC(C)C6C(O)(C)C(O*3*)C(O)(C1O)C6C2(O4)C(C)CC3(C(=C)C)O5	C30H46O10	C30H44O9	C30H42O8	C30H40O7	C30H38O6	C29H40O6	C29H38O6	C30H36O5	C29H38O5	C29H36O4	C28H36O4
285	A8	B2	C1	M5	*20*OCC1(O)C(O)C2C3OC45C(O)CCCC(O*6d*)C(O*7d*)CC(C)C6C(C)C(=O)C(O)(C1O)C6C2(O4)C(C)CC3(C(=C)C)O5	C30H44O10	C30H42O9	C30H40O8	C30H38O7	C30H36O6	C29H38O6	C29H36O6	C30H34O5	C29H36O5	C29H34O4	C28H34O4
286	A9	B2	C1	M5	*20*OCC1(O)C(O)C2C3OC45C(O)CCCC(O*6d*)C(O*7d*)CC(C)C6C(O)(C)C(=O)C(O)(C1O)C6C2(O4)C(C)CC3(C(=C)C)O5	C30H44O11	C30H42O10	C30H40O9	C30H38O8	C30H36O7	C29H38O7	C29H36O7	C30H34O6	C29H36O6	C29H34O5	C28H34O5
287	A10	B2	C1	M5	*20*OCC1(O)C(O)C2C3OC45C(O)CCCC(O*6d*)C(O*7d*)CC(C)C6C(C)C(O*3*)C(O)(C1O)C6C2(O4)C(C)CC3(C(=C)C)O5	C30H46O10	C30H44O9	C30H42O8	C30H40O7	C30H38O6	C29H40O6	C29H38O6	C30H36O5	C29H38O5	C29H36O4	C28H36O4
288	A11	B2	C1	M5	*20*OCC1(O)C(O)C2C3OC45C(O)CCCC(O*6d*)C(O*7d*)CC(C)C6C(O)(C)C(O*3*)C(O)(C1O)C6C2(O4)C(C)CC3(C(=C)C)O5	C30H46O11	C30H44O10	C30H42O9	C30H40O8	C30H38O7	C29H40O7	C29H38O7	C30H36O6	C29H38O6	C29H36O5	C28H36O5
289	A8	B2	C1	M6	*20*OCC1(O)C(O)C2C3OC45C(O)CCC(O*5d*)C(O*6d*)C(O*7d*)CC(C)C6C(C)C(=O)C(O)(C1O)C6C2(O4)C(C)CC3(C(=C)C)O5	C30H46O11	C30H44O10	C30H42O9	C30H40O8	C30H38O7	C29H40O7	C29H38O7	C30H36O6	C29H38O6	C29H36O5	C28H36O5
290	A9	B2	C1	M6	*20*OCC1(O)C(O)C2C3OC45C(O)CCC(O*5d*)C(O*6d*)C(O*7d*)CC(C)C6C(O)(C)C(=O)C(O)(C1O)C6C2(O4)C(C)CC3(C(=C)C)O5	C30H46O12	C30H44O11	C30H42O10	C30H40O9	C30H38O8	C29H40O8	C29H38O8	C30H36O7	C29H38O7	C29H36O6	C28H36O6
291	A10	B2	C1	M6	*20*OCC1(O)C(O)C2C3OC45C(O)CCC(O*5d*)C(O*6d*)C(O*7d*)CC(C)C6C(C)C(O*3*)C(O)(C1O)C6C2(O4)C(C)CC3(C(=C)C)O5	C30H48O11	C30H46O10	C30H44O9	C30H42O8	C30H40O7	C29H42O7	C29H40O7	C30H38O6	C29H40O6	C29H38O5	C28H38O5
292	A11	B2	C1	M6	*20*OCC1(O)C(O)C2C3OC45C(O)CCC(O*5d*)C(O*6d*)C(O*7d*)CC(C)C6C(O)(C)C(O*3*)C(O)(C1O)C6C2(O4)C(C)CC3(C(=C)C)O5	C30H48O12	C30H46O11	C30H44O10	C30H42O9	C30H40O8	C29H42O8	C29H40O8	C30H38O7	C29H40O7	C29H38O6	C28H38O6
293	A8	B2	C1	M7	*20*OCC1(O)C(O)C2C3OC45CCCC=CCCCCC(CCC)C6C(C)C(=O)C(O)(C1O)C6C2(O4)C(C)CC3(C(=C)C)O5	C34H50O7	C34H48O6	C34H46O5	C34H44O4	C34H42O3	C33H44O3	C33H42O3	C34H40O2	C33H42O2	C33H40O1	C32H40O1
294	A9	B2	C1	M7	*20*OCC1(O)C(O)C2C3OC45CCCC=CCCCCC(CCC)C6C(O)(C)C(=O)C(O)(C1O)C6C2(O4)C(C)CC3(C(=C)C)O5	C34H50O8	C34H48O7	C34H46O6	C34H44O5	C34H42O4	C33H44O4	C33H42O4	C34H40O3	C33H42O3	C33H40O2	C32H40O2
295	A10	B2	C1	M7	*20*OCC1(O)C(O)C2C3OC45CCCC=CCCCCC(CCC)C6C(C)C(O*3*)C(O)(C1O)C6C2(O4)C(C)CC3(C(=C)C)O5	C34H52O7	C34H50O6	C34H48O5	C34H46O4	C34H44O3	C33H46O3	C33H44O3	C34H42O2	C33H44O2	C33H42O1	C32H42O1
296	A11	B2	C1	M7	*20*OCC1(O)C(O)C2C3OC45CCCC=CCCCCC(CCC)C6C(O)(C)C(O*3*)C(O)(C1O)C6C2(O4)C(C)CC3(C(=C)C)O5	C34H52O8	C34H50O7	C34H48O6	C34H46O5	C34H44O4	C33H46O4	C33H44O4	C34H42O3	C33H44O3	C33H42O2	C32H42O2
297	A8	B2	C1	M8	*20*OCC1(O)C(O)C2C3OC45C=CCCCCCCCCCCCC(C)C6C(C)C(=O)C(O)(C1O)C6C2(O4)C(C)CC3(C(=C)C)O5	C36H54O7	C36H52O6	C36H50O5	C36H48O4	C36H46O3	C35H48O3	C35H46O3	C36H44O2	C35H46O2	C35H44O1	C34H44O1
298	A9	B2	C1	M8	*20*OCC1(O)C(O)C2C3OC45C=CCCCCCCCCCCCC(C)C6C(O)(C)C(=O)C(O)(C1O)C6C2(O4)C(C)CC3(C(=C)C)O5	C36H54O8	C36H52O7	C36H50O6	C36H48O5	C36H46O4	C35H48O4	C35H46O4	C36H44O3	C35H46O3	C35H44O2	C34H44O2
299	A10	B2	C1	M8	*20*OCC1(O)C(O)C2C3OC45C=CCCCCCCCCCCCC(C)C6C(C)C(O*3*)C(O)(C1O)C6C2(O4)C(C)CC3(C(=C)C)O5	C36H56O7	C36H54O6	C36H52O5	C36H50O4	C36H48O3	C35H50O3	C35H48O3	C36H46O2	C35H48O2	C35H46O1	C34H46O1
300	A11	B2	C1	M8	*20*OCC1(O)C(O)C2C3OC45C=CCCCCCCCCCCCC(C)C6C(O)(C)C(O*3*)C(O)(C1O)C6C2(O4)C(C)CC3(C(=C)C)O5	C36H56O8	C36H54O7	C36H52O6	C36H50O5	C36H48O4	C35H50O4	C35H48O4	C36H46O3	C35H48O3	C35H46O2	C34H46O2
301	A8	B2	C1	M9	*20*OCC1(O)C(O)C2C3OC45CCCCCCCCCCCCCC(C)(O)C6C(C)C(=O)C(O)(C1O)C6C2(O4)C(C)CC3(C(=C)C)O5	C36H56O8	C36H54O7	C36H52O6	C36H50O5	C36H48O4	C35H50O4	C35H48O4	C36H46O3	C35H48O3	C35H46O2	C34H46O2
302	A9	B2	C1	M9	*20*OCC1(O)C(O)C2C3OC45CCCCCCCCCCCCCC(C)(O)C6C(O)(C)C(=O)C(O)(C1O)C6C2(O4)C(C)CC3(C(=C)C)O5	C36H56O9	C36H54O8	C36H52O7	C36H50O6	C36H48O5	C35H50O5	C35H48O5	C36H46O4	C35H48O4	C35H46O3	C34H46O3
303	A10	B2	C1	M9	*20*OCC1(O)C(O)C2C3OC45CCCCCCCCCCCCCC(C)(O)C6C(C)C(O*3*)C(O)(C1O)C6C2(O4)C(C)CC3(C(=C)C)O5	C36H58O8	C36H56O7	C36H54O6	C36H52O5	C36H50O4	C35H52O4	C35H50O4	C36H48O3	C35H50O3	C35H48O2	C34H48O2
304	A11	B2	C1	M9	*20*OCC1(O)C(O)C2C3OC45CCCCCCCCCCCCCC(C)(O)C6C(O)(C)C(O*3*)C(O)(C1O)C6C2(O4)C(C)CC3(C(=C)C)O5	C36H58O9	C36H56O8	C36H54O7	C36H52O6	C36H50O5	C35H52O5	C35H50O5	C36H48O4	C35H50O4	C35H48O3	C34H48O3
305	A8	B2	C2	M1	*20*OCC1(O)C(O)C2C3OC45CCCCCCCCC6C(C)C(=O)C(O)(C1O)C6C2(O4)C(C)C(O*12*)C3(C(=C)C)O5	C29H42O8	C29H40O7	C29H38O6	C29H36O5	C29H34O4	C28H36O4	C28H34O4	C29H32O3	C28H34O3	C28H32O2	C27H32O2
306	A9	B2	C2	M1	*20*OCC1(O)C(O)C2C3OC45CCCCCCCCC6C(O)(C)C(=O)C(O)(C1O)C6C2(O4)C(C)C(O*12*)C3(C(=C)C)O5	C29H42O9	C29H40O8	C29H38O7	C29H36O6	C29H34O5	C28H36O5	C28H34O5	C29H32O4	C28H34O4	C28H32O3	C27H32O3
307	A10	B2	C2	M1	*20*OCC1(O)C(O)C2C3OC45CCCCCCCCC6C(C)C(O*3*)C(O)(C1O)C6C2(O4)C(C)C(O*12*)C3(C(=C)C)O5	C29H44O8	C29H42O7	C29H40O6	C29H38O5	C29H36O4	C28H38O4	C28H36O4	C29H34O3	C28H36O3	C28H34O2	C27H34O2
308	A11	B2	C2	M1	*20*OCC1(O)C(O)C2C3OC45CCCCCCCCC6C(O)(C)C(O*3*)C(O)(C1O)C6C2(O4)C(C)C(O*12*)C3(C(=C)C)O5	C29H44O9	C29H42O8	C29H40O7	C29H38O6	C29H36O5	C28H38O5	C28H36O5	C29H34O4	C28H36O4	C28H34O3	C27H34O3
309	A8	B2	C2	M2	*20*OCC1(O)C(O)C2C3OC45CCCCCCCC(C)C6C(C)C(=O)C(O)(C1O)C6C2(O4)C(C)C(O*12*)C3(C(=C)C)O5	C30H44O8	C30H42O7	C30H40O6	C30H38O5	C30H36O4	C29H38O4	C29H36O4	C30H34O3	C29H36O3	C29H34O2	C28H34O2
310	A9	B2	C2	M2	*20*OCC1(O)C(O)C2C3OC45CCCCCCCC(C)C6C(O)(C)C(=O)C(O)(C1O)C6C2(O4)C(C)C(O*12*)C3(C(=C)C)O5	C30H44O9	C30H42O8	C30H40O7	C30H38O6	C30H36O5	C29H38O5	C29H36O5	C30H34O4	C29H36O4	C29H34O3	C28H34O3
311	A10	B2	C2	M2	*20*OCC1(O)C(O)C2C3OC45CCCCCCCC(C)C6C(C)C(O*3*)C(O)(C1O)C6C2(O4)C(C)C(O*12*)C3(C(=C)C)O5	C30H46O8	C30H44O7	C30H42O6	C30H40O5	C30H38O4	C29H40O4	C29H38O4	C30H36O3	C29H38O3	C29H36O2	C28H36O2
312	A11	B2	C2	M2	*20*OCC1(O)C(O)C2C3OC45CCCCCCCC(C)C6C(O)(C)C(O*3*)C(O)(C1O)C6C2(O4)C(C)C(O*12*)C3(C(=C)C)O5	C30H46O9	C30H44O8	C30H42O7	C30H40O6	C30H38O5	C29H40O5	C29H38O5	C30H36O4	C29H38O4	C29H36O3	C28H36O3
313	A8	B2	C2	M3	*20*OCC1(O)C(O)C2C3OC45C(O)CCCCCCC(C)C6C(C)C(=O)C(O)(C1O)C6C2(O4)C(C)C(O*12*)C3(C(=C)C)O5	C30H44O9	C30H42O8	C30H40O7	C30H38O6	C30H36O5	C29H38O5	C29H36O5	C30H34O4	C29H36O4	C29H34O3	C28H34O3
314	A9	B2	C2	M3	*20*OCC1(O)C(O)C2C3OC45C(O)CCCCCCC(C)C6C(O)(C)C(=O)C(O)(C1O)C6C2(O4)C(C)C(O*12*)C3(C(=C)C)O5	C30H44O10	C30H42O9	C30H40O8	C30H38O7	C30H36O6	C29H38O6	C29H36O6	C30H34O5	C29H36O5	C29H34O4	C28H34O4
315	A10	B2	C2	M3	*20*OCC1(O)C(O)C2C3OC45C(O)CCCCCCC(C)C6C(C)C(O*3*)C(O)(C1O)C6C2(O4)C(C)C(O*12*)C3(C(=C)C)O5	C30H46O9	C30H44O8	C30H42O7	C30H40O6	C30H38O5	C29H40O5	C29H38O5	C30H36O4	C29H38O4	C29H36O3	C28H36O3
316	A11	B2	C2	M3	*20*OCC1(O)C(O)C2C3OC45C(O)CCCCCCC(C)C6C(O)(C)C(O*3*)C(O)(C1O)C6C2(O4)C(C)C(O*12*)C3(C(=C)C)O5	C30H46O10	C30H44O9	C30H42O8	C30H40O7	C30H38O6	C29H40O6	C29H38O6	C30H36O5	C29H38O5	C29H36O4	C28H36O4
317	A8	B2	C2	M4	*20*OCC1(O)C(O)C2C3OC45C(O)CCCCC(O*7d*)CC(C)C6C(C)C(=O)C(O)(C1O)C6C2(O4)C(C)C(O*12*)C3(C(=C)C)O5	C30H44O10	C30H42O9	C30H40O8	C30H38O7	C30H36O6	C29H38O6	C29H36O6	C30H34O5	C29H36O5	C29H34O4	C28H34O4
318	A9	B2	C2	M4	*20*OCC1(O)C(O)C2C3OC45C(O)CCCCC(O*7d*)CC(C)C6C(O)(C)C(=O)C(O)(C1O)C6C2(O4)C(C)C(O*12*)C3(C(=C)C)O5	C30H44O11	C30H42O10	C30H40O9	C30H38O8	C30H36O7	C29H38O7	C29H36O7	C30H34O6	C29H36O6	C29H34O5	C28H34O5
319	A10	B2	C2	M4	*20*OCC1(O)C(O)C2C3OC45C(O)CCCCC(O*7d*)CC(C)C6C(C)C(O*3*)C(O)(C1O)C6C2(O4)C(C)C(O*12*)C3(C(=C)C)O5	C30H46O10	C30H44O9	C30H42O8	C30H40O7	C30H38O6	C29H40O6	C29H38O6	C30H36O5	C29H38O5	C29H36O4	C28H36O4
320	A11	B2	C2	M4	*20*OCC1(O)C(O)C2C3OC45C(O)CCCCC(O*7d*)CC(C)C6C(O)(C)C(O*3*)C(O)(C1O)C6C2(O4)C(C)C(O*12*)C3(C(=C)C)O5	C30H46O11	C30H44O10	C30H42O9	C30H40O8	C30H38O7	C29H40O7	C29H38O7	C30H36O6	C29H38O6	C29H36O5	C28H36O5
321	A8	B2	C2	M5	*20*OCC1(O)C(O)C2C3OC45C(O)CCCC(O*6d*)C(O*7d*)CC(C)C6C(C)C(=O)C(O)(C1O)C6C2(O4)C(C)C(O*12*)C3(C(=C)C)O5	C30H44O11	C30H42O10	C30H40O9	C30H38O8	C30H36O7	C29H38O7	C29H36O7	C30H34O6	C29H36O6	C29H34O5	C28H34O5
322	A9	B2	C2	M5	*20*OCC1(O)C(O)C2C3OC45C(O)CCCC(O*6d*)C(O*7d*)CC(C)C6C(O)(C)C(=O)C(O)(C1O)C6C2(O4)C(C)C(O*12*)C3(C(=C)C)O5	C30H44O12	C30H42O11	C30H40O10	C30H38O9	C30H36O8	C29H38O8	C29H36O8	C30H34O7	C29H36O7	C29H34O6	C28H34O6
323	A10	B2	C2	M5	*20*OCC1(O)C(O)C2C3OC45C(O)CCCC(O*6d*)C(O*7d*)CC(C)C6C(C)C(O*3*)C(O)(C1O)C6C2(O4)C(C)C(O*12*)C3(C(=C)C)O5	C30H46O11	C30H44O10	C30H42O9	C30H40O8	C30H38O7	C29H40O7	C29H38O7	C30H36O6	C29H38O6	C29H36O5	C28H36O5
324	A11	B2	C2	M5	*20*OCC1(O)C(O)C2C3OC45C(O)CCCC(O*6d*)C(O*7d*)CC(C)C6C(O)(C)C(O*3*)C(O)(C1O)C6C2(O4)C(C)C(O*12*)C3(C(=C)C)O5	C30H46O12	C30H44O11	C30H42O10	C30H40O9	C30H38O8	C29H40O8	C29H38O8	C30H36O7	C29H38O7	C29H36O6	C28H36O6
325	A8	B2	C2	M6	*20*OCC1(O)C(O)C2C3OC45C(O)CCC(O*5d*)C(O*6d*)C(O*7d*)CC(C)C6C(C)C(=O)C(O)(C1O)C6C2(O4)C(C)C(O*12*)C3(C(=C)C)O5	C30H46O12	C30H44O11	C30H42O10	C30H40O9	C30H38O8	C29H40O8	C29H38O8	C30H36O7	C29H38O7	C29H36O6	C28H36O6
326	A9	B2	C2	M6	*20*OCC1(O)C(O)C2C3OC45C(O)CCC(O*5d*)C(O*6d*)C(O*7d*)CC(C)C6C(O)(C)C(=O)C(O)(C1O)C6C2(O4)C(C)C(O*12*)C3(C(=C)C)O5	C30H46O13	C30H44O12	C30H42O11	C30H40O10	C30H38O9	C29H40O9	C29H38O9	C30H36O8	C29H38O8	C29H36O7	C28H36O7
327	A10	B2	C2	M6	*20*OCC1(O)C(O)C2C3OC45C(O)CCC(O*5d*)C(O*6d*)C(O*7d*)CC(C)C6C(C)C(O*3*)C(O)(C1O)C6C2(O4)C(C)C(O*12*)C3(C(=C)C)O5	C30H48O12	C30H46O11	C30H44O10	C30H42O9	C30H40O8	C29H42O8	C29H40O8	C30H38O7	C29H40O7	C29H38O6	C28H38O6
328	A11	B2	C2	M6	*20*OCC1(O)C(O)C2C3OC45C(O)CCC(O*5d*)C(O*6d*)C(O*7d*)CC(C)C6C(O)(C)C(O*3*)C(O)(C1O)C6C2(O4)C(C)C(O*12*)C3(C(=C)C)O5	C30H48O13	C30H46O12	C30H44O11	C30H42O10	C30H40O9	C29H42O9	C29H40O9	C30H38O8	C29H40O8	C29H38O7	C28H38O7
329	A8	B2	C2	M7	*20*OCC1(O)C(O)C2C3OC45CCCC=CCCCCC(CCC)C6C(C)C(=O)C(O)(C1O)C6C2(O4)C(C)C(O*12*)C3(C(=C)C)O5	C34H50O8	C34H48O7	C34H46O6	C34H44O5	C34H42O4	C33H44O4	C33H42O4	C34H40O3	C33H42O3	C33H40O2	C32H40O2
330	A9	B2	C2	M7	*20*OCC1(O)C(O)C2C3OC45CCCC=CCCCCC(CCC)C6C(O)(C)C(=O)C(O)(C1O)C6C2(O4)C(C)C(O*12*)C3(C(=C)C)O5	C34H50O9	C34H48O8	C34H46O7	C34H44O6	C34H42O5	C33H44O5	C33H42O5	C34H40O4	C33H42O4	C33H40O3	C32H40O3
331	A10	B2	C2	M7	*20*OCC1(O)C(O)C2C3OC45CCCC=CCCCCC(CCC)C6C(C)C(O*3*)C(O)(C1O)C6C2(O4)C(C)C(O*12*)C3(C(=C)C)O5	C34H52O8	C34H50O7	C34H48O6	C34H46O5	C34H44O4	C33H46O4	C33H44O4	C34H42O3	C33H44O3	C33H42O2	C32H42O2
332	A11	B2	C2	M7	*20*OCC1(O)C(O)C2C3OC45CCCC=CCCCCC(CCC)C6C(O)(C)C(O*3*)C(O)(C1O)C6C2(O4)C(C)C(O*12*)C3(C(=C)C)O5	C34H52O9	C34H50O8	C34H48O7	C34H46O6	C34H44O5	C33H46O5	C33H44O5	C34H42O4	C33H44O4	C33H42O3	C32H42O3
333	A8	B2	C2	M8	*20*OCC1(O)C(O)C2C3OC45C=CCCCCCCCCCCCC(C)C6C(C)C(=O)C(O)(C1O)C6C2(O4)C(C)C(O*12*)C3(C(=C)C)O5	C36H54O8	C36H52O7	C36H50O6	C36H48O5	C36H46O4	C35H48O4	C35H46O4	C36H44O3	C35H46O3	C35H44O2	C34H44O2
334	A9	B2	C2	M8	*20*OCC1(O)C(O)C2C3OC45C=CCCCCCCCCCCCC(C)C6C(O)(C)C(=O)C(O)(C1O)C6C2(O4)C(C)C(O*12*)C3(C(=C)C)O5	C36H54O9	C36H52O8	C36H50O7	C36H48O6	C36H46O5	C35H48O5	C35H46O5	C36H44O4	C35H46O4	C35H44O3	C34H44O3
335	A10	B2	C2	M8	*20*OCC1(O)C(O)C2C3OC45C=CCCCCCCCCCCCC(C)C6C(C)C(O*3*)C(O)(C1O)C6C2(O4)C(C)C(O*12*)C3(C(=C)C)O5	C36H56O8	C36H54O7	C36H52O6	C36H50O5	C36H48O4	C35H50O4	C35H48O4	C36H46O3	C35H48O3	C35H46O2	C34H46O2
336	A11	B2	C2	M8	*20*OCC1(O)C(O)C2C3OC45C=CCCCCCCCCCCCC(C)C6C(O)(C)C(O*3*)C(O)(C1O)C6C2(O4)C(C)C(O*12*)C3(C(=C)C)O5	C36H56O9	C36H54O8	C36H52O7	C36H50O6	C36H48O5	C35H50O5	C35H48O5	C36H46O4	C35H48O4	C35H46O3	C34H46O3
337	A8	B2	C2	M9	*20*OCC1(O)C(O)C2C3OC45CCCCCCCCCCCCCC(C)(O)C6C(C)C(=O)C(O)(C1O)C6C2(O4)C(C)C(O*12*)C3(C(=C)C)O5	C36H56O9	C36H54O8	C36H52O7	C36H50O6	C36H48O5	C35H50O5	C35H48O5	C36H46O4	C35H48O4	C35H46O3	C34H46O3
338	A9	B2	C2	M9	*20*OCC1(O)C(O)C2C3OC45CCCCCCCCCCCCCC(C)(O)C6C(O)(C)C(=O)C(O)(C1O)C6C2(O4)C(C)C(O*12*)C3(C(=C)C)O5	C36H56O10	C36H54O9	C36H52O8	C36H50O7	C36H48O6	C35H50O6	C35H48O6	C36H46O5	C35H48O5	C35H46O4	C34H46O4
339	A10	B2	C2	M9	*20*OCC1(O)C(O)C2C3OC45CCCCCCCCCCCCCC(C)(O)C6C(C)C(O*3*)C(O)(C1O)C6C2(O4)C(C)C(O*12*)C3(C(=C)C)O5	C36H58O9	C36H56O8	C36H54O7	C36H52O6	C36H50O5	C35H52O5	C35H50O5	C36H48O4	C35H50O4	C35H48O3	C34H48O3
340	A11	B2	C2	M9	*20*OCC1(O)C(O)C2C3OC45CCCCCCCCCCCCCC(C)(O)C6C(O)(C)C(O*3*)C(O)(C1O)C6C2(O4)C(C)C(O*12*)C3(C(=C)C)O5	C36H58O10	C36H56O9	C36H54O8	C36H52O7	C36H50O6	C35H52O6	C35H50O6	C36H48O5	C35H50O5	C35H48O4	C34H48O4
341	A8	B2	C5	M1	*20*OCC1(O)C(O)C2C3OC45CCCCCCCCC6C(C)C(=O)C(O)(C1O)C6C2(O4)C(CO*18*)CC3(C(=C)C)O5	C29H42O8	C29H40O7	C29H38O6	C29H36O5	C29H34O4	C28H36O4	C28H34O4	C29H32O3	C28H34O3	C28H32O2	C27H32O2
342	A9	B2	C5	M1	*20*OCC1(O)C(O)C2C3OC45CCCCCCCCC6C(O)(C)C(=O)C(O)(C1O)C6C2(O4)C(CO*18*)CC3(C(=C)C)O5	C29H42O9	C29H40O8	C29H38O7	C29H36O6	C29H34O5	C28H36O5	C28H34O5	C29H32O4	C28H34O4	C28H32O3	C27H32O3
343	A10	B2	C5	M1	*20*OCC1(O)C(O)C2C3OC45CCCCCCCCC6C(C)C(O*3*)C(O)(C1O)C6C2(O4)C(CO*18*)CC3(C(=C)C)O5	C29H44O8	C29H42O7	C29H40O6	C29H38O5	C29H36O4	C28H38O4	C28H36O4	C29H34O3	C28H36O3	C28H34O2	C27H34O2
344	A11	B2	C5	M1	*20*OCC1(O)C(O)C2C3OC45CCCCCCCCC6C(O)(C)C(O*3*)C(O)(C1O)C6C2(O4)C(CO*18*)CC3(C(=C)C)O5	C29H44O9	C29H42O8	C29H40O7	C29H38O6	C29H36O5	C28H38O5	C28H36O5	C29H34O4	C28H36O4	C28H34O3	C27H34O3
345	A8	B2	C5	M2	*20*OCC1(O)C(O)C2C3OC45CCCCCCCC(C)C6C(C)C(=O)C(O)(C1O)C6C2(O4)C(CO*18*)CC3(C(=C)C)O5	C30H44O8	C30H42O7	C30H40O6	C30H38O5	C30H36O4	C29H38O4	C29H36O4	C30H34O3	C29H36O3	C29H34O2	C28H34O2
346	A9	B2	C5	M2	*20*OCC1(O)C(O)C2C3OC45CCCCCCCC(C)C6C(O)(C)C(=O)C(O)(C1O)C6C2(O4)C(CO*18*)CC3(C(=C)C)O5	C30H44O9	C30H42O8	C30H40O7	C30H38O6	C30H36O5	C29H38O5	C29H36O5	C30H34O4	C29H36O4	C29H34O3	C28H34O3
347	A10	B2	C5	M2	*20*OCC1(O)C(O)C2C3OC45CCCCCCCC(C)C6C(C)C(O*3*)C(O)(C1O)C6C2(O4)C(CO*18*)CC3(C(=C)C)O5	C30H46O8	C30H44O7	C30H42O6	C30H40O5	C30H38O4	C29H40O4	C29H38O4	C30H36O3	C29H38O3	C29H36O2	C28H36O2
348	A11	B2	C5	M2	*20*OCC1(O)C(O)C2C3OC45CCCCCCCC(C)C6C(O)(C)C(O*3*)C(O)(C1O)C6C2(O4)C(CO*18*)CC3(C(=C)C)O5	C30H46O9	C30H44O8	C30H42O7	C30H40O6	C30H38O5	C29H40O5	C29H38O5	C30H36O4	C29H38O4	C29H36O3	C28H36O3
349	A8	B2	C5	M3	*20*OCC1(O)C(O)C2C3OC45C(O)CCCCCCC(C)C6C(C)C(=O)C(O)(C1O)C6C2(O4)C(CO*18*)CC3(C(=C)C)O5	C30H44O9	C30H42O8	C30H40O7	C30H38O6	C30H36O5	C29H38O5	C29H36O5	C30H34O4	C29H36O4	C29H34O3	C28H34O3
350	A9	B2	C5	M3	*20*OCC1(O)C(O)C2C3OC45C(O)CCCCCCC(C)C6C(O)(C)C(=O)C(O)(C1O)C6C2(O4)C(CO*18*)CC3(C(=C)C)O5	C30H44O10	C30H42O9	C30H40O8	C30H38O7	C30H36O6	C29H38O6	C29H36O6	C30H34O5	C29H36O5	C29H34O4	C28H34O4
351	A10	B2	C5	M3	*20*OCC1(O)C(O)C2C3OC45C(O)CCCCCCC(C)C6C(C)C(O*3*)C(O)(C1O)C6C2(O4)C(CO*18*)CC3(C(=C)C)O5	C30H46O9	C30H44O8	C30H42O7	C30H40O6	C30H38O5	C29H40O5	C29H38O5	C30H36O4	C29H38O4	C29H36O3	C28H36O3
352	A11	B2	C5	M3	*20*OCC1(O)C(O)C2C3OC45C(O)CCCCCCC(C)C6C(O)(C)C(O*3*)C(O)(C1O)C6C2(O4)C(CO*18*)CC3(C(=C)C)O5	C30H46O10	C30H44O9	C30H42O8	C30H40O7	C30H38O6	C29H40O6	C29H38O6	C30H36O5	C29H38O5	C29H36O4	C28H36O4
353	A8	B2	C5	M4	*20*OCC1(O)C(O)C2C3OC45C(O)CCCCC(O*7d*)CC(C)C6C(C)C(=O)C(O)(C1O)C6C2(O4)C(CO*18*)CC3(C(=C)C)O5	C30H44O10	C30H42O9	C30H40O8	C30H38O7	C30H36O6	C29H38O6	C29H36O6	C30H34O5	C29H36O5	C29H34O4	C28H34O4
354	A9	B2	C5	M4	*20*OCC1(O)C(O)C2C3OC45C(O)CCCCC(O*7d*)CC(C)C6C(O)(C)C(=O)C(O)(C1O)C6C2(O4)C(CO*18*)CC3(C(=C)C)O5	C30H44O11	C30H42O10	C30H40O9	C30H38O8	C30H36O7	C29H38O7	C29H36O7	C30H34O6	C29H36O6	C29H34O5	C28H34O5
355	A10	B2	C5	M4	*20*OCC1(O)C(O)C2C3OC45C(O)CCCCC(O*7d*)CC(C)C6C(C)C(O*3*)C(O)(C1O)C6C2(O4)C(CO*18*)CC3(C(=C)C)O5	C30H46O10	C30H44O9	C30H42O8	C30H40O7	C30H38O6	C29H40O6	C29H38O6	C30H36O5	C29H38O5	C29H36O4	C28H36O4
356	A11	B2	C5	M4	*20*OCC1(O)C(O)C2C3OC45C(O)CCCCC(O*7d*)CC(C)C6C(O)(C)C(O*3*)C(O)(C1O)C6C2(O4)C(CO*18*)CC3(C(=C)C)O5	C30H46O11	C30H44O10	C30H42O9	C30H40O8	C30H38O7	C29H40O7	C29H38O7	C30H36O6	C29H38O6	C29H36O5	C28H36O5
357	A8	B2	C5	M5	*20*OCC1(O)C(O)C2C3OC45C(O)CCCC(O*6d*)C(O*7d*)CC(C)C6C(C)C(=O)C(O)(C1O)C6C2(O4)C(CO*18*)CC3(C(=C)C)O5	C30H44O11	C30H42O10	C30H40O9	C30H38O8	C30H36O7	C29H38O7	C29H36O7	C30H34O6	C29H36O6	C29H34O5	C28H34O5
358	A9	B2	C5	M5	*20*OCC1(O)C(O)C2C3OC45C(O)CCCC(O*6d*)C(O*7d*)CC(C)C6C(O)(C)C(=O)C(O)(C1O)C6C2(O4)C(CO*18*)CC3(C(=C)C)O5	C30H44O12	C30H42O11	C30H40O10	C30H38O9	C30H36O8	C29H38O8	C29H36O8	C30H34O7	C29H36O7	C29H34O6	C28H34O6
359	A10	B2	C5	M5	*20*OCC1(O)C(O)C2C3OC45C(O)CCCC(O*6d*)C(O*7d*)CC(C)C6C(C)C(O*3*)C(O)(C1O)C6C2(O4)C(CO*18*)CC3(C(=C)C)O5	C30H46O11	C30H44O10	C30H42O9	C30H40O8	C30H38O7	C29H40O7	C29H38O7	C30H36O6	C29H38O6	C29H36O5	C28H36O5
360	A11	B2	C5	M5	*20*OCC1(O)C(O)C2C3OC45C(O)CCCC(O*6d*)C(O*7d*)CC(C)C6C(O)(C)C(O*3*)C(O)(C1O)C6C2(O4)C(CO*18*)CC3(C(=C)C)O5	C30H46O12	C30H44O11	C30H42O10	C30H40O9	C30H38O8	C29H40O8	C29H38O8	C30H36O7	C29H38O7	C29H36O6	C28H36O6
361	A8	B2	C5	M6	*20*OCC1(O)C(O)C2C3OC45C(O)CCC(O*5d*)C(O*6d*)C(O*7d*)CC(C)C6C(C)C(=O)C(O)(C1O)C6C2(O4)C(CO*18*)CC3(C(=C)C)O5	C30H46O12	C30H44O11	C30H42O10	C30H40O9	C30H38O8	C29H40O8	C29H38O8	C30H36O7	C29H38O7	C29H36O6	C28H36O6
362	A9	B2	C5	M6	*20*OCC1(O)C(O)C2C3OC45C(O)CCC(O*5d*)C(O*6d*)C(O*7d*)CC(C)C6C(O)(C)C(=O)C(O)(C1O)C6C2(O4)C(CO*18*)CC3(C(=C)C)O5	C30H46O13	C30H44O12	C30H42O11	C30H40O10	C30H38O9	C29H40O9	C29H38O9	C30H36O8	C29H38O8	C29H36O7	C28H36O7
363	A10	B2	C5	M6	*20*OCC1(O)C(O)C2C3OC45C(O)CCC(O*5d*)C(O*6d*)C(O*7d*)CC(C)C6C(C)C(O*3*)C(O)(C1O)C6C2(O4)C(CO*18*)CC3(C(=C)C)O5	C30H48O12	C30H46O11	C30H44O10	C30H42O9	C30H40O8	C29H42O8	C29H40O8	C30H38O7	C29H40O7	C29H38O6	C28H38O6
364	A11	B2	C5	M6	*20*OCC1(O)C(O)C2C3OC45C(O)CCC(O*5d*)C(O*6d*)C(O*7d*)CC(C)C6C(O)(C)C(O*3*)C(O)(C1O)C6C2(O4)C(CO*18*)CC3(C(=C)C)O5	C30H48O13	C30H46O12	C30H44O11	C30H42O10	C30H40O9	C29H42O9	C29H40O9	C30H38O8	C29H40O8	C29H38O7	C28H38O7
365	A8	B2	C5	M7	*20*OCC1(O)C(O)C2C3OC45CCCC=CCCCCC(CCC)C6C(C)C(=O)C(O)(C1O)C6C2(O4)C(CO*18*)CC3(C(=C)C)O5	C34H50O8	C34H48O7	C34H46O6	C34H44O5	C34H42O4	C33H44O4	C33H42O4	C34H40O3	C33H42O3	C33H40O2	C32H40O2
366	A9	B2	C5	M7	*20*OCC1(O)C(O)C2C3OC45CCCC=CCCCCC(CCC)C6C(O)(C)C(=O)C(O)(C1O)C6C2(O4)C(CO*18*)CC3(C(=C)C)O5	C34H50O9	C34H48O8	C34H46O7	C34H44O6	C34H42O5	C33H44O5	C33H42O5	C34H40O4	C33H42O4	C33H40O3	C32H40O3
367	A10	B2	C5	M7	*20*OCC1(O)C(O)C2C3OC45CCCC=CCCCCC(CCC)C6C(C)C(O*3*)C(O)(C1O)C6C2(O4)C(CO*18*)CC3(C(=C)C)O5	C34H52O8	C34H50O7	C34H48O6	C34H46O5	C34H44O4	C33H46O4	C33H44O4	C34H42O3	C33H44O3	C33H42O2	C32H42O2
368	A11	B2	C5	M7	*20*OCC1(O)C(O)C2C3OC45CCCC=CCCCCC(CCC)C6C(O)(C)C(O*3*)C(O)(C1O)C6C2(O4)C(CO*18*)CC3(C(=C)C)O5	C34H52O9	C34H50O8	C34H48O7	C34H46O6	C34H44O5	C33H46O5	C33H44O5	C34H42O4	C33H44O4	C33H42O3	C32H42O3
369	A8	B2	C5	M8	*20*OCC1(O)C(O)C2C3OC45C=CCCCCCCCCCCCC(C)C6C(C)C(=O)C(O)(C1O)C6C2(O4)C(CO*18*)CC3(C(=C)C)O5	C36H54O8	C36H52O7	C36H50O6	C36H48O5	C36H46O4	C35H48O4	C35H46O4	C36H44O3	C35H46O3	C35H44O2	C34H44O2
370	A9	B2	C5	M8	*20*OCC1(O)C(O)C2C3OC45C=CCCCCCCCCCCCC(C)C6C(O)(C)C(=O)C(O)(C1O)C6C2(O4)C(CO*18*)CC3(C(=C)C)O5	C36H54O9	C36H52O8	C36H50O7	C36H48O6	C36H46O5	C35H48O5	C35H46O5	C36H44O4	C35H46O4	C35H44O3	C34H44O3
371	A10	B2	C5	M8	*20*OCC1(O)C(O)C2C3OC45C=CCCCCCCCCCCCC(C)C6C(C)C(O*3*)C(O)(C1O)C6C2(O4)C(CO*18*)CC3(C(=C)C)O5	C36H56O8	C36H54O7	C36H52O6	C36H50O5	C36H48O4	C35H50O4	C35H48O4	C36H46O3	C35H48O3	C35H46O2	C34H46O2
372	A11	B2	C5	M8	*20*OCC1(O)C(O)C2C3OC45C=CCCCCCCCCCCCC(C)C6C(O)(C)C(O*3*)C(O)(C1O)C6C2(O4)C(CO*18*)CC3(C(=C)C)O5	C36H56O9	C36H54O8	C36H52O7	C36H50O6	C36H48O5	C35H50O5	C35H48O5	C36H46O4	C35H48O4	C35H46O3	C34H46O3
373	A8	B2	C5	M9	*20*OCC1(O)C(O)C2C3OC45CCCCCCCCCCCCCC(C)(O)C6C(C)C(=O)C(O)(C1O)C6C2(O4)C(CO*18*)CC3(C(=C)C)O5	C36H56O9	C36H54O8	C36H52O7	C36H50O6	C36H48O5	C35H50O5	C35H48O5	C36H46O4	C35H48O4	C35H46O3	C34H46O3
374	A9	B2	C5	M9	*20*OCC1(O)C(O)C2C3OC45CCCCCCCCCCCCCC(C)(O)C6C(O)(C)C(=O)C(O)(C1O)C6C2(O4)C(CO*18*)CC3(C(=C)C)O5	C36H56O10	C36H54O9	C36H52O8	C36H50O7	C36H48O6	C35H50O6	C35H48O6	C36H46O5	C35H48O5	C35H46O4	C34H46O4
375	A10	B2	C5	M9	*20*OCC1(O)C(O)C2C3OC45CCCCCCCCCCCCCC(C)(O)C6C(C)C(O*3*)C(O)(C1O)C6C2(O4)C(CO*18*)CC3(C(=C)C)O5	C36H58O9	C36H56O8	C36H54O7	C36H52O6	C36H50O5	C35H52O5	C35H50O5	C36H48O4	C35H50O4	C35H48O3	C34H48O3
376	A11	B2	C5	M9	*20*OCC1(O)C(O)C2C3OC45CCCCCCCCCCCCCC(C)(O)C6C(O)(C)C(O*3*)C(O)(C1O)C6C2(O4)C(CO*18*)CC3(C(=C)C)O5	C36H58O10	C36H56O9	C36H54O8	C36H52O7	C36H50O6	C35H52O6	C35H50O6	C36H48O5	C35H50O5	C35H48O4	C34H48O4
377	A8	B2	C6	M1	*20*OCC1(O)C(O)C2C3OC45CCCCCCCCC6C(C)C(=O)C(O)(C1O)C6C2(O4)C(CO*18*)C(O*12*)C3(C(=C)C)O5	C29H42O9	C29H40O8	C29H38O7	C29H36O6	C29H34O5	C28H36O5	C28H34O5	C29H32O4	C28H34O4	C28H32O3	C27H32O3
378	A9	B2	C6	M1	*20*OCC1(O)C(O)C2C3OC45CCCCCCCCC6C(O)(C)C(=O)C(O)(C1O)C6C2(O4)C(CO*18*)C(O*12*)C3(C(=C)C)O5	C29H42O10	C29H40O9	C29H38O8	C29H36O7	C29H34O6	C28H36O6	C28H34O6	C29H32O5	C28H34O5	C28H32O4	C27H32O4
379	A10	B2	C6	M1	*20*OCC1(O)C(O)C2C3OC45CCCCCCCCC6C(C)C(O*3*)C(O)(C1O)C6C2(O4)C(CO*18*)C(O*12*)C3(C(=C)C)O5	C29H44O9	C29H42O8	C29H40O7	C29H38O6	C29H36O5	C28H38O5	C28H36O5	C29H34O4	C28H36O4	C28H34O3	C27H34O3
380	A11	B2	C6	M1	*20*OCC1(O)C(O)C2C3OC45CCCCCCCCC6C(O)(C)C(O*3*)C(O)(C1O)C6C2(O4)C(CO*18*)C(O*12*)C3(C(=C)C)O5	C29H44O10	C29H42O9	C29H40O8	C29H38O7	C29H36O6	C28H38O6	C28H36O6	C29H34O5	C28H36O5	C28H34O4	C27H34O4
381	A8	B2	C6	M2	*20*OCC1(O)C(O)C2C3OC45CCCCCCCC(C)C6C(C)C(=O)C(O)(C1O)C6C2(O4)C(CO*18*)C(O*12*)C3(C(=C)C)O5	C30H44O9	C30H42O8	C30H40O7	C30H38O6	C30H36O5	C29H38O5	C29H36O5	C30H34O4	C29H36O4	C29H34O3	C28H34O3
382	A9	B2	C6	M2	*20*OCC1(O)C(O)C2C3OC45CCCCCCCC(C)C6C(O)(C)C(=O)C(O)(C1O)C6C2(O4)C(CO*18*)C(O*12*)C3(C(=C)C)O5	C30H44O10	C30H42O9	C30H40O8	C30H38O7	C30H36O6	C29H38O6	C29H36O6	C30H34O5	C29H36O5	C29H34O4	C28H34O4
383	A10	B2	C6	M2	*20*OCC1(O)C(O)C2C3OC45CCCCCCCC(C)C6C(C)C(O*3*)C(O)(C1O)C6C2(O4)C(CO*18*)C(O*12*)C3(C(=C)C)O5	C30H46O9	C30H44O8	C30H42O7	C30H40O6	C30H38O5	C29H40O5	C29H38O5	C30H36O4	C29H38O4	C29H36O3	C28H36O3
384	A11	B2	C6	M2	*20*OCC1(O)C(O)C2C3OC45CCCCCCCC(C)C6C(O)(C)C(O*3*)C(O)(C1O)C6C2(O4)C(CO*18*)C(O*12*)C3(C(=C)C)O5	C30H46O10	C30H44O9	C30H42O8	C30H40O7	C30H38O6	C29H40O6	C29H38O6	C30H36O5	C29H38O5	C29H36O4	C28H36O4
385	A8	B2	C6	M3	*20*OCC1(O)C(O)C2C3OC45C(O)CCCCCCC(C)C6C(C)C(=O)C(O)(C1O)C6C2(O4)C(CO*18*)C(O*12*)C3(C(=C)C)O5	C30H44O10	C30H42O9	C30H40O8	C30H38O7	C30H36O6	C29H38O6	C29H36O6	C30H34O5	C29H36O5	C29H34O4	C28H34O4
386	A9	B2	C6	M3	*20*OCC1(O)C(O)C2C3OC45C(O)CCCCCCC(C)C6C(O)(C)C(=O)C(O)(C1O)C6C2(O4)C(CO*18*)C(O*12*)C3(C(=C)C)O5	C30H44O11	C30H42O10	C30H40O9	C30H38O8	C30H36O7	C29H38O7	C29H36O7	C30H34O6	C29H36O6	C29H34O5	C28H34O5
387	A10	B2	C6	M3	*20*OCC1(O)C(O)C2C3OC45C(O)CCCCCCC(C)C6C(C)C(O*3*)C(O)(C1O)C6C2(O4)C(CO*18*)C(O*12*)C3(C(=C)C)O5	C30H46O10	C30H44O9	C30H42O8	C30H40O7	C30H38O6	C29H40O6	C29H38O6	C30H36O5	C29H38O5	C29H36O4	C28H36O4
388	A11	B2	C6	M3	*20*OCC1(O)C(O)C2C3OC45C(O)CCCCCCC(C)C6C(O)(C)C(O*3*)C(O)(C1O)C6C2(O4)C(CO*18*)C(O*12*)C3(C(=C)C)O5	C30H46O11	C30H44O10	C30H42O9	C30H40O8	C30H38O7	C29H40O7	C29H38O7	C30H36O6	C29H38O6	C29H36O5	C28H36O5
389	A8	B2	C6	M4	*20*OCC1(O)C(O)C2C3OC45C(O)CCCCC(O*7d*)CC(C)C6C(C)C(=O)C(O)(C1O)C6C2(O4)C(CO*18*)C(O*12*)C3(C(=C)C)O5	C30H44O11	C30H42O10	C30H40O9	C30H38O8	C30H36O7	C29H38O7	C29H36O7	C30H34O6	C29H36O6	C29H34O5	C28H34O5
390	A9	B2	C6	M4	*20*OCC1(O)C(O)C2C3OC45C(O)CCCCC(O*7d*)CC(C)C6C(O)(C)C(=O)C(O)(C1O)C6C2(O4)C(CO*18*)C(O*12*)C3(C(=C)C)O5	C30H44O12	C30H42O11	C30H40O10	C30H38O9	C30H36O8	C29H38O8	C29H36O8	C30H34O7	C29H36O7	C29H34O6	C28H34O6
391	A10	B2	C6	M4	*20*OCC1(O)C(O)C2C3OC45C(O)CCCCC(O*7d*)CC(C)C6C(C)C(O*3*)C(O)(C1O)C6C2(O4)C(CO*18*)C(O*12*)C3(C(=C)C)O5	C30H46O11	C30H44O10	C30H42O9	C30H40O8	C30H38O7	C29H40O7	C29H38O7	C30H36O6	C29H38O6	C29H36O5	C28H36O5
392	A11	B2	C6	M4	*20*OCC1(O)C(O)C2C3OC45C(O)CCCCC(O*7d*)CC(C)C6C(O)(C)C(O*3*)C(O)(C1O)C6C2(O4)C(CO*18*)C(O*12*)C3(C(=C)C)O5	C30H46O12	C30H44O11	C30H42O10	C30H40O9	C30H38O8	C29H40O8	C29H38O8	C30H36O7	C29H38O7	C29H36O6	C28H36O6
393	A8	B2	C6	M5	*20*OCC1(O)C(O)C2C3OC45C(O)CCCC(O*6d*)C(O*7d*)CC(C)C6C(C)C(=O)C(O)(C1O)C6C2(O4)C(CO*18*)C(O*12*)C3(C(=C)C)O5	C30H44O12	C30H42O11	C30H40O10	C30H38O9	C30H36O8	C29H38O8	C29H36O8	C30H34O7	C29H36O7	C29H34O6	C28H34O6
394	A9	B2	C6	M5	*20*OCC1(O)C(O)C2C3OC45C(O)CCCC(O*6d*)C(O*7d*)CC(C)C6C(O)(C)C(=O)C(O)(C1O)C6C2(O4)C(CO*18*)C(O*12*)C3(C(=C)C)O5	C30H44O13	C30H42O12	C30H40O11	C30H38O10	C30H36O9	C29H38O9	C29H36O9	C30H34O8	C29H36O8	C29H34O7	C28H34O7
395	A10	B2	C6	M5	*20*OCC1(O)C(O)C2C3OC45C(O)CCCC(O*6d*)C(O*7d*)CC(C)C6C(C)C(O*3*)C(O)(C1O)C6C2(O4)C(CO*18*)C(O*12*)C3(C(=C)C)O5	C30H46O12	C30H44O11	C30H42O10	C30H40O9	C30H38O8	C29H40O8	C29H38O8	C30H36O7	C29H38O7	C29H36O6	C28H36O6
396	A11	B2	C6	M5	*20*OCC1(O)C(O)C2C3OC45C(O)CCCC(O*6d*)C(O*7d*)CC(C)C6C(O)(C)C(O*3*)C(O)(C1O)C6C2(O4)C(CO*18*)C(O*12*)C3(C(=C)C)O5	C30H46O13	C30H44O12	C30H42O11	C30H40O10	C30H38O9	C29H40O9	C29H38O9	C30H36O8	C29H38O8	C29H36O7	C28H36O7
397	A8	B2	C6	M6	*20*OCC1(O)C(O)C2C3OC45C(O)CCC(O*5d*)C(O*6d*)C(O*7d*)CC(C)C6C(C)C(=O)C(O)(C1O)C6C2(O4)C(CO*18*)C(O*12*)C3(C(=C)C)O5	C30H46O13	C30H44O12	C30H42O11	C30H40O10	C30H38O9	C29H40O9	C29H38O9	C30H36O8	C29H38O8	C29H36O7	C28H36O7
398	A9	B2	C6	M6	*20*OCC1(O)C(O)C2C3OC45C(O)CCC(O*5d*)C(O*6d*)C(O*7d*)CC(C)C6C(O)(C)C(=O)C(O)(C1O)C6C2(O4)C(CO*18*)C(O*12*)C3(C(=C)C)O5	C30H46O14	C30H44O13	C30H42O12	C30H40O11	C30H38O10	C29H40O10	C29H38O10	C30H36O9	C29H38O9	C29H36O8	C28H36O8
399	A10	B2	C6	M6	*20*OCC1(O)C(O)C2C3OC45C(O)CCC(O*5d*)C(O*6d*)C(O*7d*)CC(C)C6C(C)C(O*3*)C(O)(C1O)C6C2(O4)C(CO*18*)C(O*12*)C3(C(=C)C)O5	C30H48O13	C30H46O12	C30H44O11	C30H42O10	C30H40O9	C29H42O9	C29H40O9	C30H38O8	C29H40O8	C29H38O7	C28H38O7
400	A11	B2	C6	M6	*20*OCC1(O)C(O)C2C3OC45C(O)CCC(O*5d*)C(O*6d*)C(O*7d*)CC(C)C6C(O)(C)C(O*3*)C(O)(C1O)C6C2(O4)C(CO*18*)C(O*12*)C3(C(=C)C)O5	C30H48O14	C30H46O13	C30H44O12	C30H42O11	C30H40O10	C29H42O10	C29H40O10	C30H38O9	C29H40O9	C29H38O8	C28H38O8
401	A8	B2	C6	M7	*20*OCC1(O)C(O)C2C3OC45CCCC=CCCCCC(CCC)C6C(C)C(=O)C(O)(C1O)C6C2(O4)C(CO*18*)C(O*12*)C3(C(=C)C)O5	C34H50O9	C34H48O8	C34H46O7	C34H44O6	C34H42O5	C33H44O5	C33H42O5	C34H40O4	C33H42O4	C33H40O3	C32H40O3
402	A9	B2	C6	M7	*20*OCC1(O)C(O)C2C3OC45CCCC=CCCCCC(CCC)C6C(O)(C)C(=O)C(O)(C1O)C6C2(O4)C(CO*18*)C(O*12*)C3(C(=C)C)O5	C34H50O10	C34H48O9	C34H46O8	C34H44O7	C34H42O6	C33H44O6	C33H42O6	C34H40O5	C33H42O5	C33H40O4	C32H40O4
403	A10	B2	C6	M7	*20*OCC1(O)C(O)C2C3OC45CCCC=CCCCCC(CCC)C6C(C)C(O*3*)C(O)(C1O)C6C2(O4)C(CO*18*)C(O*12*)C3(C(=C)C)O5	C34H52O9	C34H50O8	C34H48O7	C34H46O6	C34H44O5	C33H46O5	C33H44O5	C34H42O4	C33H44O4	C33H42O3	C32H42O3
404	A11	B2	C6	M7	*20*OCC1(O)C(O)C2C3OC45CCCC=CCCCCC(CCC)C6C(O)(C)C(O*3*)C(O)(C1O)C6C2(O4)C(CO*18*)C(O*12*)C3(C(=C)C)O5	C34H52O10	C34H50O9	C34H48O8	C34H46O7	C34H44O6	C33H46O6	C33H44O6	C34H42O5	C33H44O5	C33H42O4	C32H42O4
405	A8	B2	C6	M8	*20*OCC1(O)C(O)C2C3OC45C=CCCCCCCCCCCCC(C)C6C(C)C(=O)C(O)(C1O)C6C2(O4)C(CO*18*)C(O*12*)C3(C(=C)C)O5	C36H54O9	C36H52O8	C36H50O7	C36H48O6	C36H46O5	C35H48O5	C35H46O5	C36H44O4	C35H46O4	C35H44O3	C34H44O3
406	A9	B2	C6	M8	*20*OCC1(O)C(O)C2C3OC45C=CCCCCCCCCCCCC(C)C6C(O)(C)C(=O)C(O)(C1O)C6C2(O4)C(CO*18*)C(O*12*)C3(C(=C)C)O5	C36H54O10	C36H52O9	C36H50O8	C36H48O7	C36H46O6	C35H48O6	C35H46O6	C36H44O5	C35H46O5	C35H44O4	C34H44O4
407	A10	B2	C6	M8	*20*OCC1(O)C(O)C2C3OC45C=CCCCCCCCCCCCC(C)C6C(C)C(O*3*)C(O)(C1O)C6C2(O4)C(CO*18*)C(O*12*)C3(C(=C)C)O5	C36H56O9	C36H54O8	C36H52O7	C36H50O6	C36H48O5	C35H50O5	C35H48O5	C36H46O4	C35H48O4	C35H46O3	C34H46O3
408	A11	B2	C6	M8	*20*OCC1(O)C(O)C2C3OC45C=CCCCCCCCCCCCC(C)C6C(O)(C)C(O*3*)C(O)(C1O)C6C2(O4)C(CO*18*)C(O*12*)C3(C(=C)C)O5	C36H56O10	C36H54O9	C36H52O8	C36H50O7	C36H48O6	C35H50O6	C35H48O6	C36H46O5	C35H48O5	C35H46O4	C34H46O4
409	A8	B2	C6	M9	*20*OCC1(O)C(O)C2C3OC45CCCCCCCCCCCCCC(C)(O)C6C(C)C(=O)C(O)(C1O)C6C2(O4)C(CO*18*)C(O*12*)C3(C(=C)C)O5	C36H56O10	C36H54O9	C36H52O8	C36H50O7	C36H48O6	C35H50O6	C35H48O6	C36H46O5	C35H48O5	C35H46O4	C34H46O4
410	A9	B2	C6	M9	*20*OCC1(O)C(O)C2C3OC45CCCCCCCCCCCCCC(C)(O)C6C(O)(C)C(=O)C(O)(C1O)C6C2(O4)C(CO*18*)C(O*12*)C3(C(=C)C)O5	C36H56O11	C36H54O10	C36H52O9	C36H50O8	C36H48O7	C35H50O7	C35H48O7	C36H46O6	C35H48O6	C35H46O5	C34H46O5
411	A10	B2	C6	M9	*20*OCC1(O)C(O)C2C3OC45CCCCCCCCCCCCCC(C)(O)C6C(C)C(O*3*)C(O)(C1O)C6C2(O4)C(CO*18*)C(O*12*)C3(C(=C)C)O5	C36H58O10	C36H56O9	C36H54O8	C36H52O7	C36H50O6	C35H52O6	C35H50O6	C36H48O5	C35H50O5	C35H48O4	C34H48O4
412	A11	B2	C6	M9	*20*OCC1(O)C(O)C2C3OC45CCCCCCCCCCCCCC(C)(O)C6C(O)(C)C(O*3*)C(O)(C1O)C6C2(O4)C(CO*18*)C(O*12*)C3(C(=C)C)O5	C36H58O11	C36H56O10	C36H54O9	C36H52O8	C36H50O7	C35H52O7	C35H50O7	C36H48O6	C35H50O6	C35H48O5	C34H48O5
413	A8	B3	C1	M1	*20*OCC1=CC2C3OC45CCCCCCCCC6C(C)C(=O)C(O)(C1O)C6C2(O4)C(C)CC3(C(=C)C)O5	C29H44O9	C29H42O8	C29H40O7	C29H38O6	C29H36O5	C28H38O5	C28H36O5	C29H34O4	C28H36O4	C28H34O3	C27H34O3
414	A9	B3	C1	M1	*20*OCC1=CC2C3OC45CCCCCCCCC6C(O)(C)C(=O)C(O)(C1O)C6C2(O4)C(C)CC3(C(=C)C)O5	C29H44O10	C29H42O9	C29H40O8	C29H38O7	C29H36O6	C28H38O6	C28H36O6	C29H34O5	C28H36O5	C28H34O4	C27H34O4
415	A10	B3	C1	M1	*20*OCC1=CC2C3OC45CCCCCCCCC6C(C)C(O*3*)C(O)(C1O)C6C2(O4)C(C)CC3(C(=C)C)O5	C29H46O9	C29H44O8	C29H42O7	C29H40O6	C29H38O5	C28H40O5	C28H38O5	C29H36O4	C28H38O4	C28H36O3	C27H36O3
416	A11	B3	C1	M1	*20*OCC1=CC2C3OC45CCCCCCCCC6C(O)(C)C(O*3*)C(O)(C1O)C6C2(O4)C(C)CC3(C(=C)C)O5	C29H46O10	C29H44O9	C29H42O8	C29H40O7	C29H38O6	C28H40O6	C28H38O6	C29H36O5	C28H38O5	C28H36O4	C27H36O4
417	A8	B3	C1	M2	*20*OCC1=CC2C3OC45CCCCCCCC(C)C6C(C)C(=O)C(O)(C1O)C6C2(O4)C(C)CC3(C(=C)C)O5	C30H46O9	C30H44O8	C30H42O7	C30H40O6	C30H38O5	C29H40O5	C29H38O5	C30H36O4	C29H38O4	C29H36O3	C28H36O3
418	A9	B3	C1	M2	*20*OCC1=CC2C3OC45CCCCCCCC(C)C6C(O)(C)C(=O)C(O)(C1O)C6C2(O4)C(C)CC3(C(=C)C)O5	C30H46O10	C30H44O9	C30H42O8	C30H40O7	C30H38O6	C29H40O6	C29H38O6	C30H36O5	C29H38O5	C29H36O4	C28H36O4
419	A10	B3	C1	M2	*20*OCC1=CC2C3OC45CCCCCCCC(C)C6C(C)C(O*3*)C(O)(C1O)C6C2(O4)C(C)CC3(C(=C)C)O5	C30H48O9	C30H46O8	C30H44O7	C30H42O6	C30H40O5	C29H42O5	C29H40O5	C30H38O4	C29H40O4	C29H38O3	C28H38O3
420	A11	B3	C1	M2	*20*OCC1=CC2C3OC45CCCCCCCC(C)C6C(O)(C)C(O*3*)C(O)(C1O)C6C2(O4)C(C)CC3(C(=C)C)O5	C30H48O10	C30H46O9	C30H44O8	C30H42O7	C30H40O6	C29H42O6	C29H40O6	C30H38O5	C29H40O5	C29H38O4	C28H38O4
421	A8	B3	C1	M3	*20*OCC1=CC2C3OC45C(O)CCCCCCC(C)C6C(C)C(=O)C(O)(C1O)C6C2(O4)C(C)CC3(C(=C)C)O5	C30H46O10	C30H44O9	C30H42O8	C30H40O7	C30H38O6	C29H40O6	C29H38O6	C30H36O5	C29H38O5	C29H36O4	C28H36O4
422	A9	B3	C1	M3	*20*OCC1=CC2C3OC45C(O)CCCCCCC(C)C6C(O)(C)C(=O)C(O)(C1O)C6C2(O4)C(C)CC3(C(=C)C)O5	C30H46O11	C30H44O10	C30H42O9	C30H40O8	C30H38O7	C29H40O7	C29H38O7	C30H36O6	C29H38O6	C29H36O5	C28H36O5
423	A10	B3	C1	M3	*20*OCC1=CC2C3OC45C(O)CCCCCCC(C)C6C(C)C(O*3*)C(O)(C1O)C6C2(O4)C(C)CC3(C(=C)C)O5	C30H48O10	C30H46O9	C30H44O8	C30H42O7	C30H40O6	C29H42O6	C29H40O6	C30H38O5	C29H40O5	C29H38O4	C28H38O4
424	A11	B3	C1	M3	*20*OCC1=CC2C3OC45C(O)CCCCCCC(C)C6C(O)(C)C(O*3*)C(O)(C1O)C6C2(O4)C(C)CC3(C(=C)C)O5	C30H48O11	C30H46O10	C30H44O9	C30H42O8	C30H40O7	C29H42O7	C29H40O7	C30H38O6	C29H40O6	C29H38O5	C28H38O5
425	A8	B3	C1	M4	*20*OCC1=CC2C3OC45C(O)CCCCC(O*7d*)CC(C)C6C(C)C(=O)C(O)(C1O)C6C2(O4)C(C)CC3(C(=C)C)O5	C30H46O11	C30H44O10	C30H42O9	C30H40O8	C30H38O7	C29H40O7	C29H38O7	C30H36O6	C29H38O6	C29H36O5	C28H36O5
426	A9	B3	C1	M4	*20*OCC1=CC2C3OC45C(O)CCCCC(O*7d*)CC(C)C6C(O)(C)C(=O)C(O)(C1O)C6C2(O4)C(C)CC3(C(=C)C)O5	C30H46O12	C30H44O11	C30H42O10	C30H40O9	C30H38O8	C29H40O8	C29H38O8	C30H36O7	C29H38O7	C29H36O6	C28H36O6
427	A10	B3	C1	M4	*20*OCC1=CC2C3OC45C(O)CCCCC(O*7d*)CC(C)C6C(C)C(O*3*)C(O)(C1O)C6C2(O4)C(C)CC3(C(=C)C)O5	C30H48O11	C30H46O10	C30H44O9	C30H42O8	C30H40O7	C29H42O7	C29H40O7	C30H38O6	C29H40O6	C29H38O5	C28H38O5
428	A11	B3	C1	M4	*20*OCC1=CC2C3OC45C(O)CCCCC(O*7d*)CC(C)C6C(O)(C)C(O*3*)C(O)(C1O)C6C2(O4)C(C)CC3(C(=C)C)O5	C30H48O12	C30H46O11	C30H44O10	C30H42O9	C30H40O8	C29H42O8	C29H40O8	C30H38O7	C29H40O7	C29H38O6	C28H38O6
429	A8	B3	C1	M5	*20*OCC1=CC2C3OC45C(O)CCCC(O*6d*)C(O*7d*)CC(C)C6C(C)C(=O)C(O)(C1O)C6C2(O4)C(C)CC3(C(=C)C)O5	C30H46O12	C30H44O11	C30H42O10	C30H40O9	C30H38O8	C29H40O8	C29H38O8	C30H36O7	C29H38O7	C29H36O6	C28H36O6
430	A9	B3	C1	M5	*20*OCC1=CC2C3OC45C(O)CCCC(O*6d*)C(O*7d*)CC(C)C6C(O)(C)C(=O)C(O)(C1O)C6C2(O4)C(C)CC3(C(=C)C)O5	C30H46O13	C30H44O12	C30H42O11	C30H40O10	C30H38O9	C29H40O9	C29H38O9	C30H36O8	C29H38O8	C29H36O7	C28H36O7
431	A10	B3	C1	M5	*20*OCC1=CC2C3OC45C(O)CCCC(O*6d*)C(O*7d*)CC(C)C6C(C)C(O*3*)C(O)(C1O)C6C2(O4)C(C)CC3(C(=C)C)O5	C30H48O12	C30H46O11	C30H44O10	C30H42O9	C30H40O8	C29H42O8	C29H40O8	C30H38O7	C29H40O7	C29H38O6	C28H38O6
432	A11	B3	C1	M5	*20*OCC1=CC2C3OC45C(O)CCCC(O*6d*)C(O*7d*)CC(C)C6C(O)(C)C(O*3*)C(O)(C1O)C6C2(O4)C(C)CC3(C(=C)C)O5	C30H48O13	C30H46O12	C30H44O11	C30H42O10	C30H40O9	C29H42O9	C29H40O9	C30H38O8	C29H40O8	C29H38O7	C28H38O7
433	A8	B3	C1	M6	*20*OCC1=CC2C3OC45C(O)CCC(O*5d*)C(O*6d*)C(O*7d*)CC(C)C6C(C)C(=O)C(O)(C1O)C6C2(O4)C(C)CC3(C(=C)C)O5	C30H48O13	C30H46O12	C30H44O11	C30H42O10	C30H40O9	C29H42O9	C29H40O9	C30H38O8	C29H40O8	C29H38O7	C28H38O7
434	A9	B3	C1	M6	*20*OCC1=CC2C3OC45C(O)CCC(O*5d*)C(O*6d*)C(O*7d*)CC(C)C6C(O)(C)C(=O)C(O)(C1O)C6C2(O4)C(C)CC3(C(=C)C)O5	C30H48O14	C30H46O13	C30H44O12	C30H42O11	C30H40O10	C29H42O10	C29H40O10	C30H38O9	C29H40O9	C29H38O8	C28H38O8
435	A10	B3	C1	M6	*20*OCC1=CC2C3OC45C(O)CCC(O*5d*)C(O*6d*)C(O*7d*)CC(C)C6C(C)C(O*3*)C(O)(C1O)C6C2(O4)C(C)CC3(C(=C)C)O5	C30H50O13	C30H48O12	C30H46O11	C30H44O10	C30H42O9	C29H44O9	C29H42O9	C30H40O8	C29H42O8	C29H40O7	C28H40O7
436	A11	B3	C1	M6	*20*OCC1=CC2C3OC45C(O)CCC(O*5d*)C(O*6d*)C(O*7d*)CC(C)C6C(O)(C)C(O*3*)C(O)(C1O)C6C2(O4)C(C)CC3(C(=C)C)O5	C30H50O14	C30H48O13	C30H46O12	C30H44O11	C30H42O10	C29H44O10	C29H42O10	C30H40O9	C29H42O9	C29H40O8	C28H40O8
437	A8	B3	C1	M7	*20*OCC1=CC2C3OC45CCCC=CCCCCC(CCC)C6C(C)C(=O)C(O)(C1O)C6C2(O4)C(C)CC3(C(=C)C)O5	C34H52O9	C34H50O8	C34H48O7	C34H46O6	C34H44O5	C33H46O5	C33H44O5	C34H42O4	C33H44O4	C33H42O3	C32H42O3
438	A9	B3	C1	M7	*20*OCC1=CC2C3OC45CCCC=CCCCCC(CCC)C6C(O)(C)C(=O)C(O)(C1O)C6C2(O4)C(C)CC3(C(=C)C)O5	C34H52O10	C34H50O9	C34H48O8	C34H46O7	C34H44O6	C33H46O6	C33H44O6	C34H42O5	C33H44O5	C33H42O4	C32H42O4
439	A10	B3	C1	M7	*20*OCC1=CC2C3OC45CCCC=CCCCCC(CCC)C6C(C)C(O*3*)C(O)(C1O)C6C2(O4)C(C)CC3(C(=C)C)O5	C34H54O9	C34H52O8	C34H50O7	C34H48O6	C34H46O5	C33H48O5	C33H46O5	C34H44O4	C33H46O4	C33H44O3	C32H44O3
440	A11	B3	C1	M7	*20*OCC1=CC2C3OC45CCCC=CCCCCC(CCC)C6C(O)(C)C(O*3*)C(O)(C1O)C6C2(O4)C(C)CC3(C(=C)C)O5	C34H54O10	C34H52O9	C34H50O8	C34H48O7	C34H46O6	C33H48O6	C33H46O6	C34H44O5	C33H46O5	C33H44O4	C32H44O4
441	A8	B3	C1	M8	*20*OCC1=CC2C3OC45C=CCCCCCCCCCCCC(C)C6C(C)C(=O)C(O)(C1O)C6C2(O4)C(C)CC3(C(=C)C)O5	C36H56O9	C36H54O8	C36H52O7	C36H50O6	C36H48O5	C35H50O5	C35H48O5	C36H46O4	C35H48O4	C35H46O3	C34H46O3
442	A9	B3	C1	M8	*20*OCC1=CC2C3OC45C=CCCCCCCCCCCCC(C)C6C(O)(C)C(=O)C(O)(C1O)C6C2(O4)C(C)CC3(C(=C)C)O5	C36H56O10	C36H54O9	C36H52O8	C36H50O7	C36H48O6	C35H50O6	C35H48O6	C36H46O5	C35H48O5	C35H46O4	C34H46O4
443	A10	B3	C1	M8	*20*OCC1=CC2C3OC45C=CCCCCCCCCCCCC(C)C6C(C)C(O*3*)C(O)(C1O)C6C2(O4)C(C)CC3(C(=C)C)O5	C36H58O9	C36H56O8	C36H54O7	C36H52O6	C36H50O5	C35H52O5	C35H50O5	C36H48O4	C35H50O4	C35H48O3	C34H48O3
444	A11	B3	C1	M8	*20*OCC1=CC2C3OC45C=CCCCCCCCCCCCC(C)C6C(O)(C)C(O*3*)C(O)(C1O)C6C2(O4)C(C)CC3(C(=C)C)O5	C36H58O10	C36H56O9	C36H54O8	C36H52O7	C36H50O6	C35H52O6	C35H50O6	C36H48O5	C35H50O5	C35H48O4	C34H48O4
445	A8	B3	C1	M9	*20*OCC1=CC2C3OC45CCCCCCCCCCCCCC(C)(O)C6C(C)C(=O)C(O)(C1O)C6C2(O4)C(C)CC3(C(=C)C)O5	C36H58O10	C36H56O9	C36H54O8	C36H52O7	C36H50O6	C35H52O6	C35H50O6	C36H48O5	C35H50O5	C35H48O4	C34H48O4
446	A9	B3	C1	M9	*20*OCC1=CC2C3OC45CCCCCCCCCCCCCC(C)(O)C6C(O)(C)C(=O)C(O)(C1O)C6C2(O4)C(C)CC3(C(=C)C)O5	C36H58O11	C36H56O10	C36H54O9	C36H52O8	C36H50O7	C35H52O7	C35H50O7	C36H48O6	C35H50O6	C35H48O5	C34H48O5
447	A10	B3	C1	M9	*20*OCC1=CC2C3OC45CCCCCCCCCCCCCC(C)(O)C6C(C)C(O*3*)C(O)(C1O)C6C2(O4)C(C)CC3(C(=C)C)O5	C36H60O10	C36H58O9	C36H56O8	C36H54O7	C36H52O6	C35H54O6	C35H52O6	C36H50O5	C35H52O5	C35H50O4	C34H50O4
448	A11	B3	C1	M9	*20*OCC1=CC2C3OC45CCCCCCCCCCCCCC(C)(O)C6C(O)(C)C(O*3*)C(O)(C1O)C6C2(O4)C(C)CC3(C(=C)C)O5	C36H60O11	C36H58O10	C36H56O9	C36H54O8	C36H52O7	C35H54O7	C35H52O7	C36H50O6	C35H52O6	C35H50O5	C34H50O5
449	A8	B3	C2	M1	*20*OCC1=CC2C3OC45CCCCCCCCC6C(C)C(=O)C(O)(C1O)C6C2(O4)C(C)C(O*12*)C3(C(=C)C)O5	C29H44O10	C29H42O9	C29H40O8	C29H38O7	C29H36O6	C28H38O6	C28H36O6	C29H34O5	C28H36O5	C28H34O4	C27H34O4
450	A9	B3	C2	M1	*20*OCC1=CC2C3OC45CCCCCCCCC6C(O)(C)C(=O)C(O)(C1O)C6C2(O4)C(C)C(O*12*)C3(C(=C)C)O5	C29H44O11	C29H42O10	C29H40O9	C29H38O8	C29H36O7	C28H38O7	C28H36O7	C29H34O6	C28H36O6	C28H34O5	C27H34O5
451	A10	B3	C2	M1	*20*OCC1=CC2C3OC45CCCCCCCCC6C(C)C(O*3*)C(O)(C1O)C6C2(O4)C(C)C(O*12*)C3(C(=C)C)O5	C29H46O10	C29H44O9	C29H42O8	C29H40O7	C29H38O6	C28H40O6	C28H38O6	C29H36O5	C28H38O5	C28H36O4	C27H36O4
452	A11	B3	C2	M1	*20*OCC1=CC2C3OC45CCCCCCCCC6C(O)(C)C(O*3*)C(O)(C1O)C6C2(O4)C(C)C(O*12*)C3(C(=C)C)O5	C29H46O11	C29H44O10	C29H42O9	C29H40O8	C29H38O7	C28H40O7	C28H38O7	C29H36O6	C28H38O6	C28H36O5	C27H36O5
453	A8	B3	C2	M2	*20*OCC1=CC2C3OC45CCCCCCCC(C)C6C(C)C(=O)C(O)(C1O)C6C2(O4)C(C)C(O*12*)C3(C(=C)C)O5	C30H46O10	C30H44O9	C30H42O8	C30H40O7	C30H38O6	C29H40O6	C29H38O6	C30H36O5	C29H38O5	C29H36O4	C28H36O4
454	A9	B3	C2	M2	*20*OCC1=CC2C3OC45CCCCCCCC(C)C6C(O)(C)C(=O)C(O)(C1O)C6C2(O4)C(C)C(O*12*)C3(C(=C)C)O5	C30H46O11	C30H44O10	C30H42O9	C30H40O8	C30H38O7	C29H40O7	C29H38O7	C30H36O6	C29H38O6	C29H36O5	C28H36O5
455	A10	B3	C2	M2	*20*OCC1=CC2C3OC45CCCCCCCC(C)C6C(C)C(O*3*)C(O)(C1O)C6C2(O4)C(C)C(O*12*)C3(C(=C)C)O5	C30H48O10	C30H46O9	C30H44O8	C30H42O7	C30H40O6	C29H42O6	C29H40O6	C30H38O5	C29H40O5	C29H38O4	C28H38O4
456	A11	B3	C2	M2	*20*OCC1=CC2C3OC45CCCCCCCC(C)C6C(O)(C)C(O*3*)C(O)(C1O)C6C2(O4)C(C)C(O*12*)C3(C(=C)C)O5	C30H48O11	C30H46O10	C30H44O9	C30H42O8	C30H40O7	C29H42O7	C29H40O7	C30H38O6	C29H40O6	C29H38O5	C28H38O5
457	A8	B3	C2	M3	*20*OCC1=CC2C3OC45C(O)CCCCCCC(C)C6C(C)C(=O)C(O)(C1O)C6C2(O4)C(C)C(O*12*)C3(C(=C)C)O5	C30H46O11	C30H44O10	C30H42O9	C30H40O8	C30H38O7	C29H40O7	C29H38O7	C30H36O6	C29H38O6	C29H36O5	C28H36O5
458	A9	B3	C2	M3	*20*OCC1=CC2C3OC45C(O)CCCCCCC(C)C6C(O)(C)C(=O)C(O)(C1O)C6C2(O4)C(C)C(O*12*)C3(C(=C)C)O5	C30H46O12	C30H44O11	C30H42O10	C30H40O9	C30H38O8	C29H40O8	C29H38O8	C30H36O7	C29H38O7	C29H36O6	C28H36O6
459	A10	B3	C2	M3	*20*OCC1=CC2C3OC45C(O)CCCCCCC(C)C6C(C)C(O*3*)C(O)(C1O)C6C2(O4)C(C)C(O*12*)C3(C(=C)C)O5	C30H48O11	C30H46O10	C30H44O9	C30H42O8	C30H40O7	C29H42O7	C29H40O7	C30H38O6	C29H40O6	C29H38O5	C28H38O5
460	A11	B3	C2	M3	*20*OCC1=CC2C3OC45C(O)CCCCCCC(C)C6C(O)(C)C(O*3*)C(O)(C1O)C6C2(O4)C(C)C(O*12*)C3(C(=C)C)O5	C30H48O12	C30H46O11	C30H44O10	C30H42O9	C30H40O8	C29H42O8	C29H40O8	C30H38O7	C29H40O7	C29H38O6	C28H38O6
461	A8	B3	C2	M4	*20*OCC1=CC2C3OC45C(O)CCCCC(O*7d*)CC(C)C6C(C)C(=O)C(O)(C1O)C6C2(O4)C(C)C(O*12*)C3(C(=C)C)O5	C30H46O12	C30H44O11	C30H42O10	C30H40O9	C30H38O8	C29H40O8	C29H38O8	C30H36O7	C29H38O7	C29H36O6	C28H36O6
462	A9	B3	C2	M4	*20*OCC1=CC2C3OC45C(O)CCCCC(O*7d*)CC(C)C6C(O)(C)C(=O)C(O)(C1O)C6C2(O4)C(C)C(O*12*)C3(C(=C)C)O5	C30H46O13	C30H44O12	C30H42O11	C30H40O10	C30H38O9	C29H40O9	C29H38O9	C30H36O8	C29H38O8	C29H36O7	C28H36O7
463	A10	B3	C2	M4	*20*OCC1=CC2C3OC45C(O)CCCCC(O*7d*)CC(C)C6C(C)C(O*3*)C(O)(C1O)C6C2(O4)C(C)C(O*12*)C3(C(=C)C)O5	C30H48O12	C30H46O11	C30H44O10	C30H42O9	C30H40O8	C29H42O8	C29H40O8	C30H38O7	C29H40O7	C29H38O6	C28H38O6
464	A11	B3	C2	M4	*20*OCC1=CC2C3OC45C(O)CCCCC(O*7d*)CC(C)C6C(O)(C)C(O*3*)C(O)(C1O)C6C2(O4)C(C)C(O*12*)C3(C(=C)C)O5	C30H48O13	C30H46O12	C30H44O11	C30H42O10	C30H40O9	C29H42O9	C29H40O9	C30H38O8	C29H40O8	C29H38O7	C28H38O7
465	A8	B3	C2	M5	*20*OCC1=CC2C3OC45C(O)CCCC(O*6d*)C(O*7d*)CC(C)C6C(C)C(=O)C(O)(C1O)C6C2(O4)C(C)C(O*12*)C3(C(=C)C)O5	C30H46O13	C30H44O12	C30H42O11	C30H40O10	C30H38O9	C29H40O9	C29H38O9	C30H36O8	C29H38O8	C29H36O7	C28H36O7
466	A9	B3	C2	M5	*20*OCC1=CC2C3OC45C(O)CCCC(O*6d*)C(O*7d*)CC(C)C6C(O)(C)C(=O)C(O)(C1O)C6C2(O4)C(C)C(O*12*)C3(C(=C)C)O5	C30H46O14	C30H44O13	C30H42O12	C30H40O11	C30H38O10	C29H40O10	C29H38O10	C30H36O9	C29H38O9	C29H36O8	C28H36O8
467	A10	B3	C2	M5	*20*OCC1=CC2C3OC45C(O)CCCC(O*6d*)C(O*7d*)CC(C)C6C(C)C(O*3*)C(O)(C1O)C6C2(O4)C(C)C(O*12*)C3(C(=C)C)O5	C30H48O13	C30H46O12	C30H44O11	C30H42O10	C30H40O9	C29H42O9	C29H40O9	C30H38O8	C29H40O8	C29H38O7	C28H38O7
468	A11	B3	C2	M5	*20*OCC1=CC2C3OC45C(O)CCCC(O*6d*)C(O*7d*)CC(C)C6C(O)(C)C(O*3*)C(O)(C1O)C6C2(O4)C(C)C(O*12*)C3(C(=C)C)O5	C30H48O14	C30H46O13	C30H44O12	C30H42O11	C30H40O10	C29H42O10	C29H40O10	C30H38O9	C29H40O9	C29H38O8	C28H38O8
469	A8	B3	C2	M6	*20*OCC1=CC2C3OC45C(O)CCC(O*5d*)C(O*6d*)C(O*7d*)CC(C)C6C(C)C(=O)C(O)(C1O)C6C2(O4)C(C)C(O*12*)C3(C(=C)C)O5	C30H48O14	C30H46O13	C30H44O12	C30H42O11	C30H40O10	C29H42O10	C29H40O10	C30H38O9	C29H40O9	C29H38O8	C28H38O8
470	A9	B3	C2	M6	*20*OCC1=CC2C3OC45C(O)CCC(O*5d*)C(O*6d*)C(O*7d*)CC(C)C6C(O)(C)C(=O)C(O)(C1O)C6C2(O4)C(C)C(O*12*)C3(C(=C)C)O5	C30H48O15	C30H46O14	C30H44O13	C30H42O12	C30H40O11	C29H42O11	C29H40O11	C30H38O10	C29H40O10	C29H38O9	C28H38O9
471	A10	B3	C2	M6	*20*OCC1=CC2C3OC45C(O)CCC(O*5d*)C(O*6d*)C(O*7d*)CC(C)C6C(C)C(O*3*)C(O)(C1O)C6C2(O4)C(C)C(O*12*)C3(C(=C)C)O5	C30H50O14	C30H48O13	C30H46O12	C30H44O11	C30H42O10	C29H44O10	C29H42O10	C30H40O9	C29H42O9	C29H40O8	C28H40O8
472	A11	B3	C2	M6	*20*OCC1=CC2C3OC45C(O)CCC(O*5d*)C(O*6d*)C(O*7d*)CC(C)C6C(O)(C)C(O*3*)C(O)(C1O)C6C2(O4)C(C)C(O*12*)C3(C(=C)C)O5	C30H50O15	C30H48O14	C30H46O13	C30H44O12	C30H42O11	C29H44O11	C29H42O11	C30H40O10	C29H42O10	C29H40O9	C28H40O9
473	A8	B3	C2	M7	*20*OCC1=CC2C3OC45CCCC=CCCCCC(CCC)C6C(C)C(=O)C(O)(C1O)C6C2(O4)C(C)C(O*12*)C3(C(=C)C)O5	C34H52O10	C34H50O9	C34H48O8	C34H46O7	C34H44O6	C33H46O6	C33H44O6	C34H42O5	C33H44O5	C33H42O4	C32H42O4
474	A9	B3	C2	M7	*20*OCC1=CC2C3OC45CCCC=CCCCCC(CCC)C6C(O)(C)C(=O)C(O)(C1O)C6C2(O4)C(C)C(O*12*)C3(C(=C)C)O5	C34H52O11	C34H50O10	C34H48O9	C34H46O8	C34H44O7	C33H46O7	C33H44O7	C34H42O6	C33H44O6	C33H42O5	C32H42O5
475	A10	B3	C2	M7	*20*OCC1=CC2C3OC45CCCC=CCCCCC(CCC)C6C(C)C(O*3*)C(O)(C1O)C6C2(O4)C(C)C(O*12*)C3(C(=C)C)O5	C34H54O10	C34H52O9	C34H50O8	C34H48O7	C34H46O6	C33H48O6	C33H46O6	C34H44O5	C33H46O5	C33H44O4	C32H44O4
476	A11	B3	C2	M7	*20*OCC1=CC2C3OC45CCCC=CCCCCC(CCC)C6C(O)(C)C(O*3*)C(O)(C1O)C6C2(O4)C(C)C(O*12*)C3(C(=C)C)O5	C34H54O11	C34H52O10	C34H50O9	C34H48O8	C34H46O7	C33H48O7	C33H46O7	C34H44O6	C33H46O6	C33H44O5	C32H44O5
477	A8	B3	C2	M8	*20*OCC1=CC2C3OC45C=CCCCCCCCCCCCC(C)C6C(C)C(=O)C(O)(C1O)C6C2(O4)C(C)C(O*12*)C3(C(=C)C)O5	C36H56O10	C36H54O9	C36H52O8	C36H50O7	C36H48O6	C35H50O6	C35H48O6	C36H46O5	C35H48O5	C35H46O4	C34H46O4
478	A9	B3	C2	M8	*20*OCC1=CC2C3OC45C=CCCCCCCCCCCCC(C)C6C(O)(C)C(=O)C(O)(C1O)C6C2(O4)C(C)C(O*12*)C3(C(=C)C)O5	C36H56O11	C36H54O10	C36H52O9	C36H50O8	C36H48O7	C35H50O7	C35H48O7	C36H46O6	C35H48O6	C35H46O5	C34H46O5
479	A10	B3	C2	M8	*20*OCC1=CC2C3OC45C=CCCCCCCCCCCCC(C)C6C(C)C(O*3*)C(O)(C1O)C6C2(O4)C(C)C(O*12*)C3(C(=C)C)O5	C36H58O10	C36H56O9	C36H54O8	C36H52O7	C36H50O6	C35H52O6	C35H50O6	C36H48O5	C35H50O5	C35H48O4	C34H48O4
480	A11	B3	C2	M8	*20*OCC1=CC2C3OC45C=CCCCCCCCCCCCC(C)C6C(O)(C)C(O*3*)C(O)(C1O)C6C2(O4)C(C)C(O*12*)C3(C(=C)C)O5	C36H58O11	C36H56O10	C36H54O9	C36H52O8	C36H50O7	C35H52O7	C35H50O7	C36H48O6	C35H50O6	C35H48O5	C34H48O5
481	A8	B3	C2	M9	*20*OCC1=CC2C3OC45CCCCCCCCCCCCCC(C)(O)C6C(C)C(=O)C(O)(C1O)C6C2(O4)C(C)C(O*12*)C3(C(=C)C)O5	C36H58O11	C36H56O10	C36H54O9	C36H52O8	C36H50O7	C35H52O7	C35H50O7	C36H48O6	C35H50O6	C35H48O5	C34H48O5
482	A9	B3	C2	M9	*20*OCC1=CC2C3OC45CCCCCCCCCCCCCC(C)(O)C6C(O)(C)C(=O)C(O)(C1O)C6C2(O4)C(C)C(O*12*)C3(C(=C)C)O5	C36H58O12	C36H56O11	C36H54O10	C36H52O9	C36H50O8	C35H52O8	C35H50O8	C36H48O7	C35H50O7	C35H48O6	C34H48O6
483	A10	B3	C2	M9	*20*OCC1=CC2C3OC45CCCCCCCCCCCCCC(C)(O)C6C(C)C(O*3*)C(O)(C1O)C6C2(O4)C(C)C(O*12*)C3(C(=C)C)O5	C36H60O11	C36H58O10	C36H56O9	C36H54O8	C36H52O7	C35H54O7	C35H52O7	C36H50O6	C35H52O6	C35H50O5	C34H50O5
484	A11	B3	C2	M9	*20*OCC1=CC2C3OC45CCCCCCCCCCCCCC(C)(O)C6C(O)(C)C(O*3*)C(O)(C1O)C6C2(O4)C(C)C(O*12*)C3(C(=C)C)O5	C36H60O12	C36H58O11	C36H56O10	C36H54O9	C36H52O8	C35H54O8	C35H52O8	C36H50O7	C35H52O7	C35H50O6	C34H50O6
485	A8	B3	C5	M1	*20*OCC1=CC2C3OC45CCCCCCCCC6C(C)C(=O)C(O)(C1O)C6C2(O4)C(CO*18*)CC3(C(=C)C)O5	C29H44O10	C29H42O9	C29H40O8	C29H38O7	C29H36O6	C28H38O6	C28H36O6	C29H34O5	C28H36O5	C28H34O4	C27H34O4
486	A9	B3	C5	M1	*20*OCC1=CC2C3OC45CCCCCCCCC6C(O)(C)C(=O)C(O)(C1O)C6C2(O4)C(CO*18*)CC3(C(=C)C)O5	C29H44O11	C29H42O10	C29H40O9	C29H38O8	C29H36O7	C28H38O7	C28H36O7	C29H34O6	C28H36O6	C28H34O5	C27H34O5
487	A10	B3	C5	M1	*20*OCC1=CC2C3OC45CCCCCCCCC6C(C)C(O*3*)C(O)(C1O)C6C2(O4)C(CO*18*)CC3(C(=C)C)O5	C29H46O10	C29H44O9	C29H42O8	C29H40O7	C29H38O6	C28H40O6	C28H38O6	C29H36O5	C28H38O5	C28H36O4	C27H36O4
488	A11	B3	C5	M1	*20*OCC1=CC2C3OC45CCCCCCCCC6C(O)(C)C(O*3*)C(O)(C1O)C6C2(O4)C(CO*18*)CC3(C(=C)C)O5	C29H46O11	C29H44O10	C29H42O9	C29H40O8	C29H38O7	C28H40O7	C28H38O7	C29H36O6	C28H38O6	C28H36O5	C27H36O5
489	A8	B3	C5	M2	*20*OCC1=CC2C3OC45CCCCCCCC(C)C6C(C)C(=O)C(O)(C1O)C6C2(O4)C(CO*18*)CC3(C(=C)C)O5	C30H46O10	C30H44O9	C30H42O8	C30H40O7	C30H38O6	C29H40O6	C29H38O6	C30H36O5	C29H38O5	C29H36O4	C28H36O4
490	A9	B3	C5	M2	*20*OCC1=CC2C3OC45CCCCCCCC(C)C6C(O)(C)C(=O)C(O)(C1O)C6C2(O4)C(CO*18*)CC3(C(=C)C)O5	C30H46O11	C30H44O10	C30H42O9	C30H40O8	C30H38O7	C29H40O7	C29H38O7	C30H36O6	C29H38O6	C29H36O5	C28H36O5
491	A10	B3	C5	M2	*20*OCC1=CC2C3OC45CCCCCCCC(C)C6C(C)C(O*3*)C(O)(C1O)C6C2(O4)C(CO*18*)CC3(C(=C)C)O5	C30H48O10	C30H46O9	C30H44O8	C30H42O7	C30H40O6	C29H42O6	C29H40O6	C30H38O5	C29H40O5	C29H38O4	C28H38O4
492	A11	B3	C5	M2	*20*OCC1=CC2C3OC45CCCCCCCC(C)C6C(O)(C)C(O*3*)C(O)(C1O)C6C2(O4)C(CO*18*)CC3(C(=C)C)O5	C30H48O11	C30H46O10	C30H44O9	C30H42O8	C30H40O7	C29H42O7	C29H40O7	C30H38O6	C29H40O6	C29H38O5	C28H38O5
493	A8	B3	C5	M3	*20*OCC1=CC2C3OC45C(O)CCCCCCC(C)C6C(C)C(=O)C(O)(C1O)C6C2(O4)C(CO*18*)CC3(C(=C)C)O5	C30H46O11	C30H44O10	C30H42O9	C30H40O8	C30H38O7	C29H40O7	C29H38O7	C30H36O6	C29H38O6	C29H36O5	C28H36O5
494	A9	B3	C5	M3	*20*OCC1=CC2C3OC45C(O)CCCCCCC(C)C6C(O)(C)C(=O)C(O)(C1O)C6C2(O4)C(CO*18*)CC3(C(=C)C)O5	C30H46O12	C30H44O11	C30H42O10	C30H40O9	C30H38O8	C29H40O8	C29H38O8	C30H36O7	C29H38O7	C29H36O6	C28H36O6
495	A10	B3	C5	M3	*20*OCC1=CC2C3OC45C(O)CCCCCCC(C)C6C(C)C(O*3*)C(O)(C1O)C6C2(O4)C(CO*18*)CC3(C(=C)C)O5	C30H48O11	C30H46O10	C30H44O9	C30H42O8	C30H40O7	C29H42O7	C29H40O7	C30H38O6	C29H40O6	C29H38O5	C28H38O5
496	A11	B3	C5	M3	*20*OCC1=CC2C3OC45C(O)CCCCCCC(C)C6C(O)(C)C(O*3*)C(O)(C1O)C6C2(O4)C(CO*18*)CC3(C(=C)C)O5	C30H48O12	C30H46O11	C30H44O10	C30H42O9	C30H40O8	C29H42O8	C29H40O8	C30H38O7	C29H40O7	C29H38O6	C28H38O6
497	A8	B3	C5	M4	*20*OCC1=CC2C3OC45C(O)CCCCC(O*7d*)CC(C)C6C(C)C(=O)C(O)(C1O)C6C2(O4)C(CO*18*)CC3(C(=C)C)O5	C30H46O12	C30H44O11	C30H42O10	C30H40O9	C30H38O8	C29H40O8	C29H38O8	C30H36O7	C29H38O7	C29H36O6	C28H36O6
498	A9	B3	C5	M4	*20*OCC1=CC2C3OC45C(O)CCCCC(O*7d*)CC(C)C6C(O)(C)C(=O)C(O)(C1O)C6C2(O4)C(CO*18*)CC3(C(=C)C)O5	C30H46O13	C30H44O12	C30H42O11	C30H40O10	C30H38O9	C29H40O9	C29H38O9	C30H36O8	C29H38O8	C29H36O7	C28H36O7
499	A10	B3	C5	M4	*20*OCC1=CC2C3OC45C(O)CCCCC(O*7d*)CC(C)C6C(C)C(O*3*)C(O)(C1O)C6C2(O4)C(CO*18*)CC3(C(=C)C)O5	C30H48O12	C30H46O11	C30H44O10	C30H42O9	C30H40O8	C29H42O8	C29H40O8	C30H38O7	C29H40O7	C29H38O6	C28H38O6
500	A11	B3	C5	M4	*20*OCC1=CC2C3OC45C(O)CCCCC(O*7d*)CC(C)C6C(O)(C)C(O*3*)C(O)(C1O)C6C2(O4)C(CO*18*)CC3(C(=C)C)O5	C30H48O13	C30H46O12	C30H44O11	C30H42O10	C30H40O9	C29H42O9	C29H40O9	C30H38O8	C29H40O8	C29H38O7	C28H38O7
501	A8	B3	C5	M5	*20*OCC1=CC2C3OC45C(O)CCCC(O*6d*)C(O*7d*)CC(C)C6C(C)C(=O)C(O)(C1O)C6C2(O4)C(CO*18*)CC3(C(=C)C)O5	C30H46O13	C30H44O12	C30H42O11	C30H40O10	C30H38O9	C29H40O9	C29H38O9	C30H36O8	C29H38O8	C29H36O7	C28H36O7
502	A9	B3	C5	M5	*20*OCC1=CC2C3OC45C(O)CCCC(O*6d*)C(O*7d*)CC(C)C6C(O)(C)C(=O)C(O)(C1O)C6C2(O4)C(CO*18*)CC3(C(=C)C)O5	C30H46O14	C30H44O13	C30H42O12	C30H40O11	C30H38O10	C29H40O10	C29H38O10	C30H36O9	C29H38O9	C29H36O8	C28H36O8
503	A10	B3	C5	M5	*20*OCC1=CC2C3OC45C(O)CCCC(O*6d*)C(O*7d*)CC(C)C6C(C)C(O*3*)C(O)(C1O)C6C2(O4)C(CO*18*)CC3(C(=C)C)O5	C30H48O13	C30H46O12	C30H44O11	C30H42O10	C30H40O9	C29H42O9	C29H40O9	C30H38O8	C29H40O8	C29H38O7	C28H38O7
504	A11	B3	C5	M5	*20*OCC1=CC2C3OC45C(O)CCCC(O*6d*)C(O*7d*)CC(C)C6C(O)(C)C(O*3*)C(O)(C1O)C6C2(O4)C(CO*18*)CC3(C(=C)C)O5	C30H48O14	C30H46O13	C30H44O12	C30H42O11	C30H40O10	C29H42O10	C29H40O10	C30H38O9	C29H40O9	C29H38O8	C28H38O8
505	A8	B3	C5	M6	*20*OCC1=CC2C3OC45C(O)CCC(O*5d*)C(O*6d*)C(O*7d*)CC(C)C6C(C)C(=O)C(O)(C1O)C6C2(O4)C(CO*18*)CC3(C(=C)C)O5	C30H48O14	C30H46O13	C30H44O12	C30H42O11	C30H40O10	C29H42O10	C29H40O10	C30H38O9	C29H40O9	C29H38O8	C28H38O8
506	A9	B3	C5	M6	*20*OCC1=CC2C3OC45C(O)CCC(O*5d*)C(O*6d*)C(O*7d*)CC(C)C6C(O)(C)C(=O)C(O)(C1O)C6C2(O4)C(CO*18*)CC3(C(=C)C)O5	C30H48O15	C30H46O14	C30H44O13	C30H42O12	C30H40O11	C29H42O11	C29H40O11	C30H38O10	C29H40O10	C29H38O9	C28H38O9
507	A10	B3	C5	M6	*20*OCC1=CC2C3OC45C(O)CCC(O*5d*)C(O*6d*)C(O*7d*)CC(C)C6C(C)C(O*3*)C(O)(C1O)C6C2(O4)C(CO*18*)CC3(C(=C)C)O5	C30H50O14	C30H48O13	C30H46O12	C30H44O11	C30H42O10	C29H44O10	C29H42O10	C30H40O9	C29H42O9	C29H40O8	C28H40O8
508	A11	B3	C5	M6	*20*OCC1=CC2C3OC45C(O)CCC(O*5d*)C(O*6d*)C(O*7d*)CC(C)C6C(O)(C)C(O*3*)C(O)(C1O)C6C2(O4)C(CO*18*)CC3(C(=C)C)O5	C30H50O15	C30H48O14	C30H46O13	C30H44O12	C30H42O11	C29H44O11	C29H42O11	C30H40O10	C29H42O10	C29H40O9	C28H40O9
509	A8	B3	C5	M7	*20*OCC1=CC2C3OC45CCCC=CCCCCC(CCC)C6C(C)C(=O)C(O)(C1O)C6C2(O4)C(CO*18*)CC3(C(=C)C)O5	C34H52O10	C34H50O9	C34H48O8	C34H46O7	C34H44O6	C33H46O6	C33H44O6	C34H42O5	C33H44O5	C33H42O4	C32H42O4
510	A9	B3	C5	M7	*20*OCC1=CC2C3OC45CCCC=CCCCCC(CCC)C6C(O)(C)C(=O)C(O)(C1O)C6C2(O4)C(CO*18*)CC3(C(=C)C)O5	C34H52O11	C34H50O10	C34H48O9	C34H46O8	C34H44O7	C33H46O7	C33H44O7	C34H42O6	C33H44O6	C33H42O5	C32H42O5
511	A10	B3	C5	M7	*20*OCC1=CC2C3OC45CCCC=CCCCCC(CCC)C6C(C)C(O*3*)C(O)(C1O)C6C2(O4)C(CO*18*)CC3(C(=C)C)O5	C34H54O10	C34H52O9	C34H50O8	C34H48O7	C34H46O6	C33H48O6	C33H46O6	C34H44O5	C33H46O5	C33H44O4	C32H44O4
512	A11	B3	C5	M7	*20*OCC1=CC2C3OC45CCCC=CCCCCC(CCC)C6C(O)(C)C(O*3*)C(O)(C1O)C6C2(O4)C(CO*18*)CC3(C(=C)C)O5	C34H54O11	C34H52O10	C34H50O9	C34H48O8	C34H46O7	C33H48O7	C33H46O7	C34H44O6	C33H46O6	C33H44O5	C32H44O5
513	A8	B3	C5	M8	*20*OCC1=CC2C3OC45C=CCCCCCCCCCCCC(C)C6C(C)C(=O)C(O)(C1O)C6C2(O4)C(CO*18*)CC3(C(=C)C)O5	C36H56O10	C36H54O9	C36H52O8	C36H50O7	C36H48O6	C35H50O6	C35H48O6	C36H46O5	C35H48O5	C35H46O4	C34H46O4
514	A9	B3	C5	M8	*20*OCC1=CC2C3OC45C=CCCCCCCCCCCCC(C)C6C(O)(C)C(=O)C(O)(C1O)C6C2(O4)C(CO*18*)CC3(C(=C)C)O5	C36H56O11	C36H54O10	C36H52O9	C36H50O8	C36H48O7	C35H50O7	C35H48O7	C36H46O6	C35H48O6	C35H46O5	C34H46O5
515	A10	B3	C5	M8	*20*OCC1=CC2C3OC45C=CCCCCCCCCCCCC(C)C6C(C)C(O*3*)C(O)(C1O)C6C2(O4)C(CO*18*)CC3(C(=C)C)O5	C36H58O10	C36H56O9	C36H54O8	C36H52O7	C36H50O6	C35H52O6	C35H50O6	C36H48O5	C35H50O5	C35H48O4	C34H48O4
516	A11	B3	C5	M8	*20*OCC1=CC2C3OC45C=CCCCCCCCCCCCC(C)C6C(O)(C)C(O*3*)C(O)(C1O)C6C2(O4)C(CO*18*)CC3(C(=C)C)O5	C36H58O11	C36H56O10	C36H54O9	C36H52O8	C36H50O7	C35H52O7	C35H50O7	C36H48O6	C35H50O6	C35H48O5	C34H48O5
517	A8	B3	C5	M9	*20*OCC1=CC2C3OC45CCCCCCCCCCCCCC(C)(O)C6C(C)C(=O)C(O)(C1O)C6C2(O4)C(CO*18*)CC3(C(=C)C)O5	C36H58O11	C36H56O10	C36H54O9	C36H52O8	C36H50O7	C35H52O7	C35H50O7	C36H48O6	C35H50O6	C35H48O5	C34H48O5
518	A9	B3	C5	M9	*20*OCC1=CC2C3OC45CCCCCCCCCCCCCC(C)(O)C6C(O)(C)C(=O)C(O)(C1O)C6C2(O4)C(CO*18*)CC3(C(=C)C)O5	C36H58O12	C36H56O11	C36H54O10	C36H52O9	C36H50O8	C35H52O8	C35H50O8	C36H48O7	C35H50O7	C35H48O6	C34H48O6
519	A10	B3	C5	M9	*20*OCC1=CC2C3OC45CCCCCCCCCCCCCC(C)(O)C6C(C)C(O*3*)C(O)(C1O)C6C2(O4)C(CO*18*)CC3(C(=C)C)O5	C36H60O11	C36H58O10	C36H56O9	C36H54O8	C36H52O7	C35H54O7	C35H52O7	C36H50O6	C35H52O6	C35H50O5	C34H50O5
520	A11	B3	C5	M9	*20*OCC1=CC2C3OC45CCCCCCCCCCCCCC(C)(O)C6C(O)(C)C(O*3*)C(O)(C1O)C6C2(O4)C(CO*18*)CC3(C(=C)C)O5	C36H60O12	C36H58O11	C36H56O10	C36H54O9	C36H52O8	C35H54O8	C35H52O8	C36H50O7	C35H52O7	C35H50O6	C34H50O6
521	A8	B3	C6	M1	*20*OCC1=CC2C3OC45CCCCCCCCC6C(C)C(=O)C(O)(C1O)C6C2(O4)C(CO*18*)C(O*12*)C3(C(=C)C)O5	C29H44O11	C29H42O10	C29H40O9	C29H38O8	C29H36O7	C28H38O7	C28H36O7	C29H34O6	C28H36O6	C28H34O5	C27H34O5
522	A9	B3	C6	M1	*20*OCC1=CC2C3OC45CCCCCCCCC6C(O)(C)C(=O)C(O)(C1O)C6C2(O4)C(CO*18*)C(O*12*)C3(C(=C)C)O5	C29H44O12	C29H42O11	C29H40O10	C29H38O9	C29H36O8	C28H38O8	C28H36O8	C29H34O7	C28H36O7	C28H34O6	C27H34O6
523	A10	B3	C6	M1	*20*OCC1=CC2C3OC45CCCCCCCCC6C(C)C(O*3*)C(O)(C1O)C6C2(O4)C(CO*18*)C(O*12*)C3(C(=C)C)O5	C29H46O11	C29H44O10	C29H42O9	C29H40O8	C29H38O7	C28H40O7	C28H38O7	C29H36O6	C28H38O6	C28H36O5	C27H36O5
524	A11	B3	C6	M1	*20*OCC1=CC2C3OC45CCCCCCCCC6C(O)(C)C(O*3*)C(O)(C1O)C6C2(O4)C(CO*18*)C(O*12*)C3(C(=C)C)O5	C29H46O12	C29H44O11	C29H42O10	C29H40O9	C29H38O8	C28H40O8	C28H38O8	C29H36O7	C28H38O7	C28H36O6	C27H36O6
525	A8	B3	C6	M2	*20*OCC1=CC2C3OC45CCCCCCCC(C)C6C(C)C(=O)C(O)(C1O)C6C2(O4)C(CO*18*)C(O*12*)C3(C(=C)C)O5	C30H46O11	C30H44O10	C30H42O9	C30H40O8	C30H38O7	C29H40O7	C29H38O7	C30H36O6	C29H38O6	C29H36O5	C28H36O5
526	A9	B3	C6	M2	*20*OCC1=CC2C3OC45CCCCCCCC(C)C6C(O)(C)C(=O)C(O)(C1O)C6C2(O4)C(CO*18*)C(O*12*)C3(C(=C)C)O5	C30H46O12	C30H44O11	C30H42O10	C30H40O9	C30H38O8	C29H40O8	C29H38O8	C30H36O7	C29H38O7	C29H36O6	C28H36O6
527	A10	B3	C6	M2	*20*OCC1=CC2C3OC45CCCCCCCC(C)C6C(C)C(O*3*)C(O)(C1O)C6C2(O4)C(CO*18*)C(O*12*)C3(C(=C)C)O5	C30H48O11	C30H46O10	C30H44O9	C30H42O8	C30H40O7	C29H42O7	C29H40O7	C30H38O6	C29H40O6	C29H38O5	C28H38O5
528	A11	B3	C6	M2	*20*OCC1=CC2C3OC45CCCCCCCC(C)C6C(O)(C)C(O*3*)C(O)(C1O)C6C2(O4)C(CO*18*)C(O*12*)C3(C(=C)C)O5	C30H48O12	C30H46O11	C30H44O10	C30H42O9	C30H40O8	C29H42O8	C29H40O8	C30H38O7	C29H40O7	C29H38O6	C28H38O6
529	A8	B3	C6	M3	*20*OCC1=CC2C3OC45C(O)CCCCCCC(C)C6C(C)C(=O)C(O)(C1O)C6C2(O4)C(CO*18*)C(O*12*)C3(C(=C)C)O5	C30H46O12	C30H44O11	C30H42O10	C30H40O9	C30H38O8	C29H40O8	C29H38O8	C30H36O7	C29H38O7	C29H36O6	C28H36O6
530	A9	B3	C6	M3	*20*OCC1=CC2C3OC45C(O)CCCCCCC(C)C6C(O)(C)C(=O)C(O)(C1O)C6C2(O4)C(CO*18*)C(O*12*)C3(C(=C)C)O5	C30H46O13	C30H44O12	C30H42O11	C30H40O10	C30H38O9	C29H40O9	C29H38O9	C30H36O8	C29H38O8	C29H36O7	C28H36O7
531	A10	B3	C6	M3	*20*OCC1=CC2C3OC45C(O)CCCCCCC(C)C6C(C)C(O*3*)C(O)(C1O)C6C2(O4)C(CO*18*)C(O*12*)C3(C(=C)C)O5	C30H48O12	C30H46O11	C30H44O10	C30H42O9	C30H40O8	C29H42O8	C29H40O8	C30H38O7	C29H40O7	C29H38O6	C28H38O6
532	A11	B3	C6	M3	*20*OCC1=CC2C3OC45C(O)CCCCCCC(C)C6C(O)(C)C(O*3*)C(O)(C1O)C6C2(O4)C(CO*18*)C(O*12*)C3(C(=C)C)O5	C30H48O13	C30H46O12	C30H44O11	C30H42O10	C30H40O9	C29H42O9	C29H40O9	C30H38O8	C29H40O8	C29H38O7	C28H38O7
533	A8	B3	C6	M4	*20*OCC1=CC2C3OC45C(O)CCCCC(O*7d*)CC(C)C6C(C)C(=O)C(O)(C1O)C6C2(O4)C(CO*18*)C(O*12*)C3(C(=C)C)O5	C30H46O13	C30H44O12	C30H42O11	C30H40O10	C30H38O9	C29H40O9	C29H38O9	C30H36O8	C29H38O8	C29H36O7	C28H36O7
534	A9	B3	C6	M4	*20*OCC1=CC2C3OC45C(O)CCCCC(O*7d*)CC(C)C6C(O)(C)C(=O)C(O)(C1O)C6C2(O4)C(CO*18*)C(O*12*)C3(C(=C)C)O5	C30H46O14	C30H44O13	C30H42O12	C30H40O11	C30H38O10	C29H40O10	C29H38O10	C30H36O9	C29H38O9	C29H36O8	C28H36O8
535	A10	B3	C6	M4	*20*OCC1=CC2C3OC45C(O)CCCCC(O*7d*)CC(C)C6C(C)C(O*3*)C(O)(C1O)C6C2(O4)C(CO*18*)C(O*12*)C3(C(=C)C)O5	C30H48O13	C30H46O12	C30H44O11	C30H42O10	C30H40O9	C29H42O9	C29H40O9	C30H38O8	C29H40O8	C29H38O7	C28H38O7
536	A11	B3	C6	M4	*20*OCC1=CC2C3OC45C(O)CCCCC(O*7d*)CC(C)C6C(O)(C)C(O*3*)C(O)(C1O)C6C2(O4)C(CO*18*)C(O*12*)C3(C(=C)C)O5	C30H48O14	C30H46O13	C30H44O12	C30H42O11	C30H40O10	C29H42O10	C29H40O10	C30H38O9	C29H40O9	C29H38O8	C28H38O8
537	A8	B3	C6	M5	*20*OCC1=CC2C3OC45C(O)CCCC(O*6d*)C(O*7d*)CC(C)C6C(C)C(=O)C(O)(C1O)C6C2(O4)C(CO*18*)C(O*12*)C3(C(=C)C)O5	C30H46O14	C30H44O13	C30H42O12	C30H40O11	C30H38O10	C29H40O10	C29H38O10	C30H36O9	C29H38O9	C29H36O8	C28H36O8
538	A9	B3	C6	M5	*20*OCC1=CC2C3OC45C(O)CCCC(O*6d*)C(O*7d*)CC(C)C6C(O)(C)C(=O)C(O)(C1O)C6C2(O4)C(CO*18*)C(O*12*)C3(C(=C)C)O5	C30H46O15	C30H44O14	C30H42O13	C30H40O12	C30H38O11	C29H40O11	C29H38O11	C30H36O10	C29H38O10	C29H36O9	C28H36O9
539	A10	B3	C6	M5	*20*OCC1=CC2C3OC45C(O)CCCC(O*6d*)C(O*7d*)CC(C)C6C(C)C(O*3*)C(O)(C1O)C6C2(O4)C(CO*18*)C(O*12*)C3(C(=C)C)O5	C30H48O14	C30H46O13	C30H44O12	C30H42O11	C30H40O10	C29H42O10	C29H40O10	C30H38O9	C29H40O9	C29H38O8	C28H38O8
540	A11	B3	C6	M5	*20*OCC1=CC2C3OC45C(O)CCCC(O*6d*)C(O*7d*)CC(C)C6C(O)(C)C(O*3*)C(O)(C1O)C6C2(O4)C(CO*18*)C(O*12*)C3(C(=C)C)O5	C30H48O15	C30H46O14	C30H44O13	C30H42O12	C30H40O11	C29H42O11	C29H40O11	C30H38O10	C29H40O10	C29H38O9	C28H38O9
541	A8	B3	C6	M6	*20*OCC1=CC2C3OC45C(O)CCC(O*5d*)C(O*6d*)C(O*7d*)CC(C)C6C(C)C(=O)C(O)(C1O)C6C2(O4)C(CO*18*)C(O*12*)C3(C(=C)C)O5	C30H48O15	C30H46O14	C30H44O13	C30H42O12	C30H40O11	C29H42O11	C29H40O11	C30H38O10	C29H40O10	C29H38O9	C28H38O9
542	A9	B3	C6	M6	*20*OCC1=CC2C3OC45C(O)CCC(O*5d*)C(O*6d*)C(O*7d*)CC(C)C6C(O)(C)C(=O)C(O)(C1O)C6C2(O4)C(CO*18*)C(O*12*)C3(C(=C)C)O5	C30H48O16	C30H46O15	C30H44O14	C30H42O13	C30H40O12	C29H42O12	C29H40O12	C30H38O11	C29H40O11	C29H38O10	C28H38O10
543	A10	B3	C6	M6	*20*OCC1=CC2C3OC45C(O)CCC(O*5d*)C(O*6d*)C(O*7d*)CC(C)C6C(C)C(O*3*)C(O)(C1O)C6C2(O4)C(CO*18*)C(O*12*)C3(C(=C)C)O5	C30H50O15	C30H48O14	C30H46O13	C30H44O12	C30H42O11	C29H44O11	C29H42O11	C30H40O10	C29H42O10	C29H40O9	C28H40O9
544	A11	B3	C6	M6	*20*OCC1=CC2C3OC45C(O)CCC(O*5d*)C(O*6d*)C(O*7d*)CC(C)C6C(O)(C)C(O*3*)C(O)(C1O)C6C2(O4)C(CO*18*)C(O*12*)C3(C(=C)C)O5	C30H50O16	C30H48O15	C30H46O14	C30H44O13	C30H42O12	C29H44O12	C29H42O12	C30H40O11	C29H42O11	C29H40O10	C28H40O10
545	A8	B3	C6	M7	*20*OCC1=CC2C3OC45CCCC=CCCCCC(CCC)C6C(C)C(=O)C(O)(C1O)C6C2(O4)C(CO*18*)C(O*12*)C3(C(=C)C)O5	C34H52O11	C34H50O10	C34H48O9	C34H46O8	C34H44O7	C33H46O7	C33H44O7	C34H42O6	C33H44O6	C33H42O5	C32H42O5
546	A9	B3	C6	M7	*20*OCC1=CC2C3OC45CCCC=CCCCCC(CCC)C6C(O)(C)C(=O)C(O)(C1O)C6C2(O4)C(CO*18*)C(O*12*)C3(C(=C)C)O5	C34H52O12	C34H50O11	C34H48O10	C34H46O9	C34H44O8	C33H46O8	C33H44O8	C34H42O7	C33H44O7	C33H42O6	C32H42O6
547	A10	B3	C6	M7	*20*OCC1=CC2C3OC45CCCC=CCCCCC(CCC)C6C(C)C(O*3*)C(O)(C1O)C6C2(O4)C(CO*18*)C(O*12*)C3(C(=C)C)O5	C34H54O11	C34H52O10	C34H50O9	C34H48O8	C34H46O7	C33H48O7	C33H46O7	C34H44O6	C33H46O6	C33H44O5	C32H44O5
548	A11	B3	C6	M7	*20*OCC1=CC2C3OC45CCCC=CCCCCC(CCC)C6C(O)(C)C(O*3*)C(O)(C1O)C6C2(O4)C(CO*18*)C(O*12*)C3(C(=C)C)O5	C34H54O12	C34H52O11	C34H50O10	C34H48O9	C34H46O8	C33H48O8	C33H46O8	C34H44O7	C33H46O7	C33H44O6	C32H44O6
549	A8	B3	C6	M8	*20*OCC1=CC2C3OC45C=CCCCCCCCCCCCC(C)C6C(C)C(=O)C(O)(C1O)C6C2(O4)C(CO*18*)C(O*12*)C3(C(=C)C)O5	C36H56O11	C36H54O10	C36H52O9	C36H50O8	C36H48O7	C35H50O7	C35H48O7	C36H46O6	C35H48O6	C35H46O5	C34H46O5
550	A9	B3	C6	M8	*20*OCC1=CC2C3OC45C=CCCCCCCCCCCCC(C)C6C(O)(C)C(=O)C(O)(C1O)C6C2(O4)C(CO*18*)C(O*12*)C3(C(=C)C)O5	C36H56O12	C36H54O11	C36H52O10	C36H50O9	C36H48O8	C35H50O8	C35H48O8	C36H46O7	C35H48O7	C35H46O6	C34H46O6
551	A10	B3	C6	M8	*20*OCC1=CC2C3OC45C=CCCCCCCCCCCCC(C)C6C(C)C(O*3*)C(O)(C1O)C6C2(O4)C(CO*18*)C(O*12*)C3(C(=C)C)O5	C36H58O11	C36H56O10	C36H54O9	C36H52O8	C36H50O7	C35H52O7	C35H50O7	C36H48O6	C35H50O6	C35H48O5	C34H48O5
552	A11	B3	C6	M8	*20*OCC1=CC2C3OC45C=CCCCCCCCCCCCC(C)C6C(O)(C)C(O*3*)C(O)(C1O)C6C2(O4)C(CO*18*)C(O*12*)C3(C(=C)C)O5	C36H58O12	C36H56O11	C36H54O10	C36H52O9	C36H50O8	C35H52O8	C35H50O8	C36H48O7	C35H50O7	C35H48O6	C34H48O6
553	A8	B3	C6	M9	*20*OCC1=CC2C3OC45CCCCCCCCCCCCCC(C)(O)C6C(C)C(=O)C(O)(C1O)C6C2(O4)C(CO*18*)C(O*12*)C3(C(=C)C)O5	C36H58O12	C36H56O11	C36H54O10	C36H52O9	C36H50O8	C35H52O8	C35H50O8	C36H48O7	C35H50O7	C35H48O6	C34H48O6
554	A9	B3	C6	M9	*20*OCC1=CC2C3OC45CCCCCCCCCCCCCC(C)(O)C6C(O)(C)C(=O)C(O)(C1O)C6C2(O4)C(CO*18*)C(O*12*)C3(C(=C)C)O5	C36H58O13	C36H56O12	C36H54O11	C36H52O10	C36H50O9	C35H52O9	C35H50O9	C36H48O8	C35H50O8	C35H48O7	C34H48O7
555	A10	B3	C6	M9	*20*OCC1=CC2C3OC45CCCCCCCCCCCCCC(C)(O)C6C(C)C(O*3*)C(O)(C1O)C6C2(O4)C(CO*18*)C(O*12*)C3(C(=C)C)O5	C36H60O12	C36H58O11	C36H56O10	C36H54O9	C36H52O8	C35H54O8	C35H52O8	C36H50O7	C35H52O7	C35H50O6	C34H50O6
556	A11	B3	C6	M9	*20*OCC1=CC2C3OC45CCCCCCCCCCCCCC(C)(O)C6C(O)(C)C(O*3*)C(O)(C1O)C6C2(O4)C(CO*18*)C(O*12*)C3(C(=C)C)O5	C36H60O13	C36H58O12	C36H56O11	C36H54O10	C36H52O9	C35H54O9	C35H52O9	C36H50O8	C35H52O8	C35H50O7	C34H50O7
557	A8	B4	C1	M1	*20*OCC12OC1C1C3OC45CCCCCCCCC6C(C)C(=O)C(O)(C2)C6C1(O4)C(C)CC3(C(=C)C)O5	C29H44O8	C29H42O7	C29H40O6	C29H38O5	C29H36O4	C28H38O4	C28H36O4	C29H34O3	C28H36O3	C28H34O2	C27H34O2
558	A9	B4	C1	M1	*20*OCC12OC1C1C3OC45CCCCCCCCC6C(O)(C)C(=O)C(O)(C2)C6C1(O4)C(C)CC3(C(=C)C)O5	C29H44O9	C29H42O8	C29H40O7	C29H38O6	C29H36O5	C28H38O5	C28H36O5	C29H34O4	C28H36O4	C28H34O3	C27H34O3
559	A10	B4	C1	M1	*20*OCC12OC1C1C3OC45CCCCCCCCC6C(C)C(O*3*)C(O)(C2)C6C1(O4)C(C)CC3(C(=C)C)O5	C29H46O8	C29H44O7	C29H42O6	C29H40O5	C29H38O4	C28H40O4	C28H38O4	C29H36O3	C28H38O3	C28H36O2	C27H36O2
560	A11	B4	C1	M1	*20*OCC12OC1C1C3OC45CCCCCCCCC6C(O)(C)C(O*3*)C(O)(C2)C6C1(O4)C(C)CC3(C(=C)C)O5	C29H46O9	C29H44O8	C29H42O7	C29H40O6	C29H38O5	C28H40O5	C28H38O5	C29H36O4	C28H38O4	C28H36O3	C27H36O3
561	A8	B4	C1	M2	*20*OCC12OC1C1C3OC45CCCCCCCC(C)C6C(C)C(=O)C(O)(C2)C6C1(O4)C(C)CC3(C(=C)C)O5	C30H46O8	C30H44O7	C30H42O6	C30H40O5	C30H38O4	C29H40O4	C29H38O4	C30H36O3	C29H38O3	C29H36O2	C28H36O2
562	A9	B4	C1	M2	*20*OCC12OC1C1C3OC45CCCCCCCC(C)C6C(O)(C)C(=O)C(O)(C2)C6C1(O4)C(C)CC3(C(=C)C)O5	C30H46O9	C30H44O8	C30H42O7	C30H40O6	C30H38O5	C29H40O5	C29H38O5	C30H36O4	C29H38O4	C29H36O3	C28H36O3
563	A10	B4	C1	M2	*20*OCC12OC1C1C3OC45CCCCCCCC(C)C6C(C)C(O*3*)C(O)(C2)C6C1(O4)C(C)CC3(C(=C)C)O5	C30H48O8	C30H46O7	C30H44O6	C30H42O5	C30H40O4	C29H42O4	C29H40O4	C30H38O3	C29H40O3	C29H38O2	C28H38O2
564	A11	B4	C1	M2	*20*OCC12OC1C1C3OC45CCCCCCCC(C)C6C(O)(C)C(O*3*)C(O)(C2)C6C1(O4)C(C)CC3(C(=C)C)O5	C30H48O9	C30H46O8	C30H44O7	C30H42O6	C30H40O5	C29H42O5	C29H40O5	C30H38O4	C29H40O4	C29H38O3	C28H38O3
565	A8	B4	C1	M3	*20*OCC12OC1C1C3OC45C(O)CCCCCCC(C)C6C(C)C(=O)C(O)(C2)C6C1(O4)C(C)CC3(C(=C)C)O5	C30H46O9	C30H44O8	C30H42O7	C30H40O6	C30H38O5	C29H40O5	C29H38O5	C30H36O4	C29H38O4	C29H36O3	C28H36O3
566	A9	B4	C1	M3	*20*OCC12OC1C1C3OC45C(O)CCCCCCC(C)C6C(O)(C)C(=O)C(O)(C2)C6C1(O4)C(C)CC3(C(=C)C)O5	C30H46O10	C30H44O9	C30H42O8	C30H40O7	C30H38O6	C29H40O6	C29H38O6	C30H36O5	C29H38O5	C29H36O4	C28H36O4
567	A10	B4	C1	M3	*20*OCC12OC1C1C3OC45C(O)CCCCCCC(C)C6C(C)C(O*3*)C(O)(C2)C6C1(O4)C(C)CC3(C(=C)C)O5	C30H48O9	C30H46O8	C30H44O7	C30H42O6	C30H40O5	C29H42O5	C29H40O5	C30H38O4	C29H40O4	C29H38O3	C28H38O3
568	A11	B4	C1	M3	*20*OCC12OC1C1C3OC45C(O)CCCCCCC(C)C6C(O)(C)C(O*3*)C(O)(C2)C6C1(O4)C(C)CC3(C(=C)C)O5	C30H48O10	C30H46O9	C30H44O8	C30H42O7	C30H40O6	C29H42O6	C29H40O6	C30H38O5	C29H40O5	C29H38O4	C28H38O4
569	A8	B4	C1	M4	*20*OCC12OC1C1C3OC45C(O)CCCCC(O*7d*)CC(C)C6C(C)C(=O)C(O)(C2)C6C1(O4)C(C)CC3(C(=C)C)O5	C30H46O10	C30H44O9	C30H42O8	C30H40O7	C30H38O6	C29H40O6	C29H38O6	C30H36O5	C29H38O5	C29H36O4	C28H36O4
570	A9	B4	C1	M4	*20*OCC12OC1C1C3OC45C(O)CCCCC(O*7d*)CC(C)C6C(O)(C)C(=O)C(O)(C2)C6C1(O4)C(C)CC3(C(=C)C)O5	C30H46O11	C30H44O10	C30H42O9	C30H40O8	C30H38O7	C29H40O7	C29H38O7	C30H36O6	C29H38O6	C29H36O5	C28H36O5
571	A10	B4	C1	M4	*20*OCC12OC1C1C3OC45C(O)CCCCC(O*7d*)CC(C)C6C(C)C(O*3*)C(O)(C2)C6C1(O4)C(C)CC3(C(=C)C)O5	C30H48O10	C30H46O9	C30H44O8	C30H42O7	C30H40O6	C29H42O6	C29H40O6	C30H38O5	C29H40O5	C29H38O4	C28H38O4
572	A11	B4	C1	M4	*20*OCC12OC1C1C3OC45C(O)CCCCC(O*7d*)CC(C)C6C(O)(C)C(O*3*)C(O)(C2)C6C1(O4)C(C)CC3(C(=C)C)O5	C30H48O11	C30H46O10	C30H44O9	C30H42O8	C30H40O7	C29H42O7	C29H40O7	C30H38O6	C29H40O6	C29H38O5	C28H38O5
573	A8	B4	C1	M5	*20*OCC12OC1C1C3OC45C(O)CCCC(O*6d*)C(O*7d*)CC(C)C6C(C)C(=O)C(O)(C2)C6C1(O4)C(C)CC3(C(=C)C)O5	C30H46O11	C30H44O10	C30H42O9	C30H40O8	C30H38O7	C29H40O7	C29H38O7	C30H36O6	C29H38O6	C29H36O5	C28H36O5
574	A9	B4	C1	M5	*20*OCC12OC1C1C3OC45C(O)CCCC(O*6d*)C(O*7d*)CC(C)C6C(O)(C)C(=O)C(O)(C2)C6C1(O4)C(C)CC3(C(=C)C)O5	C30H46O12	C30H44O11	C30H42O10	C30H40O9	C30H38O8	C29H40O8	C29H38O8	C30H36O7	C29H38O7	C29H36O6	C28H36O6
575	A10	B4	C1	M5	*20*OCC12OC1C1C3OC45C(O)CCCC(O*6d*)C(O*7d*)CC(C)C6C(C)C(O*3*)C(O)(C2)C6C1(O4)C(C)CC3(C(=C)C)O5	C30H48O11	C30H46O10	C30H44O9	C30H42O8	C30H40O7	C29H42O7	C29H40O7	C30H38O6	C29H40O6	C29H38O5	C28H38O5
576	A11	B4	C1	M5	*20*OCC12OC1C1C3OC45C(O)CCCC(O*6d*)C(O*7d*)CC(C)C6C(O)(C)C(O*3*)C(O)(C2)C6C1(O4)C(C)CC3(C(=C)C)O5	C30H48O12	C30H46O11	C30H44O10	C30H42O9	C30H40O8	C29H42O8	C29H40O8	C30H38O7	C29H40O7	C29H38O6	C28H38O6
577	A8	B4	C1	M6	*20*OCC12OC1C1C3OC45C(O)CCC(O*5d*)C(O*6d*)C(O*7d*)CC(C)C6C(C)C(=O)C(O)(C2)C6C1(O4)C(C)CC3(C(=C)C)O5	C30H48O12	C30H46O11	C30H44O10	C30H42O9	C30H40O8	C29H42O8	C29H40O8	C30H38O7	C29H40O7	C29H38O6	C28H38O6
578	A9	B4	C1	M6	*20*OCC12OC1C1C3OC45C(O)CCC(O*5d*)C(O*6d*)C(O*7d*)CC(C)C6C(O)(C)C(=O)C(O)(C2)C6C1(O4)C(C)CC3(C(=C)C)O5	C30H48O13	C30H46O12	C30H44O11	C30H42O10	C30H40O9	C29H42O9	C29H40O9	C30H38O8	C29H40O8	C29H38O7	C28H38O7
579	A10	B4	C1	M6	*20*OCC12OC1C1C3OC45C(O)CCC(O*5d*)C(O*6d*)C(O*7d*)CC(C)C6C(C)C(O*3*)C(O)(C2)C6C1(O4)C(C)CC3(C(=C)C)O5	C30H50O12	C30H48O11	C30H46O10	C30H44O9	C30H42O8	C29H44O8	C29H42O8	C30H40O7	C29H42O7	C29H40O6	C28H40O6
580	A11	B4	C1	M6	*20*OCC12OC1C1C3OC45C(O)CCC(O*5d*)C(O*6d*)C(O*7d*)CC(C)C6C(O)(C)C(O*3*)C(O)(C2)C6C1(O4)C(C)CC3(C(=C)C)O5	C30H50O13	C30H48O12	C30H46O11	C30H44O10	C30H42O9	C29H44O9	C29H42O9	C30H40O8	C29H42O8	C29H40O7	C28H40O7
581	A8	B4	C1	M7	*20*OCC12OC1C1C3OC45CCCC=CCCCCC(CCC)C6C(C)C(=O)C(O)(C2)C6C1(O4)C(C)CC3(C(=C)C)O5	C34H52O8	C34H50O7	C34H48O6	C34H46O5	C34H44O4	C33H46O4	C33H44O4	C34H42O3	C33H44O3	C33H42O2	C32H42O2
582	A9	B4	C1	M7	*20*OCC12OC1C1C3OC45CCCC=CCCCCC(CCC)C6C(O)(C)C(=O)C(O)(C2)C6C1(O4)C(C)CC3(C(=C)C)O5	C34H52O9	C34H50O8	C34H48O7	C34H46O6	C34H44O5	C33H46O5	C33H44O5	C34H42O4	C33H44O4	C33H42O3	C32H42O3
583	A10	B4	C1	M7	*20*OCC12OC1C1C3OC45CCCC=CCCCCC(CCC)C6C(C)C(O*3*)C(O)(C2)C6C1(O4)C(C)CC3(C(=C)C)O5	C34H54O8	C34H52O7	C34H50O6	C34H48O5	C34H46O4	C33H48O4	C33H46O4	C34H44O3	C33H46O3	C33H44O2	C32H44O2
584	A11	B4	C1	M7	*20*OCC12OC1C1C3OC45CCCC=CCCCCC(CCC)C6C(O)(C)C(O*3*)C(O)(C2)C6C1(O4)C(C)CC3(C(=C)C)O5	C34H54O9	C34H52O8	C34H50O7	C34H48O6	C34H46O5	C33H48O5	C33H46O5	C34H44O4	C33H46O4	C33H44O3	C32H44O3
585	A8	B4	C1	M8	*20*OCC12OC1C1C3OC45C=CCCCCCCCCCCCC(C)C6C(C)C(=O)C(O)(C2)C6C1(O4)C(C)CC3(C(=C)C)O5	C36H56O8	C36H54O7	C36H52O6	C36H50O5	C36H48O4	C35H50O4	C35H48O4	C36H46O3	C35H48O3	C35H46O2	C34H46O2
586	A9	B4	C1	M8	*20*OCC12OC1C1C3OC45C=CCCCCCCCCCCCC(C)C6C(O)(C)C(=O)C(O)(C2)C6C1(O4)C(C)CC3(C(=C)C)O5	C36H56O9	C36H54O8	C36H52O7	C36H50O6	C36H48O5	C35H50O5	C35H48O5	C36H46O4	C35H48O4	C35H46O3	C34H46O3
587	A10	B4	C1	M8	*20*OCC12OC1C1C3OC45C=CCCCCCCCCCCCC(C)C6C(C)C(O*3*)C(O)(C2)C6C1(O4)C(C)CC3(C(=C)C)O5	C36H58O8	C36H56O7	C36H54O6	C36H52O5	C36H50O4	C35H52O4	C35H50O4	C36H48O3	C35H50O3	C35H48O2	C34H48O2
588	A11	B4	C1	M8	*20*OCC12OC1C1C3OC45C=CCCCCCCCCCCCC(C)C6C(O)(C)C(O*3*)C(O)(C2)C6C1(O4)C(C)CC3(C(=C)C)O5	C36H58O9	C36H56O8	C36H54O7	C36H52O6	C36H50O5	C35H52O5	C35H50O5	C36H48O4	C35H50O4	C35H48O3	C34H48O3
589	A8	B4	C1	M9	*20*OCC12OC1C1C3OC45CCCCCCCCCCCCCC(C)(O)C6C(C)C(=O)C(O)(C2)C6C1(O4)C(C)CC3(C(=C)C)O5	C36H58O9	C36H56O8	C36H54O7	C36H52O6	C36H50O5	C35H52O5	C35H50O5	C36H48O4	C35H50O4	C35H48O3	C34H48O3
590	A9	B4	C1	M9	*20*OCC12OC1C1C3OC45CCCCCCCCCCCCCC(C)(O)C6C(O)(C)C(=O)C(O)(C2)C6C1(O4)C(C)CC3(C(=C)C)O5	C36H58O10	C36H56O9	C36H54O8	C36H52O7	C36H50O6	C35H52O6	C35H50O6	C36H48O5	C35H50O5	C35H48O4	C34H48O4
591	A10	B4	C1	M9	*20*OCC12OC1C1C3OC45CCCCCCCCCCCCCC(C)(O)C6C(C)C(O*3*)C(O)(C2)C6C1(O4)C(C)CC3(C(=C)C)O5	C36H60O9	C36H58O8	C36H56O7	C36H54O6	C36H52O5	C35H54O5	C35H52O5	C36H50O4	C35H52O4	C35H50O3	C34H50O3
592	A11	B4	C1	M9	*20*OCC12OC1C1C3OC45CCCCCCCCCCCCCC(C)(O)C6C(O)(C)C(O*3*)C(O)(C2)C6C1(O4)C(C)CC3(C(=C)C)O5	C36H60O10	C36H58O9	C36H56O8	C36H54O7	C36H52O6	C35H54O6	C35H52O6	C36H50O5	C35H52O5	C35H50O4	C34H50O4
593	A8	B4	C2	M1	*20*OCC12OC1C1C3OC45CCCCCCCCC6C(C)C(=O)C(O)(C2)C6C1(O4)C(C)C(O*12*)C3(C(=C)C)O5	C29H44O9	C29H42O8	C29H40O7	C29H38O6	C29H36O5	C28H38O5	C28H36O5	C29H34O4	C28H36O4	C28H34O3	C27H34O3
594	A9	B4	C2	M1	*20*OCC12OC1C1C3OC45CCCCCCCCC6C(O)(C)C(=O)C(O)(C2)C6C1(O4)C(C)C(O*12*)C3(C(=C)C)O5	C29H44O10	C29H42O9	C29H40O8	C29H38O7	C29H36O6	C28H38O6	C28H36O6	C29H34O5	C28H36O5	C28H34O4	C27H34O4
595	A10	B4	C2	M1	*20*OCC12OC1C1C3OC45CCCCCCCCC6C(C)C(O*3*)C(O)(C2)C6C1(O4)C(C)C(O*12*)C3(C(=C)C)O5	C29H46O9	C29H44O8	C29H42O7	C29H40O6	C29H38O5	C28H40O5	C28H38O5	C29H36O4	C28H38O4	C28H36O3	C27H36O3
596	A11	B4	C2	M1	*20*OCC12OC1C1C3OC45CCCCCCCCC6C(O)(C)C(O*3*)C(O)(C2)C6C1(O4)C(C)C(O*12*)C3(C(=C)C)O5	C29H46O10	C29H44O9	C29H42O8	C29H40O7	C29H38O6	C28H40O6	C28H38O6	C29H36O5	C28H38O5	C28H36O4	C27H36O4
597	A8	B4	C2	M2	*20*OCC12OC1C1C3OC45CCCCCCCC(C)C6C(C)C(=O)C(O)(C2)C6C1(O4)C(C)C(O*12*)C3(C(=C)C)O5	C30H46O9	C30H44O8	C30H42O7	C30H40O6	C30H38O5	C29H40O5	C29H38O5	C30H36O4	C29H38O4	C29H36O3	C28H36O3
598	A9	B4	C2	M2	*20*OCC12OC1C1C3OC45CCCCCCCC(C)C6C(O)(C)C(=O)C(O)(C2)C6C1(O4)C(C)C(O*12*)C3(C(=C)C)O5	C30H46O10	C30H44O9	C30H42O8	C30H40O7	C30H38O6	C29H40O6	C29H38O6	C30H36O5	C29H38O5	C29H36O4	C28H36O4
599	A10	B4	C2	M2	*20*OCC12OC1C1C3OC45CCCCCCCC(C)C6C(C)C(O*3*)C(O)(C2)C6C1(O4)C(C)C(O*12*)C3(C(=C)C)O5	C30H48O9	C30H46O8	C30H44O7	C30H42O6	C30H40O5	C29H42O5	C29H40O5	C30H38O4	C29H40O4	C29H38O3	C28H38O3
600	A11	B4	C2	M2	*20*OCC12OC1C1C3OC45CCCCCCCC(C)C6C(O)(C)C(O*3*)C(O)(C2)C6C1(O4)C(C)C(O*12*)C3(C(=C)C)O5	C30H48O10	C30H46O9	C30H44O8	C30H42O7	C30H40O6	C29H42O6	C29H40O6	C30H38O5	C29H40O5	C29H38O4	C28H38O4
601	A8	B4	C2	M3	*20*OCC12OC1C1C3OC45C(O)CCCCCCC(C)C6C(C)C(=O)C(O)(C2)C6C1(O4)C(C)C(O*12*)C3(C(=C)C)O5	C30H46O10	C30H44O9	C30H42O8	C30H40O7	C30H38O6	C29H40O6	C29H38O6	C30H36O5	C29H38O5	C29H36O4	C28H36O4
602	A9	B4	C2	M3	*20*OCC12OC1C1C3OC45C(O)CCCCCCC(C)C6C(O)(C)C(=O)C(O)(C2)C6C1(O4)C(C)C(O*12*)C3(C(=C)C)O5	C30H46O11	C30H44O10	C30H42O9	C30H40O8	C30H38O7	C29H40O7	C29H38O7	C30H36O6	C29H38O6	C29H36O5	C28H36O5
603	A10	B4	C2	M3	*20*OCC12OC1C1C3OC45C(O)CCCCCCC(C)C6C(C)C(O*3*)C(O)(C2)C6C1(O4)C(C)C(O*12*)C3(C(=C)C)O5	C30H48O10	C30H46O9	C30H44O8	C30H42O7	C30H40O6	C29H42O6	C29H40O6	C30H38O5	C29H40O5	C29H38O4	C28H38O4
604	A11	B4	C2	M3	*20*OCC12OC1C1C3OC45C(O)CCCCCCC(C)C6C(O)(C)C(O*3*)C(O)(C2)C6C1(O4)C(C)C(O*12*)C3(C(=C)C)O5	C30H48O11	C30H46O10	C30H44O9	C30H42O8	C30H40O7	C29H42O7	C29H40O7	C30H38O6	C29H40O6	C29H38O5	C28H38O5
605	A8	B4	C2	M4	*20*OCC12OC1C1C3OC45C(O)CCCCC(O*7d*)CC(C)C6C(C)C(=O)C(O)(C2)C6C1(O4)C(C)C(O*12*)C3(C(=C)C)O5	C30H46O11	C30H44O10	C30H42O9	C30H40O8	C30H38O7	C29H40O7	C29H38O7	C30H36O6	C29H38O6	C29H36O5	C28H36O5
606	A9	B4	C2	M4	*20*OCC12OC1C1C3OC45C(O)CCCCC(O*7d*)CC(C)C6C(O)(C)C(=O)C(O)(C2)C6C1(O4)C(C)C(O*12*)C3(C(=C)C)O5	C30H46O12	C30H44O11	C30H42O10	C30H40O9	C30H38O8	C29H40O8	C29H38O8	C30H36O7	C29H38O7	C29H36O6	C28H36O6
607	A10	B4	C2	M4	*20*OCC12OC1C1C3OC45C(O)CCCCC(O*7d*)CC(C)C6C(C)C(O*3*)C(O)(C2)C6C1(O4)C(C)C(O*12*)C3(C(=C)C)O5	C30H48O11	C30H46O10	C30H44O9	C30H42O8	C30H40O7	C29H42O7	C29H40O7	C30H38O6	C29H40O6	C29H38O5	C28H38O5
608	A11	B4	C2	M4	*20*OCC12OC1C1C3OC45C(O)CCCCC(O*7d*)CC(C)C6C(O)(C)C(O*3*)C(O)(C2)C6C1(O4)C(C)C(O*12*)C3(C(=C)C)O5	C30H48O12	C30H46O11	C30H44O10	C30H42O9	C30H40O8	C29H42O8	C29H40O8	C30H38O7	C29H40O7	C29H38O6	C28H38O6
609	A8	B4	C2	M5	*20*OCC12OC1C1C3OC45C(O)CCCC(O*6d*)C(O*7d*)CC(C)C6C(C)C(=O)C(O)(C2)C6C1(O4)C(C)C(O*12*)C3(C(=C)C)O5	C30H46O12	C30H44O11	C30H42O10	C30H40O9	C30H38O8	C29H40O8	C29H38O8	C30H36O7	C29H38O7	C29H36O6	C28H36O6
610	A9	B4	C2	M5	*20*OCC12OC1C1C3OC45C(O)CCCC(O*6d*)C(O*7d*)CC(C)C6C(O)(C)C(=O)C(O)(C2)C6C1(O4)C(C)C(O*12*)C3(C(=C)C)O5	C30H46O13	C30H44O12	C30H42O11	C30H40O10	C30H38O9	C29H40O9	C29H38O9	C30H36O8	C29H38O8	C29H36O7	C28H36O7
611	A10	B4	C2	M5	*20*OCC12OC1C1C3OC45C(O)CCCC(O*6d*)C(O*7d*)CC(C)C6C(C)C(O*3*)C(O)(C2)C6C1(O4)C(C)C(O*12*)C3(C(=C)C)O5	C30H48O12	C30H46O11	C30H44O10	C30H42O9	C30H40O8	C29H42O8	C29H40O8	C30H38O7	C29H40O7	C29H38O6	C28H38O6
612	A11	B4	C2	M5	*20*OCC12OC1C1C3OC45C(O)CCCC(O*6d*)C(O*7d*)CC(C)C6C(O)(C)C(O*3*)C(O)(C2)C6C1(O4)C(C)C(O*12*)C3(C(=C)C)O5	C30H48O13	C30H46O12	C30H44O11	C30H42O10	C30H40O9	C29H42O9	C29H40O9	C30H38O8	C29H40O8	C29H38O7	C28H38O7
613	A8	B4	C2	M6	*20*OCC12OC1C1C3OC45C(O)CCC(O*5d*)C(O*6d*)C(O*7d*)CC(C)C6C(C)C(=O)C(O)(C2)C6C1(O4)C(C)C(O*12*)C3(C(=C)C)O5	C30H48O13	C30H46O12	C30H44O11	C30H42O10	C30H40O9	C29H42O9	C29H40O9	C30H38O8	C29H40O8	C29H38O7	C28H38O7
614	A9	B4	C2	M6	*20*OCC12OC1C1C3OC45C(O)CCC(O*5d*)C(O*6d*)C(O*7d*)CC(C)C6C(O)(C)C(=O)C(O)(C2)C6C1(O4)C(C)C(O*12*)C3(C(=C)C)O5	C30H48O14	C30H46O13	C30H44O12	C30H42O11	C30H40O10	C29H42O10	C29H40O10	C30H38O9	C29H40O9	C29H38O8	C28H38O8
615	A10	B4	C2	M6	*20*OCC12OC1C1C3OC45C(O)CCC(O*5d*)C(O*6d*)C(O*7d*)CC(C)C6C(C)C(O*3*)C(O)(C2)C6C1(O4)C(C)C(O*12*)C3(C(=C)C)O5	C30H50O13	C30H48O12	C30H46O11	C30H44O10	C30H42O9	C29H44O9	C29H42O9	C30H40O8	C29H42O8	C29H40O7	C28H40O7
616	A11	B4	C2	M6	*20*OCC12OC1C1C3OC45C(O)CCC(O*5d*)C(O*6d*)C(O*7d*)CC(C)C6C(O)(C)C(O*3*)C(O)(C2)C6C1(O4)C(C)C(O*12*)C3(C(=C)C)O5	C30H50O14	C30H48O13	C30H46O12	C30H44O11	C30H42O10	C29H44O10	C29H42O10	C30H40O9	C29H42O9	C29H40O8	C28H40O8
617	A8	B4	C2	M7	*20*OCC12OC1C1C3OC45CCCC=CCCCCC(CCC)C6C(C)C(=O)C(O)(C2)C6C1(O4)C(C)C(O*12*)C3(C(=C)C)O5	C34H52O9	C34H50O8	C34H48O7	C34H46O6	C34H44O5	C33H46O5	C33H44O5	C34H42O4	C33H44O4	C33H42O3	C32H42O3
618	A9	B4	C2	M7	*20*OCC12OC1C1C3OC45CCCC=CCCCCC(CCC)C6C(O)(C)C(=O)C(O)(C2)C6C1(O4)C(C)C(O*12*)C3(C(=C)C)O5	C34H52O10	C34H50O9	C34H48O8	C34H46O7	C34H44O6	C33H46O6	C33H44O6	C34H42O5	C33H44O5	C33H42O4	C32H42O4
619	A10	B4	C2	M7	*20*OCC12OC1C1C3OC45CCCC=CCCCCC(CCC)C6C(C)C(O*3*)C(O)(C2)C6C1(O4)C(C)C(O*12*)C3(C(=C)C)O5	C34H54O9	C34H52O8	C34H50O7	C34H48O6	C34H46O5	C33H48O5	C33H46O5	C34H44O4	C33H46O4	C33H44O3	C32H44O3
620	A11	B4	C2	M7	*20*OCC12OC1C1C3OC45CCCC=CCCCCC(CCC)C6C(O)(C)C(O*3*)C(O)(C2)C6C1(O4)C(C)C(O*12*)C3(C(=C)C)O5	C34H54O10	C34H52O9	C34H50O8	C34H48O7	C34H46O6	C33H48O6	C33H46O6	C34H44O5	C33H46O5	C33H44O4	C32H44O4
621	A8	B4	C2	M8	*20*OCC12OC1C1C3OC45C=CCCCCCCCCCCCC(C)C6C(C)C(=O)C(O)(C2)C6C1(O4)C(C)C(O*12*)C3(C(=C)C)O5	C36H56O9	C36H54O8	C36H52O7	C36H50O6	C36H48O5	C35H50O5	C35H48O5	C36H46O4	C35H48O4	C35H46O3	C34H46O3
622	A9	B4	C2	M8	*20*OCC12OC1C1C3OC45C=CCCCCCCCCCCCC(C)C6C(O)(C)C(=O)C(O)(C2)C6C1(O4)C(C)C(O*12*)C3(C(=C)C)O5	C36H56O10	C36H54O9	C36H52O8	C36H50O7	C36H48O6	C35H50O6	C35H48O6	C36H46O5	C35H48O5	C35H46O4	C34H46O4
623	A10	B4	C2	M8	*20*OCC12OC1C1C3OC45C=CCCCCCCCCCCCC(C)C6C(C)C(O*3*)C(O)(C2)C6C1(O4)C(C)C(O*12*)C3(C(=C)C)O5	C36H58O9	C36H56O8	C36H54O7	C36H52O6	C36H50O5	C35H52O5	C35H50O5	C36H48O4	C35H50O4	C35H48O3	C34H48O3
624	A11	B4	C2	M8	*20*OCC12OC1C1C3OC45C=CCCCCCCCCCCCC(C)C6C(O)(C)C(O*3*)C(O)(C2)C6C1(O4)C(C)C(O*12*)C3(C(=C)C)O5	C36H58O10	C36H56O9	C36H54O8	C36H52O7	C36H50O6	C35H52O6	C35H50O6	C36H48O5	C35H50O5	C35H48O4	C34H48O4
625	A8	B4	C2	M9	*20*OCC12OC1C1C3OC45CCCCCCCCCCCCCC(C)(O)C6C(C)C(=O)C(O)(C2)C6C1(O4)C(C)C(O*12*)C3(C(=C)C)O5	C36H58O10	C36H56O9	C36H54O8	C36H52O7	C36H50O6	C35H52O6	C35H50O6	C36H48O5	C35H50O5	C35H48O4	C34H48O4
626	A9	B4	C2	M9	*20*OCC12OC1C1C3OC45CCCCCCCCCCCCCC(C)(O)C6C(O)(C)C(=O)C(O)(C2)C6C1(O4)C(C)C(O*12*)C3(C(=C)C)O5	C36H58O11	C36H56O10	C36H54O9	C36H52O8	C36H50O7	C35H52O7	C35H50O7	C36H48O6	C35H50O6	C35H48O5	C34H48O5
627	A10	B4	C2	M9	*20*OCC12OC1C1C3OC45CCCCCCCCCCCCCC(C)(O)C6C(C)C(O*3*)C(O)(C2)C6C1(O4)C(C)C(O*12*)C3(C(=C)C)O5	C36H60O10	C36H58O9	C36H56O8	C36H54O7	C36H52O6	C35H54O6	C35H52O6	C36H50O5	C35H52O5	C35H50O4	C34H50O4
628	A11	B4	C2	M9	*20*OCC12OC1C1C3OC45CCCCCCCCCCCCCC(C)(O)C6C(O)(C)C(O*3*)C(O)(C2)C6C1(O4)C(C)C(O*12*)C3(C(=C)C)O5	C36H60O11	C36H58O10	C36H56O9	C36H54O8	C36H52O7	C35H54O7	C35H52O7	C36H50O6	C35H52O6	C35H50O5	C34H50O5
629	A8	B4	C5	M1	*20*OCC12OC1C1C3OC45CCCCCCCCC6C(C)C(=O)C(O)(C2)C6C1(O4)C(CO*18*)CC3(C(=C)C)O5	C29H44O9	C29H42O8	C29H40O7	C29H38O6	C29H36O5	C28H38O5	C28H36O5	C29H34O4	C28H36O4	C28H34O3	C27H34O3
630	A9	B4	C5	M1	*20*OCC12OC1C1C3OC45CCCCCCCCC6C(O)(C)C(=O)C(O)(C2)C6C1(O4)C(CO*18*)CC3(C(=C)C)O5	C29H44O10	C29H42O9	C29H40O8	C29H38O7	C29H36O6	C28H38O6	C28H36O6	C29H34O5	C28H36O5	C28H34O4	C27H34O4
631	A10	B4	C5	M1	*20*OCC12OC1C1C3OC45CCCCCCCCC6C(C)C(O*3*)C(O)(C2)C6C1(O4)C(CO*18*)CC3(C(=C)C)O5	C29H46O9	C29H44O8	C29H42O7	C29H40O6	C29H38O5	C28H40O5	C28H38O5	C29H36O4	C28H38O4	C28H36O3	C27H36O3
632	A11	B4	C5	M1	*20*OCC12OC1C1C3OC45CCCCCCCCC6C(O)(C)C(O*3*)C(O)(C2)C6C1(O4)C(CO*18*)CC3(C(=C)C)O5	C29H46O10	C29H44O9	C29H42O8	C29H40O7	C29H38O6	C28H40O6	C28H38O6	C29H36O5	C28H38O5	C28H36O4	C27H36O4
633	A8	B4	C5	M2	*20*OCC12OC1C1C3OC45CCCCCCCC(C)C6C(C)C(=O)C(O)(C2)C6C1(O4)C(CO*18*)CC3(C(=C)C)O5	C30H46O9	C30H44O8	C30H42O7	C30H40O6	C30H38O5	C29H40O5	C29H38O5	C30H36O4	C29H38O4	C29H36O3	C28H36O3
634	A9	B4	C5	M2	*20*OCC12OC1C1C3OC45CCCCCCCC(C)C6C(O)(C)C(=O)C(O)(C2)C6C1(O4)C(CO*18*)CC3(C(=C)C)O5	C30H46O10	C30H44O9	C30H42O8	C30H40O7	C30H38O6	C29H40O6	C29H38O6	C30H36O5	C29H38O5	C29H36O4	C28H36O4
635	A10	B4	C5	M2	*20*OCC12OC1C1C3OC45CCCCCCCC(C)C6C(C)C(O*3*)C(O)(C2)C6C1(O4)C(CO*18*)CC3(C(=C)C)O5	C30H48O9	C30H46O8	C30H44O7	C30H42O6	C30H40O5	C29H42O5	C29H40O5	C30H38O4	C29H40O4	C29H38O3	C28H38O3
636	A11	B4	C5	M2	*20*OCC12OC1C1C3OC45CCCCCCCC(C)C6C(O)(C)C(O*3*)C(O)(C2)C6C1(O4)C(CO*18*)CC3(C(=C)C)O5	C30H48O10	C30H46O9	C30H44O8	C30H42O7	C30H40O6	C29H42O6	C29H40O6	C30H38O5	C29H40O5	C29H38O4	C28H38O4
637	A8	B4	C5	M3	*20*OCC12OC1C1C3OC45C(O)CCCCCCC(C)C6C(C)C(=O)C(O)(C2)C6C1(O4)C(CO*18*)CC3(C(=C)C)O5	C30H46O10	C30H44O9	C30H42O8	C30H40O7	C30H38O6	C29H40O6	C29H38O6	C30H36O5	C29H38O5	C29H36O4	C28H36O4
638	A9	B4	C5	M3	*20*OCC12OC1C1C3OC45C(O)CCCCCCC(C)C6C(O)(C)C(=O)C(O)(C2)C6C1(O4)C(CO*18*)CC3(C(=C)C)O5	C30H46O11	C30H44O10	C30H42O9	C30H40O8	C30H38O7	C29H40O7	C29H38O7	C30H36O6	C29H38O6	C29H36O5	C28H36O5
639	A10	B4	C5	M3	*20*OCC12OC1C1C3OC45C(O)CCCCCCC(C)C6C(C)C(O*3*)C(O)(C2)C6C1(O4)C(CO*18*)CC3(C(=C)C)O5	C30H48O10	C30H46O9	C30H44O8	C30H42O7	C30H40O6	C29H42O6	C29H40O6	C30H38O5	C29H40O5	C29H38O4	C28H38O4
640	A11	B4	C5	M3	*20*OCC12OC1C1C3OC45C(O)CCCCCCC(C)C6C(O)(C)C(O*3*)C(O)(C2)C6C1(O4)C(CO*18*)CC3(C(=C)C)O5	C30H48O11	C30H46O10	C30H44O9	C30H42O8	C30H40O7	C29H42O7	C29H40O7	C30H38O6	C29H40O6	C29H38O5	C28H38O5
641	A8	B4	C5	M4	*20*OCC12OC1C1C3OC45C(O)CCCCC(O*7d*)CC(C)C6C(C)C(=O)C(O)(C2)C6C1(O4)C(CO*18*)CC3(C(=C)C)O5	C30H46O11	C30H44O10	C30H42O9	C30H40O8	C30H38O7	C29H40O7	C29H38O7	C30H36O6	C29H38O6	C29H36O5	C28H36O5
642	A9	B4	C5	M4	*20*OCC12OC1C1C3OC45C(O)CCCCC(O*7d*)CC(C)C6C(O)(C)C(=O)C(O)(C2)C6C1(O4)C(CO*18*)CC3(C(=C)C)O5	C30H46O12	C30H44O11	C30H42O10	C30H40O9	C30H38O8	C29H40O8	C29H38O8	C30H36O7	C29H38O7	C29H36O6	C28H36O6
643	A10	B4	C5	M4	*20*OCC12OC1C1C3OC45C(O)CCCCC(O*7d*)CC(C)C6C(C)C(O*3*)C(O)(C2)C6C1(O4)C(CO*18*)CC3(C(=C)C)O5	C30H48O11	C30H46O10	C30H44O9	C30H42O8	C30H40O7	C29H42O7	C29H40O7	C30H38O6	C29H40O6	C29H38O5	C28H38O5
644	A11	B4	C5	M4	*20*OCC12OC1C1C3OC45C(O)CCCCC(O*7d*)CC(C)C6C(O)(C)C(O*3*)C(O)(C2)C6C1(O4)C(CO*18*)CC3(C(=C)C)O5	C30H48O12	C30H46O11	C30H44O10	C30H42O9	C30H40O8	C29H42O8	C29H40O8	C30H38O7	C29H40O7	C29H38O6	C28H38O6
645	A8	B4	C5	M5	*20*OCC12OC1C1C3OC45C(O)CCCC(O*6d*)C(O*7d*)CC(C)C6C(C)C(=O)C(O)(C2)C6C1(O4)C(CO*18*)CC3(C(=C)C)O5	C30H46O12	C30H44O11	C30H42O10	C30H40O9	C30H38O8	C29H40O8	C29H38O8	C30H36O7	C29H38O7	C29H36O6	C28H36O6
646	A9	B4	C5	M5	*20*OCC12OC1C1C3OC45C(O)CCCC(O*6d*)C(O*7d*)CC(C)C6C(O)(C)C(=O)C(O)(C2)C6C1(O4)C(CO*18*)CC3(C(=C)C)O5	C30H46O13	C30H44O12	C30H42O11	C30H40O10	C30H38O9	C29H40O9	C29H38O9	C30H36O8	C29H38O8	C29H36O7	C28H36O7
647	A10	B4	C5	M5	*20*OCC12OC1C1C3OC45C(O)CCCC(O*6d*)C(O*7d*)CC(C)C6C(C)C(O*3*)C(O)(C2)C6C1(O4)C(CO*18*)CC3(C(=C)C)O5	C30H48O12	C30H46O11	C30H44O10	C30H42O9	C30H40O8	C29H42O8	C29H40O8	C30H38O7	C29H40O7	C29H38O6	C28H38O6
648	A11	B4	C5	M5	*20*OCC12OC1C1C3OC45C(O)CCCC(O*6d*)C(O*7d*)CC(C)C6C(O)(C)C(O*3*)C(O)(C2)C6C1(O4)C(CO*18*)CC3(C(=C)C)O5	C30H48O13	C30H46O12	C30H44O11	C30H42O10	C30H40O9	C29H42O9	C29H40O9	C30H38O8	C29H40O8	C29H38O7	C28H38O7
649	A8	B4	C5	M6	*20*OCC12OC1C1C3OC45C(O)CCC(O*5d*)C(O*6d*)C(O*7d*)CC(C)C6C(C)C(=O)C(O)(C2)C6C1(O4)C(CO*18*)CC3(C(=C)C)O5	C30H48O13	C30H46O12	C30H44O11	C30H42O10	C30H40O9	C29H42O9	C29H40O9	C30H38O8	C29H40O8	C29H38O7	C28H38O7
650	A9	B4	C5	M6	*20*OCC12OC1C1C3OC45C(O)CCC(O*5d*)C(O*6d*)C(O*7d*)CC(C)C6C(O)(C)C(=O)C(O)(C2)C6C1(O4)C(CO*18*)CC3(C(=C)C)O5	C30H48O14	C30H46O13	C30H44O12	C30H42O11	C30H40O10	C29H42O10	C29H40O10	C30H38O9	C29H40O9	C29H38O8	C28H38O8
651	A10	B4	C5	M6	*20*OCC12OC1C1C3OC45C(O)CCC(O*5d*)C(O*6d*)C(O*7d*)CC(C)C6C(C)C(O*3*)C(O)(C2)C6C1(O4)C(CO*18*)CC3(C(=C)C)O5	C30H50O13	C30H48O12	C30H46O11	C30H44O10	C30H42O9	C29H44O9	C29H42O9	C30H40O8	C29H42O8	C29H40O7	C28H40O7
652	A11	B4	C5	M6	*20*OCC12OC1C1C3OC45C(O)CCC(O*5d*)C(O*6d*)C(O*7d*)CC(C)C6C(O)(C)C(O*3*)C(O)(C2)C6C1(O4)C(CO*18*)CC3(C(=C)C)O5	C30H50O14	C30H48O13	C30H46O12	C30H44O11	C30H42O10	C29H44O10	C29H42O10	C30H40O9	C29H42O9	C29H40O8	C28H40O8
653	A8	B4	C5	M7	*20*OCC12OC1C1C3OC45CCCC=CCCCCC(CCC)C6C(C)C(=O)C(O)(C2)C6C1(O4)C(CO*18*)CC3(C(=C)C)O5	C34H52O9	C34H50O8	C34H48O7	C34H46O6	C34H44O5	C33H46O5	C33H44O5	C34H42O4	C33H44O4	C33H42O3	C32H42O3
654	A9	B4	C5	M7	*20*OCC12OC1C1C3OC45CCCC=CCCCCC(CCC)C6C(O)(C)C(=O)C(O)(C2)C6C1(O4)C(CO*18*)CC3(C(=C)C)O5	C34H52O10	C34H50O9	C34H48O8	C34H46O7	C34H44O6	C33H46O6	C33H44O6	C34H42O5	C33H44O5	C33H42O4	C32H42O4
655	A10	B4	C5	M7	*20*OCC12OC1C1C3OC45CCCC=CCCCCC(CCC)C6C(C)C(O*3*)C(O)(C2)C6C1(O4)C(CO*18*)CC3(C(=C)C)O5	C34H54O9	C34H52O8	C34H50O7	C34H48O6	C34H46O5	C33H48O5	C33H46O5	C34H44O4	C33H46O4	C33H44O3	C32H44O3
656	A11	B4	C5	M7	*20*OCC12OC1C1C3OC45CCCC=CCCCCC(CCC)C6C(O)(C)C(O*3*)C(O)(C2)C6C1(O4)C(CO*18*)CC3(C(=C)C)O5	C34H54O10	C34H52O9	C34H50O8	C34H48O7	C34H46O6	C33H48O6	C33H46O6	C34H44O5	C33H46O5	C33H44O4	C32H44O4
657	A8	B4	C5	M8	*20*OCC12OC1C1C3OC45C=CCCCCCCCCCCCC(C)C6C(C)C(=O)C(O)(C2)C6C1(O4)C(CO*18*)CC3(C(=C)C)O5	C36H56O9	C36H54O8	C36H52O7	C36H50O6	C36H48O5	C35H50O5	C35H48O5	C36H46O4	C35H48O4	C35H46O3	C34H46O3
658	A9	B4	C5	M8	*20*OCC12OC1C1C3OC45C=CCCCCCCCCCCCC(C)C6C(O)(C)C(=O)C(O)(C2)C6C1(O4)C(CO*18*)CC3(C(=C)C)O5	C36H56O10	C36H54O9	C36H52O8	C36H50O7	C36H48O6	C35H50O6	C35H48O6	C36H46O5	C35H48O5	C35H46O4	C34H46O4
659	A10	B4	C5	M8	*20*OCC12OC1C1C3OC45C=CCCCCCCCCCCCC(C)C6C(C)C(O*3*)C(O)(C2)C6C1(O4)C(CO*18*)CC3(C(=C)C)O5	C36H58O9	C36H56O8	C36H54O7	C36H52O6	C36H50O5	C35H52O5	C35H50O5	C36H48O4	C35H50O4	C35H48O3	C34H48O3
660	A11	B4	C5	M8	*20*OCC12OC1C1C3OC45C=CCCCCCCCCCCCC(C)C6C(O)(C)C(O*3*)C(O)(C2)C6C1(O4)C(CO*18*)CC3(C(=C)C)O5	C36H58O10	C36H56O9	C36H54O8	C36H52O7	C36H50O6	C35H52O6	C35H50O6	C36H48O5	C35H50O5	C35H48O4	C34H48O4
661	A8	B4	C5	M9	*20*OCC12OC1C1C3OC45CCCCCCCCCCCCCC(C)(O)C6C(C)C(=O)C(O)(C2)C6C1(O4)C(CO*18*)CC3(C(=C)C)O5	C36H58O10	C36H56O9	C36H54O8	C36H52O7	C36H50O6	C35H52O6	C35H50O6	C36H48O5	C35H50O5	C35H48O4	C34H48O4
662	A9	B4	C5	M9	*20*OCC12OC1C1C3OC45CCCCCCCCCCCCCC(C)(O)C6C(O)(C)C(=O)C(O)(C2)C6C1(O4)C(CO*18*)CC3(C(=C)C)O5	C36H58O11	C36H56O10	C36H54O9	C36H52O8	C36H50O7	C35H52O7	C35H50O7	C36H48O6	C35H50O6	C35H48O5	C34H48O5
663	A10	B4	C5	M9	*20*OCC12OC1C1C3OC45CCCCCCCCCCCCCC(C)(O)C6C(C)C(O*3*)C(O)(C2)C6C1(O4)C(CO*18*)CC3(C(=C)C)O5	C36H60O10	C36H58O9	C36H56O8	C36H54O7	C36H52O6	C35H54O6	C35H52O6	C36H50O5	C35H52O5	C35H50O4	C34H50O4
664	A11	B4	C5	M9	*20*OCC12OC1C1C3OC45CCCCCCCCCCCCCC(C)(O)C6C(O)(C)C(O*3*)C(O)(C2)C6C1(O4)C(CO*18*)CC3(C(=C)C)O5	C36H60O11	C36H58O10	C36H56O9	C36H54O8	C36H52O7	C35H54O7	C35H52O7	C36H50O6	C35H52O6	C35H50O5	C34H50O5
665	A8	B4	C6	M1	*20*OCC12OC1C1C3OC45CCCCCCCCC6C(C)C(=O)C(O)(C2)C6C1(O4)C(CO*18*)C(O*12*)C3(C(=C)C)O5	C29H44O10	C29H42O9	C29H40O8	C29H38O7	C29H36O6	C28H38O6	C28H36O6	C29H34O5	C28H36O5	C28H34O4	C27H34O4
666	A9	B4	C6	M1	*20*OCC12OC1C1C3OC45CCCCCCCCC6C(O)(C)C(=O)C(O)(C2)C6C1(O4)C(CO*18*)C(O*12*)C3(C(=C)C)O5	C29H44O11	C29H42O10	C29H40O9	C29H38O8	C29H36O7	C28H38O7	C28H36O7	C29H34O6	C28H36O6	C28H34O5	C27H34O5
667	A10	B4	C6	M1	*20*OCC12OC1C1C3OC45CCCCCCCCC6C(C)C(O*3*)C(O)(C2)C6C1(O4)C(CO*18*)C(O*12*)C3(C(=C)C)O5	C29H46O10	C29H44O9	C29H42O8	C29H40O7	C29H38O6	C28H40O6	C28H38O6	C29H36O5	C28H38O5	C28H36O4	C27H36O4
668	A11	B4	C6	M1	*20*OCC12OC1C1C3OC45CCCCCCCCC6C(O)(C)C(O*3*)C(O)(C2)C6C1(O4)C(CO*18*)C(O*12*)C3(C(=C)C)O5	C29H46O11	C29H44O10	C29H42O9	C29H40O8	C29H38O7	C28H40O7	C28H38O7	C29H36O6	C28H38O6	C28H36O5	C27H36O5
669	A8	B4	C6	M2	*20*OCC12OC1C1C3OC45CCCCCCCC(C)C6C(C)C(=O)C(O)(C2)C6C1(O4)C(CO*18*)C(O*12*)C3(C(=C)C)O5	C30H46O10	C30H44O9	C30H42O8	C30H40O7	C30H38O6	C29H40O6	C29H38O6	C30H36O5	C29H38O5	C29H36O4	C28H36O4
670	A9	B4	C6	M2	*20*OCC12OC1C1C3OC45CCCCCCCC(C)C6C(O)(C)C(=O)C(O)(C2)C6C1(O4)C(CO*18*)C(O*12*)C3(C(=C)C)O5	C30H46O11	C30H44O10	C30H42O9	C30H40O8	C30H38O7	C29H40O7	C29H38O7	C30H36O6	C29H38O6	C29H36O5	C28H36O5
671	A10	B4	C6	M2	*20*OCC12OC1C1C3OC45CCCCCCCC(C)C6C(C)C(O*3*)C(O)(C2)C6C1(O4)C(CO*18*)C(O*12*)C3(C(=C)C)O5	C30H48O10	C30H46O9	C30H44O8	C30H42O7	C30H40O6	C29H42O6	C29H40O6	C30H38O5	C29H40O5	C29H38O4	C28H38O4
672	A11	B4	C6	M2	*20*OCC12OC1C1C3OC45CCCCCCCC(C)C6C(O)(C)C(O*3*)C(O)(C2)C6C1(O4)C(CO*18*)C(O*12*)C3(C(=C)C)O5	C30H48O11	C30H46O10	C30H44O9	C30H42O8	C30H40O7	C29H42O7	C29H40O7	C30H38O6	C29H40O6	C29H38O5	C28H38O5
673	A8	B4	C6	M3	*20*OCC12OC1C1C3OC45C(O)CCCCCCC(C)C6C(C)C(=O)C(O)(C2)C6C1(O4)C(CO*18*)C(O*12*)C3(C(=C)C)O5	C30H46O11	C30H44O10	C30H42O9	C30H40O8	C30H38O7	C29H40O7	C29H38O7	C30H36O6	C29H38O6	C29H36O5	C28H36O5
674	A9	B4	C6	M3	*20*OCC12OC1C1C3OC45C(O)CCCCCCC(C)C6C(O)(C)C(=O)C(O)(C2)C6C1(O4)C(CO*18*)C(O*12*)C3(C(=C)C)O5	C30H46O12	C30H44O11	C30H42O10	C30H40O9	C30H38O8	C29H40O8	C29H38O8	C30H36O7	C29H38O7	C29H36O6	C28H36O6
675	A10	B4	C6	M3	*20*OCC12OC1C1C3OC45C(O)CCCCCCC(C)C6C(C)C(O*3*)C(O)(C2)C6C1(O4)C(CO*18*)C(O*12*)C3(C(=C)C)O5	C30H48O11	C30H46O10	C30H44O9	C30H42O8	C30H40O7	C29H42O7	C29H40O7	C30H38O6	C29H40O6	C29H38O5	C28H38O5
676	A11	B4	C6	M3	*20*OCC12OC1C1C3OC45C(O)CCCCCCC(C)C6C(O)(C)C(O*3*)C(O)(C2)C6C1(O4)C(CO*18*)C(O*12*)C3(C(=C)C)O5	C30H48O12	C30H46O11	C30H44O10	C30H42O9	C30H40O8	C29H42O8	C29H40O8	C30H38O7	C29H40O7	C29H38O6	C28H38O6
677	A8	B4	C6	M4	*20*OCC12OC1C1C3OC45C(O)CCCCC(O*7d*)CC(C)C6C(C)C(=O)C(O)(C2)C6C1(O4)C(CO*18*)C(O*12*)C3(C(=C)C)O5	C30H46O12	C30H44O11	C30H42O10	C30H40O9	C30H38O8	C29H40O8	C29H38O8	C30H36O7	C29H38O7	C29H36O6	C28H36O6
678	A9	B4	C6	M4	*20*OCC12OC1C1C3OC45C(O)CCCCC(O*7d*)CC(C)C6C(O)(C)C(=O)C(O)(C2)C6C1(O4)C(CO*18*)C(O*12*)C3(C(=C)C)O5	C30H46O13	C30H44O12	C30H42O11	C30H40O10	C30H38O9	C29H40O9	C29H38O9	C30H36O8	C29H38O8	C29H36O7	C28H36O7
679	A10	B4	C6	M4	*20*OCC12OC1C1C3OC45C(O)CCCCC(O*7d*)CC(C)C6C(C)C(O*3*)C(O)(C2)C6C1(O4)C(CO*18*)C(O*12*)C3(C(=C)C)O5	C30H48O12	C30H46O11	C30H44O10	C30H42O9	C30H40O8	C29H42O8	C29H40O8	C30H38O7	C29H40O7	C29H38O6	C28H38O6
680	A11	B4	C6	M4	*20*OCC12OC1C1C3OC45C(O)CCCCC(O*7d*)CC(C)C6C(O)(C)C(O*3*)C(O)(C2)C6C1(O4)C(CO*18*)C(O*12*)C3(C(=C)C)O5	C30H48O13	C30H46O12	C30H44O11	C30H42O10	C30H40O9	C29H42O9	C29H40O9	C30H38O8	C29H40O8	C29H38O7	C28H38O7
681	A8	B4	C6	M5	*20*OCC12OC1C1C3OC45C(O)CCCC(O*6d*)C(O*7d*)CC(C)C6C(C)C(=O)C(O)(C2)C6C1(O4)C(CO*18*)C(O*12*)C3(C(=C)C)O5	C30H46O13	C30H44O12	C30H42O11	C30H40O10	C30H38O9	C29H40O9	C29H38O9	C30H36O8	C29H38O8	C29H36O7	C28H36O7
682	A9	B4	C6	M5	*20*OCC12OC1C1C3OC45C(O)CCCC(O*6d*)C(O*7d*)CC(C)C6C(O)(C)C(=O)C(O)(C2)C6C1(O4)C(CO*18*)C(O*12*)C3(C(=C)C)O5	C30H46O14	C30H44O13	C30H42O12	C30H40O11	C30H38O10	C29H40O10	C29H38O10	C30H36O9	C29H38O9	C29H36O8	C28H36O8
683	A10	B4	C6	M5	*20*OCC12OC1C1C3OC45C(O)CCCC(O*6d*)C(O*7d*)CC(C)C6C(C)C(O*3*)C(O)(C2)C6C1(O4)C(CO*18*)C(O*12*)C3(C(=C)C)O5	C30H48O13	C30H46O12	C30H44O11	C30H42O10	C30H40O9	C29H42O9	C29H40O9	C30H38O8	C29H40O8	C29H38O7	C28H38O7
684	A11	B4	C6	M5	*20*OCC12OC1C1C3OC45C(O)CCCC(O*6d*)C(O*7d*)CC(C)C6C(O)(C)C(O*3*)C(O)(C2)C6C1(O4)C(CO*18*)C(O*12*)C3(C(=C)C)O5	C30H48O14	C30H46O13	C30H44O12	C30H42O11	C30H40O10	C29H42O10	C29H40O10	C30H38O9	C29H40O9	C29H38O8	C28H38O8
685	A8	B4	C6	M6	*20*OCC12OC1C1C3OC45C(O)CCC(O*5d*)C(O*6d*)C(O*7d*)CC(C)C6C(C)C(=O)C(O)(C2)C6C1(O4)C(CO*18*)C(O*12*)C3(C(=C)C)O5	C30H48O14	C30H46O13	C30H44O12	C30H42O11	C30H40O10	C29H42O10	C29H40O10	C30H38O9	C29H40O9	C29H38O8	C28H38O8
686	A9	B4	C6	M6	*20*OCC12OC1C1C3OC45C(O)CCC(O*5d*)C(O*6d*)C(O*7d*)CC(C)C6C(O)(C)C(=O)C(O)(C2)C6C1(O4)C(CO*18*)C(O*12*)C3(C(=C)C)O5	C30H48O15	C30H46O14	C30H44O13	C30H42O12	C30H40O11	C29H42O11	C29H40O11	C30H38O10	C29H40O10	C29H38O9	C28H38O9
687	A10	B4	C6	M6	*20*OCC12OC1C1C3OC45C(O)CCC(O*5d*)C(O*6d*)C(O*7d*)CC(C)C6C(C)C(O*3*)C(O)(C2)C6C1(O4)C(CO*18*)C(O*12*)C3(C(=C)C)O5	C30H50O14	C30H48O13	C30H46O12	C30H44O11	C30H42O10	C29H44O10	C29H42O10	C30H40O9	C29H42O9	C29H40O8	C28H40O8
688	A11	B4	C6	M6	*20*OCC12OC1C1C3OC45C(O)CCC(O*5d*)C(O*6d*)C(O*7d*)CC(C)C6C(O)(C)C(O*3*)C(O)(C2)C6C1(O4)C(CO*18*)C(O*12*)C3(C(=C)C)O5	C30H50O15	C30H48O14	C30H46O13	C30H44O12	C30H42O11	C29H44O11	C29H42O11	C30H40O10	C29H42O10	C29H40O9	C28H40O9
689	A8	B4	C6	M7	*20*OCC12OC1C1C3OC45CCCC=CCCCCC(CCC)C6C(C)C(=O)C(O)(C2)C6C1(O4)C(CO*18*)C(O*12*)C3(C(=C)C)O5	C34H52O10	C34H50O9	C34H48O8	C34H46O7	C34H44O6	C33H46O6	C33H44O6	C34H42O5	C33H44O5	C33H42O4	C32H42O4
690	A9	B4	C6	M7	*20*OCC12OC1C1C3OC45CCCC=CCCCCC(CCC)C6C(O)(C)C(=O)C(O)(C2)C6C1(O4)C(CO*18*)C(O*12*)C3(C(=C)C)O5	C34H52O11	C34H50O10	C34H48O9	C34H46O8	C34H44O7	C33H46O7	C33H44O7	C34H42O6	C33H44O6	C33H42O5	C32H42O5
691	A10	B4	C6	M7	*20*OCC12OC1C1C3OC45CCCC=CCCCCC(CCC)C6C(C)C(O*3*)C(O)(C2)C6C1(O4)C(CO*18*)C(O*12*)C3(C(=C)C)O5	C34H54O10	C34H52O9	C34H50O8	C34H48O7	C34H46O6	C33H48O6	C33H46O6	C34H44O5	C33H46O5	C33H44O4	C32H44O4
692	A11	B4	C6	M7	*20*OCC12OC1C1C3OC45CCCC=CCCCCC(CCC)C6C(O)(C)C(O*3*)C(O)(C2)C6C1(O4)C(CO*18*)C(O*12*)C3(C(=C)C)O5	C34H54O11	C34H52O10	C34H50O9	C34H48O8	C34H46O7	C33H48O7	C33H46O7	C34H44O6	C33H46O6	C33H44O5	C32H44O5
693	A8	B4	C6	M8	*20*OCC12OC1C1C3OC45C=CCCCCCCCCCCCC(C)C6C(C)C(=O)C(O)(C2)C6C1(O4)C(CO*18*)C(O*12*)C3(C(=C)C)O5	C36H56O10	C36H54O9	C36H52O8	C36H50O7	C36H48O6	C35H50O6	C35H48O6	C36H46O5	C35H48O5	C35H46O4	C34H46O4
694	A9	B4	C6	M8	*20*OCC12OC1C1C3OC45C=CCCCCCCCCCCCC(C)C6C(O)(C)C(=O)C(O)(C2)C6C1(O4)C(CO*18*)C(O*12*)C3(C(=C)C)O5	C36H56O11	C36H54O10	C36H52O9	C36H50O8	C36H48O7	C35H50O7	C35H48O7	C36H46O6	C35H48O6	C35H46O5	C34H46O5
695	A10	B4	C6	M8	*20*OCC12OC1C1C3OC45C=CCCCCCCCCCCCC(C)C6C(C)C(O*3*)C(O)(C2)C6C1(O4)C(CO*18*)C(O*12*)C3(C(=C)C)O5	C36H58O10	C36H56O9	C36H54O8	C36H52O7	C36H50O6	C35H52O6	C35H50O6	C36H48O5	C35H50O5	C35H48O4	C34H48O4
696	A11	B4	C6	M8	*20*OCC12OC1C1C3OC45C=CCCCCCCCCCCCC(C)C6C(O)(C)C(O*3*)C(O)(C2)C6C1(O4)C(CO*18*)C(O*12*)C3(C(=C)C)O5	C36H58O11	C36H56O10	C36H54O9	C36H52O8	C36H50O7	C35H52O7	C35H50O7	C36H48O6	C35H50O6	C35H48O5	C34H48O5
697	A8	B4	C6	M9	*20*OCC12OC1C1C3OC45CCCCCCCCCCCCCC(C)(O)C6C(C)C(=O)C(O)(C2)C6C1(O4)C(CO*18*)C(O*12*)C3(C(=C)C)O5	C36H58O11	C36H56O10	C36H54O9	C36H52O8	C36H50O7	C35H52O7	C35H50O7	C36H48O6	C35H50O6	C35H48O5	C34H48O5
698	A9	B4	C6	M9	*20*OCC12OC1C1C3OC45CCCCCCCCCCCCCC(C)(O)C6C(O)(C)C(=O)C(O)(C2)C6C1(O4)C(CO*18*)C(O*12*)C3(C(=C)C)O5	C36H58O12	C36H56O11	C36H54O10	C36H52O9	C36H50O8	C35H52O8	C35H50O8	C36H48O7	C35H50O7	C35H48O6	C34H48O6
699	A10	B4	C6	M9	*20*OCC12OC1C1C3OC45CCCCCCCCCCCCCC(C)(O)C6C(C)C(O*3*)C(O)(C2)C6C1(O4)C(CO*18*)C(O*12*)C3(C(=C)C)O5	C36H60O11	C36H58O10	C36H56O9	C36H54O8	C36H52O7	C35H54O7	C35H52O7	C36H50O6	C35H52O6	C35H50O5	C34H50O5
700	A11	B4	C6	M9	*20*OCC12OC1C1C3OC45CCCCCCCCCCCCCC(C)(O)C6C(O)(C)C(O*3*)C(O)(C2)C6C1(O4)C(CO*18*)C(O*12*)C3(C(=C)C)O5	C36H60O12	C36H58O11	C36H56O10	C36H54O9	C36H52O8	C35H54O8	C35H52O8	C36H50O7	C35H52O7	C35H50O6	C34H50O6
701	A8	B5	C1	M1	*20*OCC1(O)C(O)C2C3OC45CCCCCCCCC6C(C)C(=O)C(O)(C1)C6C2(O4)C(C)CC3(C(=C)C)O5	C29H42O7	C29H40O6	C29H38O5	C29H36O4	C29H34O3	C28H36O3	C28H34O3	C29H32O2	C28H34O2	C28H32O1	C27H32O1
702	A9	B5	C1	M1	*20*OCC1(O)C(O)C2C3OC45CCCCCCCCC6C(O)(C)C(=O)C(O)(C1)C6C2(O4)C(C)CC3(C(=C)C)O5	C29H42O8	C29H40O7	C29H38O6	C29H36O5	C29H34O4	C28H36O4	C28H34O4	C29H32O3	C28H34O3	C28H32O2	C27H32O2
703	A10	B5	C1	M1	*20*OCC1(O)C(O)C2C3OC45CCCCCCCCC6C(C)C(O*3*)C(O)(C1)C6C2(O4)C(C)CC3(C(=C)C)O5	C29H44O7	C29H42O6	C29H40O5	C29H38O4	C29H36O3	C28H38O3	C28H36O3	C29H34O2	C28H36O2	C28H34O1	C27H34O1
704	A11	B5	C1	M1	*20*OCC1(O)C(O)C2C3OC45CCCCCCCCC6C(O)(C)C(O*3*)C(O)(C1)C6C2(O4)C(C)CC3(C(=C)C)O5	C29H44O8	C29H42O7	C29H40O6	C29H38O5	C29H36O4	C28H38O4	C28H36O4	C29H34O3	C28H36O3	C28H34O2	C27H34O2
705	A8	B5	C1	M2	*20*OCC1(O)C(O)C2C3OC45CCCCCCCC(C)C6C(C)C(=O)C(O)(C1)C6C2(O4)C(C)CC3(C(=C)C)O5	C30H44O7	C30H42O6	C30H40O5	C30H38O4	C30H36O3	C29H38O3	C29H36O3	C30H34O2	C29H36O2	C29H34O1	C28H34O1
706	A9	B5	C1	M2	*20*OCC1(O)C(O)C2C3OC45CCCCCCCC(C)C6C(O)(C)C(=O)C(O)(C1)C6C2(O4)C(C)CC3(C(=C)C)O5	C30H44O8	C30H42O7	C30H40O6	C30H38O5	C30H36O4	C29H38O4	C29H36O4	C30H34O3	C29H36O3	C29H34O2	C28H34O2
707	A10	B5	C1	M2	*20*OCC1(O)C(O)C2C3OC45CCCCCCCC(C)C6C(C)C(O*3*)C(O)(C1)C6C2(O4)C(C)CC3(C(=C)C)O5	C30H46O7	C30H44O6	C30H42O5	C30H40O4	C30H38O3	C29H40O3	C29H38O3	C30H36O2	C29H38O2	C29H36O1	C28H36O1
708	A11	B5	C1	M2	*20*OCC1(O)C(O)C2C3OC45CCCCCCCC(C)C6C(O)(C)C(O*3*)C(O)(C1)C6C2(O4)C(C)CC3(C(=C)C)O5	C30H46O8	C30H44O7	C30H42O6	C30H40O5	C30H38O4	C29H40O4	C29H38O4	C30H36O3	C29H38O3	C29H36O2	C28H36O2
709	A8	B5	C1	M3	*20*OCC1(O)C(O)C2C3OC45C(O)CCCCCCC(C)C6C(C)C(=O)C(O)(C1)C6C2(O4)C(C)CC3(C(=C)C)O5	C30H44O8	C30H42O7	C30H40O6	C30H38O5	C30H36O4	C29H38O4	C29H36O4	C30H34O3	C29H36O3	C29H34O2	C28H34O2
710	A9	B5	C1	M3	*20*OCC1(O)C(O)C2C3OC45C(O)CCCCCCC(C)C6C(O)(C)C(=O)C(O)(C1)C6C2(O4)C(C)CC3(C(=C)C)O5	C30H44O9	C30H42O8	C30H40O7	C30H38O6	C30H36O5	C29H38O5	C29H36O5	C30H34O4	C29H36O4	C29H34O3	C28H34O3
711	A10	B5	C1	M3	*20*OCC1(O)C(O)C2C3OC45C(O)CCCCCCC(C)C6C(C)C(O*3*)C(O)(C1)C6C2(O4)C(C)CC3(C(=C)C)O5	C30H46O8	C30H44O7	C30H42O6	C30H40O5	C30H38O4	C29H40O4	C29H38O4	C30H36O3	C29H38O3	C29H36O2	C28H36O2
712	A11	B5	C1	M3	*20*OCC1(O)C(O)C2C3OC45C(O)CCCCCCC(C)C6C(O)(C)C(O*3*)C(O)(C1)C6C2(O4)C(C)CC3(C(=C)C)O5	C30H46O9	C30H44O8	C30H42O7	C30H40O6	C30H38O5	C29H40O5	C29H38O5	C30H36O4	C29H38O4	C29H36O3	C28H36O3
713	A8	B5	C1	M4	*20*OCC1(O)C(O)C2C3OC45C(O)CCCCC(O*7d*)CC(C)C6C(C)C(=O)C(O)(C1)C6C2(O4)C(C)CC3(C(=C)C)O5	C30H44O9	C30H42O8	C30H40O7	C30H38O6	C30H36O5	C29H38O5	C29H36O5	C30H34O4	C29H36O4	C29H34O3	C28H34O3
714	A9	B5	C1	M4	*20*OCC1(O)C(O)C2C3OC45C(O)CCCCC(O*7d*)CC(C)C6C(O)(C)C(=O)C(O)(C1)C6C2(O4)C(C)CC3(C(=C)C)O5	C30H44O10	C30H42O9	C30H40O8	C30H38O7	C30H36O6	C29H38O6	C29H36O6	C30H34O5	C29H36O5	C29H34O4	C28H34O4
715	A10	B5	C1	M4	*20*OCC1(O)C(O)C2C3OC45C(O)CCCCC(O*7d*)CC(C)C6C(C)C(O*3*)C(O)(C1)C6C2(O4)C(C)CC3(C(=C)C)O5	C30H46O9	C30H44O8	C30H42O7	C30H40O6	C30H38O5	C29H40O5	C29H38O5	C30H36O4	C29H38O4	C29H36O3	C28H36O3
716	A11	B5	C1	M4	*20*OCC1(O)C(O)C2C3OC45C(O)CCCCC(O*7d*)CC(C)C6C(O)(C)C(O*3*)C(O)(C1)C6C2(O4)C(C)CC3(C(=C)C)O5	C30H46O10	C30H44O9	C30H42O8	C30H40O7	C30H38O6	C29H40O6	C29H38O6	C30H36O5	C29H38O5	C29H36O4	C28H36O4
717	A8	B5	C1	M5	*20*OCC1(O)C(O)C2C3OC45C(O)CCCC(O*6d*)C(O*7d*)CC(C)C6C(C)C(=O)C(O)(C1)C6C2(O4)C(C)CC3(C(=C)C)O5	C30H44O10	C30H42O9	C30H40O8	C30H38O7	C30H36O6	C29H38O6	C29H36O6	C30H34O5	C29H36O5	C29H34O4	C28H34O4
718	A9	B5	C1	M5	*20*OCC1(O)C(O)C2C3OC45C(O)CCCC(O*6d*)C(O*7d*)CC(C)C6C(O)(C)C(=O)C(O)(C1)C6C2(O4)C(C)CC3(C(=C)C)O5	C30H44O11	C30H42O10	C30H40O9	C30H38O8	C30H36O7	C29H38O7	C29H36O7	C30H34O6	C29H36O6	C29H34O5	C28H34O5
719	A10	B5	C1	M5	*20*OCC1(O)C(O)C2C3OC45C(O)CCCC(O*6d*)C(O*7d*)CC(C)C6C(C)C(O*3*)C(O)(C1)C6C2(O4)C(C)CC3(C(=C)C)O5	C30H46O10	C30H44O9	C30H42O8	C30H40O7	C30H38O6	C29H40O6	C29H38O6	C30H36O5	C29H38O5	C29H36O4	C28H36O4
720	A11	B5	C1	M5	*20*OCC1(O)C(O)C2C3OC45C(O)CCCC(O*6d*)C(O*7d*)CC(C)C6C(O)(C)C(O*3*)C(O)(C1)C6C2(O4)C(C)CC3(C(=C)C)O5	C30H46O11	C30H44O10	C30H42O9	C30H40O8	C30H38O7	C29H40O7	C29H38O7	C30H36O6	C29H38O6	C29H36O5	C28H36O5
721	A8	B5	C1	M6	*20*OCC1(O)C(O)C2C3OC45C(O)CCC(O*5d*)C(O*6d*)C(O*7d*)CC(C)C6C(C)C(=O)C(O)(C1)C6C2(O4)C(C)CC3(C(=C)C)O5	C30H46O11	C30H44O10	C30H42O9	C30H40O8	C30H38O7	C29H40O7	C29H38O7	C30H36O6	C29H38O6	C29H36O5	C28H36O5
722	A9	B5	C1	M6	*20*OCC1(O)C(O)C2C3OC45C(O)CCC(O*5d*)C(O*6d*)C(O*7d*)CC(C)C6C(O)(C)C(=O)C(O)(C1)C6C2(O4)C(C)CC3(C(=C)C)O5	C30H46O12	C30H44O11	C30H42O10	C30H40O9	C30H38O8	C29H40O8	C29H38O8	C30H36O7	C29H38O7	C29H36O6	C28H36O6
723	A10	B5	C1	M6	*20*OCC1(O)C(O)C2C3OC45C(O)CCC(O*5d*)C(O*6d*)C(O*7d*)CC(C)C6C(C)C(O*3*)C(O)(C1)C6C2(O4)C(C)CC3(C(=C)C)O5	C30H48O11	C30H46O10	C30H44O9	C30H42O8	C30H40O7	C29H42O7	C29H40O7	C30H38O6	C29H40O6	C29H38O5	C28H38O5
724	A11	B5	C1	M6	*20*OCC1(O)C(O)C2C3OC45C(O)CCC(O*5d*)C(O*6d*)C(O*7d*)CC(C)C6C(O)(C)C(O*3*)C(O)(C1)C6C2(O4)C(C)CC3(C(=C)C)O5	C30H48O12	C30H46O11	C30H44O10	C30H42O9	C30H40O8	C29H42O8	C29H40O8	C30H38O7	C29H40O7	C29H38O6	C28H38O6
725	A8	B5	C1	M7	*20*OCC1(O)C(O)C2C3OC45CCCC=CCCCCC(CCC)C6C(C)C(=O)C(O)(C1)C6C2(O4)C(C)CC3(C(=C)C)O5	C34H50O7	C34H48O6	C34H46O5	C34H44O4	C34H42O3	C33H44O3	C33H42O3	C34H40O2	C33H42O2	C33H40O1	C32H40O1
726	A9	B5	C1	M7	*20*OCC1(O)C(O)C2C3OC45CCCC=CCCCCC(CCC)C6C(O)(C)C(=O)C(O)(C1)C6C2(O4)C(C)CC3(C(=C)C)O5	C34H50O8	C34H48O7	C34H46O6	C34H44O5	C34H42O4	C33H44O4	C33H42O4	C34H40O3	C33H42O3	C33H40O2	C32H40O2
727	A10	B5	C1	M7	*20*OCC1(O)C(O)C2C3OC45CCCC=CCCCCC(CCC)C6C(C)C(O*3*)C(O)(C1)C6C2(O4)C(C)CC3(C(=C)C)O5	C34H52O7	C34H50O6	C34H48O5	C34H46O4	C34H44O3	C33H46O3	C33H44O3	C34H42O2	C33H44O2	C33H42O1	C32H42O1
728	A11	B5	C1	M7	*20*OCC1(O)C(O)C2C3OC45CCCC=CCCCCC(CCC)C6C(O)(C)C(O*3*)C(O)(C1)C6C2(O4)C(C)CC3(C(=C)C)O5	C34H52O8	C34H50O7	C34H48O6	C34H46O5	C34H44O4	C33H46O4	C33H44O4	C34H42O3	C33H44O3	C33H42O2	C32H42O2
729	A8	B5	C1	M8	*20*OCC1(O)C(O)C2C3OC45C=CCCCCCCCCCCCC(C)C6C(C)C(=O)C(O)(C1)C6C2(O4)C(C)CC3(C(=C)C)O5	C36H54O7	C36H52O6	C36H50O5	C36H48O4	C36H46O3	C35H48O3	C35H46O3	C36H44O2	C35H46O2	C35H44O1	C34H44O1
730	A9	B5	C1	M8	*20*OCC1(O)C(O)C2C3OC45C=CCCCCCCCCCCCC(C)C6C(O)(C)C(=O)C(O)(C1)C6C2(O4)C(C)CC3(C(=C)C)O5	C36H54O8	C36H52O7	C36H50O6	C36H48O5	C36H46O4	C35H48O4	C35H46O4	C36H44O3	C35H46O3	C35H44O2	C34H44O2
731	A10	B5	C1	M8	*20*OCC1(O)C(O)C2C3OC45C=CCCCCCCCCCCCC(C)C6C(C)C(O*3*)C(O)(C1)C6C2(O4)C(C)CC3(C(=C)C)O5	C36H56O7	C36H54O6	C36H52O5	C36H50O4	C36H48O3	C35H50O3	C35H48O3	C36H46O2	C35H48O2	C35H46O1	C34H46O1
732	A11	B5	C1	M8	*20*OCC1(O)C(O)C2C3OC45C=CCCCCCCCCCCCC(C)C6C(O)(C)C(O*3*)C(O)(C1)C6C2(O4)C(C)CC3(C(=C)C)O5	C36H56O8	C36H54O7	C36H52O6	C36H50O5	C36H48O4	C35H50O4	C35H48O4	C36H46O3	C35H48O3	C35H46O2	C34H46O2
733	A8	B5	C1	M9	*20*OCC1(O)C(O)C2C3OC45CCCCCCCCCCCCCC(C)(O)C6C(C)C(=O)C(O)(C1)C6C2(O4)C(C)CC3(C(=C)C)O5	C36H56O8	C36H54O7	C36H52O6	C36H50O5	C36H48O4	C35H50O4	C35H48O4	C36H46O3	C35H48O3	C35H46O2	C34H46O2
734	A9	B5	C1	M9	*20*OCC1(O)C(O)C2C3OC45CCCCCCCCCCCCCC(C)(O)C6C(O)(C)C(=O)C(O)(C1)C6C2(O4)C(C)CC3(C(=C)C)O5	C36H56O9	C36H54O8	C36H52O7	C36H50O6	C36H48O5	C35H50O5	C35H48O5	C36H46O4	C35H48O4	C35H46O3	C34H46O3
735	A10	B5	C1	M9	*20*OCC1(O)C(O)C2C3OC45CCCCCCCCCCCCCC(C)(O)C6C(C)C(O*3*)C(O)(C1)C6C2(O4)C(C)CC3(C(=C)C)O5	C36H58O8	C36H56O7	C36H54O6	C36H52O5	C36H50O4	C35H52O4	C35H50O4	C36H48O3	C35H50O3	C35H48O2	C34H48O2
736	A11	B5	C1	M9	*20*OCC1(O)C(O)C2C3OC45CCCCCCCCCCCCCC(C)(O)C6C(O)(C)C(O*3*)C(O)(C1)C6C2(O4)C(C)CC3(C(=C)C)O5	C36H58O9	C36H56O8	C36H54O7	C36H52O6	C36H50O5	C35H52O5	C35H50O5	C36H48O4	C35H50O4	C35H48O3	C34H48O3
737	A8	B5	C2	M1	*20*OCC1(O)C(O)C2C3OC45CCCCCCCCC6C(C)C(=O)C(O)(C1)C6C2(O4)C(C)C(O*12*)C3(C(=C)C)O5	C29H42O8	C29H40O7	C29H38O6	C29H36O5	C29H34O4	C28H36O4	C28H34O4	C29H32O3	C28H34O3	C28H32O2	C27H32O2
738	A9	B5	C2	M1	*20*OCC1(O)C(O)C2C3OC45CCCCCCCCC6C(O)(C)C(=O)C(O)(C1)C6C2(O4)C(C)C(O*12*)C3(C(=C)C)O5	C29H42O9	C29H40O8	C29H38O7	C29H36O6	C29H34O5	C28H36O5	C28H34O5	C29H32O4	C28H34O4	C28H32O3	C27H32O3
739	A10	B5	C2	M1	*20*OCC1(O)C(O)C2C3OC45CCCCCCCCC6C(C)C(O*3*)C(O)(C1)C6C2(O4)C(C)C(O*12*)C3(C(=C)C)O5	C29H44O8	C29H42O7	C29H40O6	C29H38O5	C29H36O4	C28H38O4	C28H36O4	C29H34O3	C28H36O3	C28H34O2	C27H34O2
740	A11	B5	C2	M1	*20*OCC1(O)C(O)C2C3OC45CCCCCCCCC6C(O)(C)C(O*3*)C(O)(C1)C6C2(O4)C(C)C(O*12*)C3(C(=C)C)O5	C29H44O9	C29H42O8	C29H40O7	C29H38O6	C29H36O5	C28H38O5	C28H36O5	C29H34O4	C28H36O4	C28H34O3	C27H34O3
741	A8	B5	C2	M2	*20*OCC1(O)C(O)C2C3OC45CCCCCCCC(C)C6C(C)C(=O)C(O)(C1)C6C2(O4)C(C)C(O*12*)C3(C(=C)C)O5	C30H44O8	C30H42O7	C30H40O6	C30H38O5	C30H36O4	C29H38O4	C29H36O4	C30H34O3	C29H36O3	C29H34O2	C28H34O2
742	A9	B5	C2	M2	*20*OCC1(O)C(O)C2C3OC45CCCCCCCC(C)C6C(O)(C)C(=O)C(O)(C1)C6C2(O4)C(C)C(O*12*)C3(C(=C)C)O5	C30H44O9	C30H42O8	C30H40O7	C30H38O6	C30H36O5	C29H38O5	C29H36O5	C30H34O4	C29H36O4	C29H34O3	C28H34O3
743	A10	B5	C2	M2	*20*OCC1(O)C(O)C2C3OC45CCCCCCCC(C)C6C(C)C(O*3*)C(O)(C1)C6C2(O4)C(C)C(O*12*)C3(C(=C)C)O5	C30H46O8	C30H44O7	C30H42O6	C30H40O5	C30H38O4	C29H40O4	C29H38O4	C30H36O3	C29H38O3	C29H36O2	C28H36O2
744	A11	B5	C2	M2	*20*OCC1(O)C(O)C2C3OC45CCCCCCCC(C)C6C(O)(C)C(O*3*)C(O)(C1)C6C2(O4)C(C)C(O*12*)C3(C(=C)C)O5	C30H46O9	C30H44O8	C30H42O7	C30H40O6	C30H38O5	C29H40O5	C29H38O5	C30H36O4	C29H38O4	C29H36O3	C28H36O3
745	A8	B5	C2	M3	*20*OCC1(O)C(O)C2C3OC45C(O)CCCCCCC(C)C6C(C)C(=O)C(O)(C1)C6C2(O4)C(C)C(O*12*)C3(C(=C)C)O5	C30H44O9	C30H42O8	C30H40O7	C30H38O6	C30H36O5	C29H38O5	C29H36O5	C30H34O4	C29H36O4	C29H34O3	C28H34O3
746	A9	B5	C2	M3	*20*OCC1(O)C(O)C2C3OC45C(O)CCCCCCC(C)C6C(O)(C)C(=O)C(O)(C1)C6C2(O4)C(C)C(O*12*)C3(C(=C)C)O5	C30H44O10	C30H42O9	C30H40O8	C30H38O7	C30H36O6	C29H38O6	C29H36O6	C30H34O5	C29H36O5	C29H34O4	C28H34O4
747	A10	B5	C2	M3	*20*OCC1(O)C(O)C2C3OC45C(O)CCCCCCC(C)C6C(C)C(O*3*)C(O)(C1)C6C2(O4)C(C)C(O*12*)C3(C(=C)C)O5	C30H46O9	C30H44O8	C30H42O7	C30H40O6	C30H38O5	C29H40O5	C29H38O5	C30H36O4	C29H38O4	C29H36O3	C28H36O3
748	A11	B5	C2	M3	*20*OCC1(O)C(O)C2C3OC45C(O)CCCCCCC(C)C6C(O)(C)C(O*3*)C(O)(C1)C6C2(O4)C(C)C(O*12*)C3(C(=C)C)O5	C30H46O10	C30H44O9	C30H42O8	C30H40O7	C30H38O6	C29H40O6	C29H38O6	C30H36O5	C29H38O5	C29H36O4	C28H36O4
749	A8	B5	C2	M4	*20*OCC1(O)C(O)C2C3OC45C(O)CCCCC(O*7d*)CC(C)C6C(C)C(=O)C(O)(C1)C6C2(O4)C(C)C(O*12*)C3(C(=C)C)O5	C30H44O10	C30H42O9	C30H40O8	C30H38O7	C30H36O6	C29H38O6	C29H36O6	C30H34O5	C29H36O5	C29H34O4	C28H34O4
750	A9	B5	C2	M4	*20*OCC1(O)C(O)C2C3OC45C(O)CCCCC(O*7d*)CC(C)C6C(O)(C)C(=O)C(O)(C1)C6C2(O4)C(C)C(O*12*)C3(C(=C)C)O5	C30H44O11	C30H42O10	C30H40O9	C30H38O8	C30H36O7	C29H38O7	C29H36O7	C30H34O6	C29H36O6	C29H34O5	C28H34O5
751	A10	B5	C2	M4	*20*OCC1(O)C(O)C2C3OC45C(O)CCCCC(O*7d*)CC(C)C6C(C)C(O*3*)C(O)(C1)C6C2(O4)C(C)C(O*12*)C3(C(=C)C)O5	C30H46O10	C30H44O9	C30H42O8	C30H40O7	C30H38O6	C29H40O6	C29H38O6	C30H36O5	C29H38O5	C29H36O4	C28H36O4
752	A11	B5	C2	M4	*20*OCC1(O)C(O)C2C3OC45C(O)CCCCC(O*7d*)CC(C)C6C(O)(C)C(O*3*)C(O)(C1)C6C2(O4)C(C)C(O*12*)C3(C(=C)C)O5	C30H46O11	C30H44O10	C30H42O9	C30H40O8	C30H38O7	C29H40O7	C29H38O7	C30H36O6	C29H38O6	C29H36O5	C28H36O5
753	A8	B5	C2	M5	*20*OCC1(O)C(O)C2C3OC45C(O)CCCC(O*6d*)C(O*7d*)CC(C)C6C(C)C(=O)C(O)(C1)C6C2(O4)C(C)C(O*12*)C3(C(=C)C)O5	C30H44O11	C30H42O10	C30H40O9	C30H38O8	C30H36O7	C29H38O7	C29H36O7	C30H34O6	C29H36O6	C29H34O5	C28H34O5
754	A9	B5	C2	M5	*20*OCC1(O)C(O)C2C3OC45C(O)CCCC(O*6d*)C(O*7d*)CC(C)C6C(O)(C)C(=O)C(O)(C1)C6C2(O4)C(C)C(O*12*)C3(C(=C)C)O5	C30H44O12	C30H42O11	C30H40O10	C30H38O9	C30H36O8	C29H38O8	C29H36O8	C30H34O7	C29H36O7	C29H34O6	C28H34O6
755	A10	B5	C2	M5	*20*OCC1(O)C(O)C2C3OC45C(O)CCCC(O*6d*)C(O*7d*)CC(C)C6C(C)C(O*3*)C(O)(C1)C6C2(O4)C(C)C(O*12*)C3(C(=C)C)O5	C30H46O11	C30H44O10	C30H42O9	C30H40O8	C30H38O7	C29H40O7	C29H38O7	C30H36O6	C29H38O6	C29H36O5	C28H36O5
756	A11	B5	C2	M5	*20*OCC1(O)C(O)C2C3OC45C(O)CCCC(O*6d*)C(O*7d*)CC(C)C6C(O)(C)C(O*3*)C(O)(C1)C6C2(O4)C(C)C(O*12*)C3(C(=C)C)O5	C30H46O12	C30H44O11	C30H42O10	C30H40O9	C30H38O8	C29H40O8	C29H38O8	C30H36O7	C29H38O7	C29H36O6	C28H36O6
757	A8	B5	C2	M6	*20*OCC1(O)C(O)C2C3OC45C(O)CCC(O*5d*)C(O*6d*)C(O*7d*)CC(C)C6C(C)C(=O)C(O)(C1)C6C2(O4)C(C)C(O*12*)C3(C(=C)C)O5	C30H46O12	C30H44O11	C30H42O10	C30H40O9	C30H38O8	C29H40O8	C29H38O8	C30H36O7	C29H38O7	C29H36O6	C28H36O6
758	A9	B5	C2	M6	*20*OCC1(O)C(O)C2C3OC45C(O)CCC(O*5d*)C(O*6d*)C(O*7d*)CC(C)C6C(O)(C)C(=O)C(O)(C1)C6C2(O4)C(C)C(O*12*)C3(C(=C)C)O5	C30H46O13	C30H44O12	C30H42O11	C30H40O10	C30H38O9	C29H40O9	C29H38O9	C30H36O8	C29H38O8	C29H36O7	C28H36O7
759	A10	B5	C2	M6	*20*OCC1(O)C(O)C2C3OC45C(O)CCC(O*5d*)C(O*6d*)C(O*7d*)CC(C)C6C(C)C(O*3*)C(O)(C1)C6C2(O4)C(C)C(O*12*)C3(C(=C)C)O5	C30H48O12	C30H46O11	C30H44O10	C30H42O9	C30H40O8	C29H42O8	C29H40O8	C30H38O7	C29H40O7	C29H38O6	C28H38O6
760	A11	B5	C2	M6	*20*OCC1(O)C(O)C2C3OC45C(O)CCC(O*5d*)C(O*6d*)C(O*7d*)CC(C)C6C(O)(C)C(O*3*)C(O)(C1)C6C2(O4)C(C)C(O*12*)C3(C(=C)C)O5	C30H48O13	C30H46O12	C30H44O11	C30H42O10	C30H40O9	C29H42O9	C29H40O9	C30H38O8	C29H40O8	C29H38O7	C28H38O7
761	A8	B5	C2	M7	*20*OCC1(O)C(O)C2C3OC45CCCC=CCCCCC(CCC)C6C(C)C(=O)C(O)(C1)C6C2(O4)C(C)C(O*12*)C3(C(=C)C)O5	C34H50O8	C34H48O7	C34H46O6	C34H44O5	C34H42O4	C33H44O4	C33H42O4	C34H40O3	C33H42O3	C33H40O2	C32H40O2
762	A9	B5	C2	M7	*20*OCC1(O)C(O)C2C3OC45CCCC=CCCCCC(CCC)C6C(O)(C)C(=O)C(O)(C1)C6C2(O4)C(C)C(O*12*)C3(C(=C)C)O5	C34H50O9	C34H48O8	C34H46O7	C34H44O6	C34H42O5	C33H44O5	C33H42O5	C34H40O4	C33H42O4	C33H40O3	C32H40O3
763	A10	B5	C2	M7	*20*OCC1(O)C(O)C2C3OC45CCCC=CCCCCC(CCC)C6C(C)C(O*3*)C(O)(C1)C6C2(O4)C(C)C(O*12*)C3(C(=C)C)O5	C34H52O8	C34H50O7	C34H48O6	C34H46O5	C34H44O4	C33H46O4	C33H44O4	C34H42O3	C33H44O3	C33H42O2	C32H42O2
764	A11	B5	C2	M7	*20*OCC1(O)C(O)C2C3OC45CCCC=CCCCCC(CCC)C6C(O)(C)C(O*3*)C(O)(C1)C6C2(O4)C(C)C(O*12*)C3(C(=C)C)O5	C34H52O9	C34H50O8	C34H48O7	C34H46O6	C34H44O5	C33H46O5	C33H44O5	C34H42O4	C33H44O4	C33H42O3	C32H42O3
765	A8	B5	C2	M8	*20*OCC1(O)C(O)C2C3OC45C=CCCCCCCCCCCCC(C)C6C(C)C(=O)C(O)(C1)C6C2(O4)C(C)C(O*12*)C3(C(=C)C)O5	C36H54O8	C36H52O7	C36H50O6	C36H48O5	C36H46O4	C35H48O4	C35H46O4	C36H44O3	C35H46O3	C35H44O2	C34H44O2
766	A9	B5	C2	M8	*20*OCC1(O)C(O)C2C3OC45C=CCCCCCCCCCCCC(C)C6C(O)(C)C(=O)C(O)(C1)C6C2(O4)C(C)C(O*12*)C3(C(=C)C)O5	C36H54O9	C36H52O8	C36H50O7	C36H48O6	C36H46O5	C35H48O5	C35H46O5	C36H44O4	C35H46O4	C35H44O3	C34H44O3
767	A10	B5	C2	M8	*20*OCC1(O)C(O)C2C3OC45C=CCCCCCCCCCCCC(C)C6C(C)C(O*3*)C(O)(C1)C6C2(O4)C(C)C(O*12*)C3(C(=C)C)O5	C36H56O8	C36H54O7	C36H52O6	C36H50O5	C36H48O4	C35H50O4	C35H48O4	C36H46O3	C35H48O3	C35H46O2	C34H46O2
768	A11	B5	C2	M8	*20*OCC1(O)C(O)C2C3OC45C=CCCCCCCCCCCCC(C)C6C(O)(C)C(O*3*)C(O)(C1)C6C2(O4)C(C)C(O*12*)C3(C(=C)C)O5	C36H56O9	C36H54O8	C36H52O7	C36H50O6	C36H48O5	C35H50O5	C35H48O5	C36H46O4	C35H48O4	C35H46O3	C34H46O3
769	A8	B5	C2	M9	*20*OCC1(O)C(O)C2C3OC45CCCCCCCCCCCCCC(C)(O)C6C(C)C(=O)C(O)(C1)C6C2(O4)C(C)C(O*12*)C3(C(=C)C)O5	C36H56O9	C36H54O8	C36H52O7	C36H50O6	C36H48O5	C35H50O5	C35H48O5	C36H46O4	C35H48O4	C35H46O3	C34H46O3
770	A9	B5	C2	M9	*20*OCC1(O)C(O)C2C3OC45CCCCCCCCCCCCCC(C)(O)C6C(O)(C)C(=O)C(O)(C1)C6C2(O4)C(C)C(O*12*)C3(C(=C)C)O5	C36H56O10	C36H54O9	C36H52O8	C36H50O7	C36H48O6	C35H50O6	C35H48O6	C36H46O5	C35H48O5	C35H46O4	C34H46O4
771	A10	B5	C2	M9	*20*OCC1(O)C(O)C2C3OC45CCCCCCCCCCCCCC(C)(O)C6C(C)C(O*3*)C(O)(C1)C6C2(O4)C(C)C(O*12*)C3(C(=C)C)O5	C36H58O9	C36H56O8	C36H54O7	C36H52O6	C36H50O5	C35H52O5	C35H50O5	C36H48O4	C35H50O4	C35H48O3	C34H48O3
772	A11	B5	C2	M9	*20*OCC1(O)C(O)C2C3OC45CCCCCCCCCCCCCC(C)(O)C6C(O)(C)C(O*3*)C(O)(C1)C6C2(O4)C(C)C(O*12*)C3(C(=C)C)O5	C36H58O10	C36H56O9	C36H54O8	C36H52O7	C36H50O6	C35H52O6	C35H50O6	C36H48O5	C35H50O5	C35H48O4	C34H48O4
773	A8	B5	C5	M1	*20*OCC1(O)C(O)C2C3OC45CCCCCCCCC6C(C)C(=O)C(O)(C1)C6C2(O4)C(CO*18*)CC3(C(=C)C)O5	C29H42O8	C29H40O7	C29H38O6	C29H36O5	C29H34O4	C28H36O4	C28H34O4	C29H32O3	C28H34O3	C28H32O2	C27H32O2
774	A9	B5	C5	M1	*20*OCC1(O)C(O)C2C3OC45CCCCCCCCC6C(O)(C)C(=O)C(O)(C1)C6C2(O4)C(CO*18*)CC3(C(=C)C)O5	C29H42O9	C29H40O8	C29H38O7	C29H36O6	C29H34O5	C28H36O5	C28H34O5	C29H32O4	C28H34O4	C28H32O3	C27H32O3
775	A10	B5	C5	M1	*20*OCC1(O)C(O)C2C3OC45CCCCCCCCC6C(C)C(O*3*)C(O)(C1)C6C2(O4)C(CO*18*)CC3(C(=C)C)O5	C29H44O8	C29H42O7	C29H40O6	C29H38O5	C29H36O4	C28H38O4	C28H36O4	C29H34O3	C28H36O3	C28H34O2	C27H34O2
776	A11	B5	C5	M1	*20*OCC1(O)C(O)C2C3OC45CCCCCCCCC6C(O)(C)C(O*3*)C(O)(C1)C6C2(O4)C(CO*18*)CC3(C(=C)C)O5	C29H44O9	C29H42O8	C29H40O7	C29H38O6	C29H36O5	C28H38O5	C28H36O5	C29H34O4	C28H36O4	C28H34O3	C27H34O3
777	A8	B5	C5	M2	*20*OCC1(O)C(O)C2C3OC45CCCCCCCC(C)C6C(C)C(=O)C(O)(C1)C6C2(O4)C(CO*18*)CC3(C(=C)C)O5	C30H44O8	C30H42O7	C30H40O6	C30H38O5	C30H36O4	C29H38O4	C29H36O4	C30H34O3	C29H36O3	C29H34O2	C28H34O2
778	A9	B5	C5	M2	*20*OCC1(O)C(O)C2C3OC45CCCCCCCC(C)C6C(O)(C)C(=O)C(O)(C1)C6C2(O4)C(CO*18*)CC3(C(=C)C)O5	C30H44O9	C30H42O8	C30H40O7	C30H38O6	C30H36O5	C29H38O5	C29H36O5	C30H34O4	C29H36O4	C29H34O3	C28H34O3
779	A10	B5	C5	M2	*20*OCC1(O)C(O)C2C3OC45CCCCCCCC(C)C6C(C)C(O*3*)C(O)(C1)C6C2(O4)C(CO*18*)CC3(C(=C)C)O5	C30H46O8	C30H44O7	C30H42O6	C30H40O5	C30H38O4	C29H40O4	C29H38O4	C30H36O3	C29H38O3	C29H36O2	C28H36O2
780	A11	B5	C5	M2	*20*OCC1(O)C(O)C2C3OC45CCCCCCCC(C)C6C(O)(C)C(O*3*)C(O)(C1)C6C2(O4)C(CO*18*)CC3(C(=C)C)O5	C30H46O9	C30H44O8	C30H42O7	C30H40O6	C30H38O5	C29H40O5	C29H38O5	C30H36O4	C29H38O4	C29H36O3	C28H36O3
781	A8	B5	C5	M3	*20*OCC1(O)C(O)C2C3OC45C(O)CCCCCCC(C)C6C(C)C(=O)C(O)(C1)C6C2(O4)C(CO*18*)CC3(C(=C)C)O5	C30H44O9	C30H42O8	C30H40O7	C30H38O6	C30H36O5	C29H38O5	C29H36O5	C30H34O4	C29H36O4	C29H34O3	C28H34O3
782	A9	B5	C5	M3	*20*OCC1(O)C(O)C2C3OC45C(O)CCCCCCC(C)C6C(O)(C)C(=O)C(O)(C1)C6C2(O4)C(CO*18*)CC3(C(=C)C)O5	C30H44O10	C30H42O9	C30H40O8	C30H38O7	C30H36O6	C29H38O6	C29H36O6	C30H34O5	C29H36O5	C29H34O4	C28H34O4
783	A10	B5	C5	M3	*20*OCC1(O)C(O)C2C3OC45C(O)CCCCCCC(C)C6C(C)C(O*3*)C(O)(C1)C6C2(O4)C(CO*18*)CC3(C(=C)C)O5	C30H46O9	C30H44O8	C30H42O7	C30H40O6	C30H38O5	C29H40O5	C29H38O5	C30H36O4	C29H38O4	C29H36O3	C28H36O3
784	A11	B5	C5	M3	*20*OCC1(O)C(O)C2C3OC45C(O)CCCCCCC(C)C6C(O)(C)C(O*3*)C(O)(C1)C6C2(O4)C(CO*18*)CC3(C(=C)C)O5	C30H46O10	C30H44O9	C30H42O8	C30H40O7	C30H38O6	C29H40O6	C29H38O6	C30H36O5	C29H38O5	C29H36O4	C28H36O4
785	A8	B5	C5	M4	*20*OCC1(O)C(O)C2C3OC45C(O)CCCCC(O*7d*)CC(C)C6C(C)C(=O)C(O)(C1)C6C2(O4)C(CO*18*)CC3(C(=C)C)O5	C30H44O10	C30H42O9	C30H40O8	C30H38O7	C30H36O6	C29H38O6	C29H36O6	C30H34O5	C29H36O5	C29H34O4	C28H34O4
786	A9	B5	C5	M4	*20*OCC1(O)C(O)C2C3OC45C(O)CCCCC(O*7d*)CC(C)C6C(O)(C)C(=O)C(O)(C1)C6C2(O4)C(CO*18*)CC3(C(=C)C)O5	C30H44O11	C30H42O10	C30H40O9	C30H38O8	C30H36O7	C29H38O7	C29H36O7	C30H34O6	C29H36O6	C29H34O5	C28H34O5
787	A10	B5	C5	M4	*20*OCC1(O)C(O)C2C3OC45C(O)CCCCC(O*7d*)CC(C)C6C(C)C(O*3*)C(O)(C1)C6C2(O4)C(CO*18*)CC3(C(=C)C)O5	C30H46O10	C30H44O9	C30H42O8	C30H40O7	C30H38O6	C29H40O6	C29H38O6	C30H36O5	C29H38O5	C29H36O4	C28H36O4
788	A11	B5	C5	M4	*20*OCC1(O)C(O)C2C3OC45C(O)CCCCC(O*7d*)CC(C)C6C(O)(C)C(O*3*)C(O)(C1)C6C2(O4)C(CO*18*)CC3(C(=C)C)O5	C30H46O11	C30H44O10	C30H42O9	C30H40O8	C30H38O7	C29H40O7	C29H38O7	C30H36O6	C29H38O6	C29H36O5	C28H36O5
789	A8	B5	C5	M5	*20*OCC1(O)C(O)C2C3OC45C(O)CCCC(O*6d*)C(O*7d*)CC(C)C6C(C)C(=O)C(O)(C1)C6C2(O4)C(CO*18*)CC3(C(=C)C)O5	C30H44O11	C30H42O10	C30H40O9	C30H38O8	C30H36O7	C29H38O7	C29H36O7	C30H34O6	C29H36O6	C29H34O5	C28H34O5
790	A9	B5	C5	M5	*20*OCC1(O)C(O)C2C3OC45C(O)CCCC(O*6d*)C(O*7d*)CC(C)C6C(O)(C)C(=O)C(O)(C1)C6C2(O4)C(CO*18*)CC3(C(=C)C)O5	C30H44O12	C30H42O11	C30H40O10	C30H38O9	C30H36O8	C29H38O8	C29H36O8	C30H34O7	C29H36O7	C29H34O6	C28H34O6
791	A10	B5	C5	M5	*20*OCC1(O)C(O)C2C3OC45C(O)CCCC(O*6d*)C(O*7d*)CC(C)C6C(C)C(O*3*)C(O)(C1)C6C2(O4)C(CO*18*)CC3(C(=C)C)O5	C30H46O11	C30H44O10	C30H42O9	C30H40O8	C30H38O7	C29H40O7	C29H38O7	C30H36O6	C29H38O6	C29H36O5	C28H36O5
792	A11	B5	C5	M5	*20*OCC1(O)C(O)C2C3OC45C(O)CCCC(O*6d*)C(O*7d*)CC(C)C6C(O)(C)C(O*3*)C(O)(C1)C6C2(O4)C(CO*18*)CC3(C(=C)C)O5	C30H46O12	C30H44O11	C30H42O10	C30H40O9	C30H38O8	C29H40O8	C29H38O8	C30H36O7	C29H38O7	C29H36O6	C28H36O6
793	A8	B5	C5	M6	*20*OCC1(O)C(O)C2C3OC45C(O)CCC(O*5d*)C(O*6d*)C(O*7d*)CC(C)C6C(C)C(=O)C(O)(C1)C6C2(O4)C(CO*18*)CC3(C(=C)C)O5	C30H46O12	C30H44O11	C30H42O10	C30H40O9	C30H38O8	C29H40O8	C29H38O8	C30H36O7	C29H38O7	C29H36O6	C28H36O6
794	A9	B5	C5	M6	*20*OCC1(O)C(O)C2C3OC45C(O)CCC(O*5d*)C(O*6d*)C(O*7d*)CC(C)C6C(O)(C)C(=O)C(O)(C1)C6C2(O4)C(CO*18*)CC3(C(=C)C)O5	C30H46O13	C30H44O12	C30H42O11	C30H40O10	C30H38O9	C29H40O9	C29H38O9	C30H36O8	C29H38O8	C29H36O7	C28H36O7
795	A10	B5	C5	M6	*20*OCC1(O)C(O)C2C3OC45C(O)CCC(O*5d*)C(O*6d*)C(O*7d*)CC(C)C6C(C)C(O*3*)C(O)(C1)C6C2(O4)C(CO*18*)CC3(C(=C)C)O5	C30H48O12	C30H46O11	C30H44O10	C30H42O9	C30H40O8	C29H42O8	C29H40O8	C30H38O7	C29H40O7	C29H38O6	C28H38O6
796	A11	B5	C5	M6	*20*OCC1(O)C(O)C2C3OC45C(O)CCC(O*5d*)C(O*6d*)C(O*7d*)CC(C)C6C(O)(C)C(O*3*)C(O)(C1)C6C2(O4)C(CO*18*)CC3(C(=C)C)O5	C30H48O13	C30H46O12	C30H44O11	C30H42O10	C30H40O9	C29H42O9	C29H40O9	C30H38O8	C29H40O8	C29H38O7	C28H38O7
797	A8	B5	C5	M7	*20*OCC1(O)C(O)C2C3OC45CCCC=CCCCCC(CCC)C6C(C)C(=O)C(O)(C1)C6C2(O4)C(CO*18*)CC3(C(=C)C)O5	C34H50O8	C34H48O7	C34H46O6	C34H44O5	C34H42O4	C33H44O4	C33H42O4	C34H40O3	C33H42O3	C33H40O2	C32H40O2
798	A9	B5	C5	M7	*20*OCC1(O)C(O)C2C3OC45CCCC=CCCCCC(CCC)C6C(O)(C)C(=O)C(O)(C1)C6C2(O4)C(CO*18*)CC3(C(=C)C)O5	C34H50O9	C34H48O8	C34H46O7	C34H44O6	C34H42O5	C33H44O5	C33H42O5	C34H40O4	C33H42O4	C33H40O3	C32H40O3
799	A10	B5	C5	M7	*20*OCC1(O)C(O)C2C3OC45CCCC=CCCCCC(CCC)C6C(C)C(O*3*)C(O)(C1)C6C2(O4)C(CO*18*)CC3(C(=C)C)O5	C34H52O8	C34H50O7	C34H48O6	C34H46O5	C34H44O4	C33H46O4	C33H44O4	C34H42O3	C33H44O3	C33H42O2	C32H42O2
800	A11	B5	C5	M7	*20*OCC1(O)C(O)C2C3OC45CCCC=CCCCCC(CCC)C6C(O)(C)C(O*3*)C(O)(C1)C6C2(O4)C(CO*18*)CC3(C(=C)C)O5	C34H52O9	C34H50O8	C34H48O7	C34H46O6	C34H44O5	C33H46O5	C33H44O5	C34H42O4	C33H44O4	C33H42O3	C32H42O3
801	A8	B5	C5	M8	*20*OCC1(O)C(O)C2C3OC45C=CCCCCCCCCCCCC(C)C6C(C)C(=O)C(O)(C1)C6C2(O4)C(CO*18*)CC3(C(=C)C)O5	C36H54O8	C36H52O7	C36H50O6	C36H48O5	C36H46O4	C35H48O4	C35H46O4	C36H44O3	C35H46O3	C35H44O2	C34H44O2
802	A9	B5	C5	M8	*20*OCC1(O)C(O)C2C3OC45C=CCCCCCCCCCCCC(C)C6C(O)(C)C(=O)C(O)(C1)C6C2(O4)C(CO*18*)CC3(C(=C)C)O5	C36H54O9	C36H52O8	C36H50O7	C36H48O6	C36H46O5	C35H48O5	C35H46O5	C36H44O4	C35H46O4	C35H44O3	C34H44O3
803	A10	B5	C5	M8	*20*OCC1(O)C(O)C2C3OC45C=CCCCCCCCCCCCC(C)C6C(C)C(O*3*)C(O)(C1)C6C2(O4)C(CO*18*)CC3(C(=C)C)O5	C36H56O8	C36H54O7	C36H52O6	C36H50O5	C36H48O4	C35H50O4	C35H48O4	C36H46O3	C35H48O3	C35H46O2	C34H46O2
804	A11	B5	C5	M8	*20*OCC1(O)C(O)C2C3OC45C=CCCCCCCCCCCCC(C)C6C(O)(C)C(O*3*)C(O)(C1)C6C2(O4)C(CO*18*)CC3(C(=C)C)O5	C36H56O9	C36H54O8	C36H52O7	C36H50O6	C36H48O5	C35H50O5	C35H48O5	C36H46O4	C35H48O4	C35H46O3	C34H46O3
805	A8	B5	C5	M9	*20*OCC1(O)C(O)C2C3OC45CCCCCCCCCCCCCC(C)(O)C6C(C)C(=O)C(O)(C1)C6C2(O4)C(CO*18*)CC3(C(=C)C)O5	C36H56O9	C36H54O8	C36H52O7	C36H50O6	C36H48O5	C35H50O5	C35H48O5	C36H46O4	C35H48O4	C35H46O3	C34H46O3
806	A9	B5	C5	M9	*20*OCC1(O)C(O)C2C3OC45CCCCCCCCCCCCCC(C)(O)C6C(O)(C)C(=O)C(O)(C1)C6C2(O4)C(CO*18*)CC3(C(=C)C)O5	C36H56O10	C36H54O9	C36H52O8	C36H50O7	C36H48O6	C35H50O6	C35H48O6	C36H46O5	C35H48O5	C35H46O4	C34H46O4
807	A10	B5	C5	M9	*20*OCC1(O)C(O)C2C3OC45CCCCCCCCCCCCCC(C)(O)C6C(C)C(O*3*)C(O)(C1)C6C2(O4)C(CO*18*)CC3(C(=C)C)O5	C36H58O9	C36H56O8	C36H54O7	C36H52O6	C36H50O5	C35H52O5	C35H50O5	C36H48O4	C35H50O4	C35H48O3	C34H48O3
808	A11	B5	C5	M9	*20*OCC1(O)C(O)C2C3OC45CCCCCCCCCCCCCC(C)(O)C6C(O)(C)C(O*3*)C(O)(C1)C6C2(O4)C(CO*18*)CC3(C(=C)C)O5	C36H58O10	C36H56O9	C36H54O8	C36H52O7	C36H50O6	C35H52O6	C35H50O6	C36H48O5	C35H50O5	C35H48O4	C34H48O4
809	A8	B5	C6	M1	*20*OCC1(O)C(O)C2C3OC45CCCCCCCCC6C(C)C(=O)C(O)(C1)C6C2(O4)C(CO*18*)C(O*12*)C3(C(=C)C)O5	C29H42O9	C29H40O8	C29H38O7	C29H36O6	C29H34O5	C28H36O5	C28H34O5	C29H32O4	C28H34O4	C28H32O3	C27H32O3
810	A9	B5	C6	M1	*20*OCC1(O)C(O)C2C3OC45CCCCCCCCC6C(O)(C)C(=O)C(O)(C1)C6C2(O4)C(CO*18*)C(O*12*)C3(C(=C)C)O5	C29H42O10	C29H40O9	C29H38O8	C29H36O7	C29H34O6	C28H36O6	C28H34O6	C29H32O5	C28H34O5	C28H32O4	C27H32O4
811	A10	B5	C6	M1	*20*OCC1(O)C(O)C2C3OC45CCCCCCCCC6C(C)C(O*3*)C(O)(C1)C6C2(O4)C(CO*18*)C(O*12*)C3(C(=C)C)O5	C29H44O9	C29H42O8	C29H40O7	C29H38O6	C29H36O5	C28H38O5	C28H36O5	C29H34O4	C28H36O4	C28H34O3	C27H34O3
812	A11	B5	C6	M1	*20*OCC1(O)C(O)C2C3OC45CCCCCCCCC6C(O)(C)C(O*3*)C(O)(C1)C6C2(O4)C(CO*18*)C(O*12*)C3(C(=C)C)O5	C29H44O10	C29H42O9	C29H40O8	C29H38O7	C29H36O6	C28H38O6	C28H36O6	C29H34O5	C28H36O5	C28H34O4	C27H34O4
813	A8	B5	C6	M2	*20*OCC1(O)C(O)C2C3OC45CCCCCCCC(C)C6C(C)C(=O)C(O)(C1)C6C2(O4)C(CO*18*)C(O*12*)C3(C(=C)C)O5	C30H44O9	C30H42O8	C30H40O7	C30H38O6	C30H36O5	C29H38O5	C29H36O5	C30H34O4	C29H36O4	C29H34O3	C28H34O3
814	A9	B5	C6	M2	*20*OCC1(O)C(O)C2C3OC45CCCCCCCC(C)C6C(O)(C)C(=O)C(O)(C1)C6C2(O4)C(CO*18*)C(O*12*)C3(C(=C)C)O5	C30H44O10	C30H42O9	C30H40O8	C30H38O7	C30H36O6	C29H38O6	C29H36O6	C30H34O5	C29H36O5	C29H34O4	C28H34O4
815	A10	B5	C6	M2	*20*OCC1(O)C(O)C2C3OC45CCCCCCCC(C)C6C(C)C(O*3*)C(O)(C1)C6C2(O4)C(CO*18*)C(O*12*)C3(C(=C)C)O5	C30H46O9	C30H44O8	C30H42O7	C30H40O6	C30H38O5	C29H40O5	C29H38O5	C30H36O4	C29H38O4	C29H36O3	C28H36O3
816	A11	B5	C6	M2	*20*OCC1(O)C(O)C2C3OC45CCCCCCCC(C)C6C(O)(C)C(O*3*)C(O)(C1)C6C2(O4)C(CO*18*)C(O*12*)C3(C(=C)C)O5	C30H46O10	C30H44O9	C30H42O8	C30H40O7	C30H38O6	C29H40O6	C29H38O6	C30H36O5	C29H38O5	C29H36O4	C28H36O4
817	A8	B5	C6	M3	*20*OCC1(O)C(O)C2C3OC45C(O)CCCCCCC(C)C6C(C)C(=O)C(O)(C1)C6C2(O4)C(CO*18*)C(O*12*)C3(C(=C)C)O5	C30H44O10	C30H42O9	C30H40O8	C30H38O7	C30H36O6	C29H38O6	C29H36O6	C30H34O5	C29H36O5	C29H34O4	C28H34O4
818	A9	B5	C6	M3	*20*OCC1(O)C(O)C2C3OC45C(O)CCCCCCC(C)C6C(O)(C)C(=O)C(O)(C1)C6C2(O4)C(CO*18*)C(O*12*)C3(C(=C)C)O5	C30H44O11	C30H42O10	C30H40O9	C30H38O8	C30H36O7	C29H38O7	C29H36O7	C30H34O6	C29H36O6	C29H34O5	C28H34O5
819	A10	B5	C6	M3	*20*OCC1(O)C(O)C2C3OC45C(O)CCCCCCC(C)C6C(C)C(O*3*)C(O)(C1)C6C2(O4)C(CO*18*)C(O*12*)C3(C(=C)C)O5	C30H46O10	C30H44O9	C30H42O8	C30H40O7	C30H38O6	C29H40O6	C29H38O6	C30H36O5	C29H38O5	C29H36O4	C28H36O4
820	A11	B5	C6	M3	*20*OCC1(O)C(O)C2C3OC45C(O)CCCCCCC(C)C6C(O)(C)C(O*3*)C(O)(C1)C6C2(O4)C(CO*18*)C(O*12*)C3(C(=C)C)O5	C30H46O11	C30H44O10	C30H42O9	C30H40O8	C30H38O7	C29H40O7	C29H38O7	C30H36O6	C29H38O6	C29H36O5	C28H36O5
821	A8	B5	C6	M4	*20*OCC1(O)C(O)C2C3OC45C(O)CCCCC(O*7d*)CC(C)C6C(C)C(=O)C(O)(C1)C6C2(O4)C(CO*18*)C(O*12*)C3(C(=C)C)O5	C30H44O11	C30H42O10	C30H40O9	C30H38O8	C30H36O7	C29H38O7	C29H36O7	C30H34O6	C29H36O6	C29H34O5	C28H34O5
822	A9	B5	C6	M4	*20*OCC1(O)C(O)C2C3OC45C(O)CCCCC(O*7d*)CC(C)C6C(O)(C)C(=O)C(O)(C1)C6C2(O4)C(CO*18*)C(O*12*)C3(C(=C)C)O5	C30H44O12	C30H42O11	C30H40O10	C30H38O9	C30H36O8	C29H38O8	C29H36O8	C30H34O7	C29H36O7	C29H34O6	C28H34O6
823	A10	B5	C6	M4	*20*OCC1(O)C(O)C2C3OC45C(O)CCCCC(O*7d*)CC(C)C6C(C)C(O*3*)C(O)(C1)C6C2(O4)C(CO*18*)C(O*12*)C3(C(=C)C)O5	C30H46O11	C30H44O10	C30H42O9	C30H40O8	C30H38O7	C29H40O7	C29H38O7	C30H36O6	C29H38O6	C29H36O5	C28H36O5
824	A11	B5	C6	M4	*20*OCC1(O)C(O)C2C3OC45C(O)CCCCC(O*7d*)CC(C)C6C(O)(C)C(O*3*)C(O)(C1)C6C2(O4)C(CO*18*)C(O*12*)C3(C(=C)C)O5	C30H46O12	C30H44O11	C30H42O10	C30H40O9	C30H38O8	C29H40O8	C29H38O8	C30H36O7	C29H38O7	C29H36O6	C28H36O6
825	A8	B5	C6	M5	*20*OCC1(O)C(O)C2C3OC45C(O)CCCC(O*6d*)C(O*7d*)CC(C)C6C(C)C(=O)C(O)(C1)C6C2(O4)C(CO*18*)C(O*12*)C3(C(=C)C)O5	C30H44O12	C30H42O11	C30H40O10	C30H38O9	C30H36O8	C29H38O8	C29H36O8	C30H34O7	C29H36O7	C29H34O6	C28H34O6
826	A9	B5	C6	M5	*20*OCC1(O)C(O)C2C3OC45C(O)CCCC(O*6d*)C(O*7d*)CC(C)C6C(O)(C)C(=O)C(O)(C1)C6C2(O4)C(CO*18*)C(O*12*)C3(C(=C)C)O5	C30H44O13	C30H42O12	C30H40O11	C30H38O10	C30H36O9	C29H38O9	C29H36O9	C30H34O8	C29H36O8	C29H34O7	C28H34O7
827	A10	B5	C6	M5	*20*OCC1(O)C(O)C2C3OC45C(O)CCCC(O*6d*)C(O*7d*)CC(C)C6C(C)C(O*3*)C(O)(C1)C6C2(O4)C(CO*18*)C(O*12*)C3(C(=C)C)O5	C30H46O12	C30H44O11	C30H42O10	C30H40O9	C30H38O8	C29H40O8	C29H38O8	C30H36O7	C29H38O7	C29H36O6	C28H36O6
828	A11	B5	C6	M5	*20*OCC1(O)C(O)C2C3OC45C(O)CCCC(O*6d*)C(O*7d*)CC(C)C6C(O)(C)C(O*3*)C(O)(C1)C6C2(O4)C(CO*18*)C(O*12*)C3(C(=C)C)O5	C30H46O13	C30H44O12	C30H42O11	C30H40O10	C30H38O9	C29H40O9	C29H38O9	C30H36O8	C29H38O8	C29H36O7	C28H36O7
829	A8	B5	C6	M6	*20*OCC1(O)C(O)C2C3OC45C(O)CCC(O*5d*)C(O*6d*)C(O*7d*)CC(C)C6C(C)C(=O)C(O)(C1)C6C2(O4)C(CO*18*)C(O*12*)C3(C(=C)C)O5	C30H46O13	C30H44O12	C30H42O11	C30H40O10	C30H38O9	C29H40O9	C29H38O9	C30H36O8	C29H38O8	C29H36O7	C28H36O7
830	A9	B5	C6	M6	*20*OCC1(O)C(O)C2C3OC45C(O)CCC(O*5d*)C(O*6d*)C(O*7d*)CC(C)C6C(O)(C)C(=O)C(O)(C1)C6C2(O4)C(CO*18*)C(O*12*)C3(C(=C)C)O5	C30H46O14	C30H44O13	C30H42O12	C30H40O11	C30H38O10	C29H40O10	C29H38O10	C30H36O9	C29H38O9	C29H36O8	C28H36O8
831	A10	B5	C6	M6	*20*OCC1(O)C(O)C2C3OC45C(O)CCC(O*5d*)C(O*6d*)C(O*7d*)CC(C)C6C(C)C(O*3*)C(O)(C1)C6C2(O4)C(CO*18*)C(O*12*)C3(C(=C)C)O5	C30H48O13	C30H46O12	C30H44O11	C30H42O10	C30H40O9	C29H42O9	C29H40O9	C30H38O8	C29H40O8	C29H38O7	C28H38O7
832	A11	B5	C6	M6	*20*OCC1(O)C(O)C2C3OC45C(O)CCC(O*5d*)C(O*6d*)C(O*7d*)CC(C)C6C(O)(C)C(O*3*)C(O)(C1)C6C2(O4)C(CO*18*)C(O*12*)C3(C(=C)C)O5	C30H48O14	C30H46O13	C30H44O12	C30H42O11	C30H40O10	C29H42O10	C29H40O10	C30H38O9	C29H40O9	C29H38O8	C28H38O8
833	A8	B5	C6	M7	*20*OCC1(O)C(O)C2C3OC45CCCC=CCCCCC(CCC)C6C(C)C(=O)C(O)(C1)C6C2(O4)C(CO*18*)C(O*12*)C3(C(=C)C)O5	C34H50O9	C34H48O8	C34H46O7	C34H44O6	C34H42O5	C33H44O5	C33H42O5	C34H40O4	C33H42O4	C33H40O3	C32H40O3
834	A9	B5	C6	M7	*20*OCC1(O)C(O)C2C3OC45CCCC=CCCCCC(CCC)C6C(O)(C)C(=O)C(O)(C1)C6C2(O4)C(CO*18*)C(O*12*)C3(C(=C)C)O5	C34H50O10	C34H48O9	C34H46O8	C34H44O7	C34H42O6	C33H44O6	C33H42O6	C34H40O5	C33H42O5	C33H40O4	C32H40O4
835	A10	B5	C6	M7	*20*OCC1(O)C(O)C2C3OC45CCCC=CCCCCC(CCC)C6C(C)C(O*3*)C(O)(C1)C6C2(O4)C(CO*18*)C(O*12*)C3(C(=C)C)O5	C34H52O9	C34H50O8	C34H48O7	C34H46O6	C34H44O5	C33H46O5	C33H44O5	C34H42O4	C33H44O4	C33H42O3	C32H42O3
836	A11	B5	C6	M7	*20*OCC1(O)C(O)C2C3OC45CCCC=CCCCCC(CCC)C6C(O)(C)C(O*3*)C(O)(C1)C6C2(O4)C(CO*18*)C(O*12*)C3(C(=C)C)O5	C34H52O10	C34H50O9	C34H48O8	C34H46O7	C34H44O6	C33H46O6	C33H44O6	C34H42O5	C33H44O5	C33H42O4	C32H42O4
837	A8	B5	C6	M8	*20*OCC1(O)C(O)C2C3OC45C=CCCCCCCCCCCCC(C)C6C(C)C(=O)C(O)(C1)C6C2(O4)C(CO*18*)C(O*12*)C3(C(=C)C)O5	C36H54O9	C36H52O8	C36H50O7	C36H48O6	C36H46O5	C35H48O5	C35H46O5	C36H44O4	C35H46O4	C35H44O3	C34H44O3
838	A9	B5	C6	M8	*20*OCC1(O)C(O)C2C3OC45C=CCCCCCCCCCCCC(C)C6C(O)(C)C(=O)C(O)(C1)C6C2(O4)C(CO*18*)C(O*12*)C3(C(=C)C)O5	C36H54O10	C36H52O9	C36H50O8	C36H48O7	C36H46O6	C35H48O6	C35H46O6	C36H44O5	C35H46O5	C35H44O4	C34H44O4
839	A10	B5	C6	M8	*20*OCC1(O)C(O)C2C3OC45C=CCCCCCCCCCCCC(C)C6C(C)C(O*3*)C(O)(C1)C6C2(O4)C(CO*18*)C(O*12*)C3(C(=C)C)O5	C36H56O9	C36H54O8	C36H52O7	C36H50O6	C36H48O5	C35H50O5	C35H48O5	C36H46O4	C35H48O4	C35H46O3	C34H46O3
840	A11	B5	C6	M8	*20*OCC1(O)C(O)C2C3OC45C=CCCCCCCCCCCCC(C)C6C(O)(C)C(O*3*)C(O)(C1)C6C2(O4)C(CO*18*)C(O*12*)C3(C(=C)C)O5	C36H56O10	C36H54O9	C36H52O8	C36H50O7	C36H48O6	C35H50O6	C35H48O6	C36H46O5	C35H48O5	C35H46O4	C34H46O4
841	A8	B5	C6	M9	*20*OCC1(O)C(O)C2C3OC45CCCCCCCCCCCCCC(C)(O)C6C(C)C(=O)C(O)(C1)C6C2(O4)C(CO*18*)C(O*12*)C3(C(=C)C)O5	C36H56O10	C36H54O9	C36H52O8	C36H50O7	C36H48O6	C35H50O6	C35H48O6	C36H46O5	C35H48O5	C35H46O4	C34H46O4
842	A9	B5	C6	M9	*20*OCC1(O)C(O)C2C3OC45CCCCCCCCCCCCCC(C)(O)C6C(O)(C)C(=O)C(O)(C1)C6C2(O4)C(CO*18*)C(O*12*)C3(C(=C)C)O5	C36H56O11	C36H54O10	C36H52O9	C36H50O8	C36H48O7	C35H50O7	C35H48O7	C36H46O6	C35H48O6	C35H46O5	C34H46O5
843	A10	B5	C6	M9	*20*OCC1(O)C(O)C2C3OC45CCCCCCCCCCCCCC(C)(O)C6C(C)C(O*3*)C(O)(C1)C6C2(O4)C(CO*18*)C(O*12*)C3(C(=C)C)O5	C36H58O10	C36H56O9	C36H54O8	C36H52O7	C36H50O6	C35H52O6	C35H50O6	C36H48O5	C35H50O5	C35H48O4	C34H48O4
844	A11	B5	C6	M9	*20*OCC1(O)C(O)C2C3OC45CCCCCCCCCCCCCC(C)(O)C6C(O)(C)C(O*3*)C(O)(C1)C6C2(O4)C(CO*18*)C(O*12*)C3(C(=C)C)O5	C36H58O11	C36H56O10	C36H54O9	C36H52O8	C36H50O7	C35H52O7	C35H50O7	C36H48O6	C35H50O6	C35H48O5	C34H48O5
845	A8	B6	C1	M1	*20*OCC1=CC2C3OC45CCCCCCCCC6C(C)C(=O)C(O)(C1)C6C2(O4)C(C)CC3(C(=C)C)O5	C29H44O6	C29H42O5	C29H40O4	C29H38O3	C29H36O2	C28H38O2	C28H36O2	C29H34O1	C28H36O1	C28H34	C27H34
846	A9	B6	C1	M1	*20*OCC1=CC2C3OC45CCCCCCCCC6C(O)(C)C(=O)C(O)(C1)C6C2(O4)C(C)CC3(C(=C)C)O5	C29H44O7	C29H42O6	C29H40O5	C29H38O4	C29H36O3	C28H38O3	C28H36O3	C29H34O2	C28H36O2	C28H34O1	C27H34O1
847	A10	B6	C1	M1	*20*OCC1=CC2C3OC45CCCCCCCCC6C(C)C(O*3*)C(O)(C1)C6C2(O4)C(C)CC3(C(=C)C)O5	C29H46O6	C29H44O5	C29H42O4	C29H40O3	C29H38O2	C28H40O2	C28H38O2	C29H36O1	C28H38O1	C28H36	C27H36
848	A11	B6	C1	M1	*20*OCC1=CC2C3OC45CCCCCCCCC6C(O)(C)C(O*3*)C(O)(C1)C6C2(O4)C(C)CC3(C(=C)C)O5	C29H46O7	C29H44O6	C29H42O5	C29H40O4	C29H38O3	C28H40O3	C28H38O3	C29H36O2	C28H38O2	C28H36O1	C27H36O1
849	A8	B6	C1	M2	*20*OCC1=CC2C3OC45CCCCCCCC(C)C6C(C)C(=O)C(O)(C1)C6C2(O4)C(C)CC3(C(=C)C)O5	C30H46O6	C30H44O5	C30H42O4	C30H40O3	C30H38O2	C29H40O2	C29H38O2	C30H36O1	C29H38O1	C29H36	C28H36
850	A9	B6	C1	M2	*20*OCC1=CC2C3OC45CCCCCCCC(C)C6C(O)(C)C(=O)C(O)(C1)C6C2(O4)C(C)CC3(C(=C)C)O5	C30H46O7	C30H44O6	C30H42O5	C30H40O4	C30H38O3	C29H40O3	C29H38O3	C30H36O2	C29H38O2	C29H36O1	C28H36O1
851	A10	B6	C1	M2	*20*OCC1=CC2C3OC45CCCCCCCC(C)C6C(C)C(O*3*)C(O)(C1)C6C2(O4)C(C)CC3(C(=C)C)O5	C30H48O6	C30H46O5	C30H44O4	C30H42O3	C30H40O2	C29H42O2	C29H40O2	C30H38O1	C29H40O1	C29H38	C28H38
852	A11	B6	C1	M2	*20*OCC1=CC2C3OC45CCCCCCCC(C)C6C(O)(C)C(O*3*)C(O)(C1)C6C2(O4)C(C)CC3(C(=C)C)O5	C30H48O7	C30H46O6	C30H44O5	C30H42O4	C30H40O3	C29H42O3	C29H40O3	C30H38O2	C29H40O2	C29H38O1	C28H38O1
853	A8	B6	C1	M3	*20*OCC1=CC2C3OC45C(O)CCCCCCC(C)C6C(C)C(=O)C(O)(C1)C6C2(O4)C(C)CC3(C(=C)C)O5	C30H46O7	C30H44O6	C30H42O5	C30H40O4	C30H38O3	C29H40O3	C29H38O3	C30H36O2	C29H38O2	C29H36O1	C28H36O1
854	A9	B6	C1	M3	*20*OCC1=CC2C3OC45C(O)CCCCCCC(C)C6C(O)(C)C(=O)C(O)(C1)C6C2(O4)C(C)CC3(C(=C)C)O5	C30H46O8	C30H44O7	C30H42O6	C30H40O5	C30H38O4	C29H40O4	C29H38O4	C30H36O3	C29H38O3	C29H36O2	C28H36O2
855	A10	B6	C1	M3	*20*OCC1=CC2C3OC45C(O)CCCCCCC(C)C6C(C)C(O*3*)C(O)(C1)C6C2(O4)C(C)CC3(C(=C)C)O5	C30H48O7	C30H46O6	C30H44O5	C30H42O4	C30H40O3	C29H42O3	C29H40O3	C30H38O2	C29H40O2	C29H38O1	C28H38O1
856	A11	B6	C1	M3	*20*OCC1=CC2C3OC45C(O)CCCCCCC(C)C6C(O)(C)C(O*3*)C(O)(C1)C6C2(O4)C(C)CC3(C(=C)C)O5	C30H48O8	C30H46O7	C30H44O6	C30H42O5	C30H40O4	C29H42O4	C29H40O4	C30H38O3	C29H40O3	C29H38O2	C28H38O2
857	A8	B6	C1	M4	*20*OCC1=CC2C3OC45C(O)CCCCC(O*7d*)CC(C)C6C(C)C(=O)C(O)(C1)C6C2(O4)C(C)CC3(C(=C)C)O5	C30H46O8	C30H44O7	C30H42O6	C30H40O5	C30H38O4	C29H40O4	C29H38O4	C30H36O3	C29H38O3	C29H36O2	C28H36O2
858	A9	B6	C1	M4	*20*OCC1=CC2C3OC45C(O)CCCCC(O*7d*)CC(C)C6C(O)(C)C(=O)C(O)(C1)C6C2(O4)C(C)CC3(C(=C)C)O5	C30H46O9	C30H44O8	C30H42O7	C30H40O6	C30H38O5	C29H40O5	C29H38O5	C30H36O4	C29H38O4	C29H36O3	C28H36O3
859	A10	B6	C1	M4	*20*OCC1=CC2C3OC45C(O)CCCCC(O*7d*)CC(C)C6C(C)C(O*3*)C(O)(C1)C6C2(O4)C(C)CC3(C(=C)C)O5	C30H48O8	C30H46O7	C30H44O6	C30H42O5	C30H40O4	C29H42O4	C29H40O4	C30H38O3	C29H40O3	C29H38O2	C28H38O2
860	A11	B6	C1	M4	*20*OCC1=CC2C3OC45C(O)CCCCC(O*7d*)CC(C)C6C(O)(C)C(O*3*)C(O)(C1)C6C2(O4)C(C)CC3(C(=C)C)O5	C30H48O9	C30H46O8	C30H44O7	C30H42O6	C30H40O5	C29H42O5	C29H40O5	C30H38O4	C29H40O4	C29H38O3	C28H38O3
861	A8	B6	C1	M5	*20*OCC1=CC2C3OC45C(O)CCCC(O*6d*)C(O*7d*)CC(C)C6C(C)C(=O)C(O)(C1)C6C2(O4)C(C)CC3(C(=C)C)O5	C30H46O9	C30H44O8	C30H42O7	C30H40O6	C30H38O5	C29H40O5	C29H38O5	C30H36O4	C29H38O4	C29H36O3	C28H36O3
862	A9	B6	C1	M5	*20*OCC1=CC2C3OC45C(O)CCCC(O*6d*)C(O*7d*)CC(C)C6C(O)(C)C(=O)C(O)(C1)C6C2(O4)C(C)CC3(C(=C)C)O5	C30H46O10	C30H44O9	C30H42O8	C30H40O7	C30H38O6	C29H40O6	C29H38O6	C30H36O5	C29H38O5	C29H36O4	C28H36O4
863	A10	B6	C1	M5	*20*OCC1=CC2C3OC45C(O)CCCC(O*6d*)C(O*7d*)CC(C)C6C(C)C(O*3*)C(O)(C1)C6C2(O4)C(C)CC3(C(=C)C)O5	C30H48O9	C30H46O8	C30H44O7	C30H42O6	C30H40O5	C29H42O5	C29H40O5	C30H38O4	C29H40O4	C29H38O3	C28H38O3
864	A11	B6	C1	M5	*20*OCC1=CC2C3OC45C(O)CCCC(O*6d*)C(O*7d*)CC(C)C6C(O)(C)C(O*3*)C(O)(C1)C6C2(O4)C(C)CC3(C(=C)C)O5	C30H48O10	C30H46O9	C30H44O8	C30H42O7	C30H40O6	C29H42O6	C29H40O6	C30H38O5	C29H40O5	C29H38O4	C28H38O4
865	A8	B6	C1	M6	*20*OCC1=CC2C3OC45C(O)CCC(O*5d*)C(O*6d*)C(O*7d*)CC(C)C6C(C)C(=O)C(O)(C1)C6C2(O4)C(C)CC3(C(=C)C)O5	C30H48O10	C30H46O9	C30H44O8	C30H42O7	C30H40O6	C29H42O6	C29H40O6	C30H38O5	C29H40O5	C29H38O4	C28H38O4
866	A9	B6	C1	M6	*20*OCC1=CC2C3OC45C(O)CCC(O*5d*)C(O*6d*)C(O*7d*)CC(C)C6C(O)(C)C(=O)C(O)(C1)C6C2(O4)C(C)CC3(C(=C)C)O5	C30H48O11	C30H46O10	C30H44O9	C30H42O8	C30H40O7	C29H42O7	C29H40O7	C30H38O6	C29H40O6	C29H38O5	C28H38O5
867	A10	B6	C1	M6	*20*OCC1=CC2C3OC45C(O)CCC(O*5d*)C(O*6d*)C(O*7d*)CC(C)C6C(C)C(O*3*)C(O)(C1)C6C2(O4)C(C)CC3(C(=C)C)O5	C30H50O10	C30H48O9	C30H46O8	C30H44O7	C30H42O6	C29H44O6	C29H42O6	C30H40O5	C29H42O5	C29H40O4	C28H40O4
868	A11	B6	C1	M6	*20*OCC1=CC2C3OC45C(O)CCC(O*5d*)C(O*6d*)C(O*7d*)CC(C)C6C(O)(C)C(O*3*)C(O)(C1)C6C2(O4)C(C)CC3(C(=C)C)O5	C30H50O11	C30H48O10	C30H46O9	C30H44O8	C30H42O7	C29H44O7	C29H42O7	C30H40O6	C29H42O6	C29H40O5	C28H40O5
869	A8	B6	C1	M7	*20*OCC1=CC2C3OC45CCCC=CCCCCC(CCC)C6C(C)C(=O)C(O)(C1)C6C2(O4)C(C)CC3(C(=C)C)O5	C34H52O6	C34H50O5	C34H48O4	C34H46O3	C34H44O2	C33H46O2	C33H44O2	C34H42O1	C33H44O1	C33H42	C32H42
870	A9	B6	C1	M7	*20*OCC1=CC2C3OC45CCCC=CCCCCC(CCC)C6C(O)(C)C(=O)C(O)(C1)C6C2(O4)C(C)CC3(C(=C)C)O5	C34H52O7	C34H50O6	C34H48O5	C34H46O4	C34H44O3	C33H46O3	C33H44O3	C34H42O2	C33H44O2	C33H42O1	C32H42O1
871	A10	B6	C1	M7	*20*OCC1=CC2C3OC45CCCC=CCCCCC(CCC)C6C(C)C(O*3*)C(O)(C1)C6C2(O4)C(C)CC3(C(=C)C)O5	C34H54O6	C34H52O5	C34H50O4	C34H48O3	C34H46O2	C33H48O2	C33H46O2	C34H44O1	C33H46O1	C33H44	C32H44
872	A11	B6	C1	M7	*20*OCC1=CC2C3OC45CCCC=CCCCCC(CCC)C6C(O)(C)C(O*3*)C(O)(C1)C6C2(O4)C(C)CC3(C(=C)C)O5	C34H54O7	C34H52O6	C34H50O5	C34H48O4	C34H46O3	C33H48O3	C33H46O3	C34H44O2	C33H46O2	C33H44O1	C32H44O1
873	A8	B6	C1	M8	*20*OCC1=CC2C3OC45C=CCCCCCCCCCCCC(C)C6C(C)C(=O)C(O)(C1)C6C2(O4)C(C)CC3(C(=C)C)O5	C36H56O6	C36H54O5	C36H52O4	C36H50O3	C36H48O2	C35H50O2	C35H48O2	C36H46O1	C35H48O1	C35H46	C34H46
874	A9	B6	C1	M8	*20*OCC1=CC2C3OC45C=CCCCCCCCCCCCC(C)C6C(O)(C)C(=O)C(O)(C1)C6C2(O4)C(C)CC3(C(=C)C)O5	C36H56O7	C36H54O6	C36H52O5	C36H50O4	C36H48O3	C35H50O3	C35H48O3	C36H46O2	C35H48O2	C35H46O1	C34H46O1
875	A10	B6	C1	M8	*20*OCC1=CC2C3OC45C=CCCCCCCCCCCCC(C)C6C(C)C(O*3*)C(O)(C1)C6C2(O4)C(C)CC3(C(=C)C)O5	C36H58O6	C36H56O5	C36H54O4	C36H52O3	C36H50O2	C35H52O2	C35H50O2	C36H48O1	C35H50O1	C35H48	C34H48
876	A11	B6	C1	M8	*20*OCC1=CC2C3OC45C=CCCCCCCCCCCCC(C)C6C(O)(C)C(O*3*)C(O)(C1)C6C2(O4)C(C)CC3(C(=C)C)O5	C36H58O7	C36H56O6	C36H54O5	C36H52O4	C36H50O3	C35H52O3	C35H50O3	C36H48O2	C35H50O2	C35H48O1	C34H48O1
877	A8	B6	C1	M9	*20*OCC1=CC2C3OC45CCCCCCCCCCCCCC(C)(O)C6C(C)C(=O)C(O)(C1)C6C2(O4)C(C)CC3(C(=C)C)O5	C36H58O7	C36H56O6	C36H54O5	C36H52O4	C36H50O3	C35H52O3	C35H50O3	C36H48O2	C35H50O2	C35H48O1	C34H48O1
878	A9	B6	C1	M9	*20*OCC1=CC2C3OC45CCCCCCCCCCCCCC(C)(O)C6C(O)(C)C(=O)C(O)(C1)C6C2(O4)C(C)CC3(C(=C)C)O5	C36H58O8	C36H56O7	C36H54O6	C36H52O5	C36H50O4	C35H52O4	C35H50O4	C36H48O3	C35H50O3	C35H48O2	C34H48O2
879	A10	B6	C1	M9	*20*OCC1=CC2C3OC45CCCCCCCCCCCCCC(C)(O)C6C(C)C(O*3*)C(O)(C1)C6C2(O4)C(C)CC3(C(=C)C)O5	C36H60O7	C36H58O6	C36H56O5	C36H54O4	C36H52O3	C35H54O3	C35H52O3	C36H50O2	C35H52O2	C35H50O1	C34H50O1
880	A11	B6	C1	M9	*20*OCC1=CC2C3OC45CCCCCCCCCCCCCC(C)(O)C6C(O)(C)C(O*3*)C(O)(C1)C6C2(O4)C(C)CC3(C(=C)C)O5	C36H60O8	C36H58O7	C36H56O6	C36H54O5	C36H52O4	C35H54O4	C35H52O4	C36H50O3	C35H52O3	C35H50O2	C34H50O2
881	A8	B6	C2	M1	*20*OCC1=CC2C3OC45CCCCCCCCC6C(C)C(=O)C(O)(C1)C6C2(O4)C(C)C(O*12*)C3(C(=C)C)O5	C29H44O7	C29H42O6	C29H40O5	C29H38O4	C29H36O3	C28H38O3	C28H36O3	C29H34O2	C28H36O2	C28H34O1	C27H34O1
882	A9	B6	C2	M1	*20*OCC1=CC2C3OC45CCCCCCCCC6C(O)(C)C(=O)C(O)(C1)C6C2(O4)C(C)C(O*12*)C3(C(=C)C)O5	C29H44O8	C29H42O7	C29H40O6	C29H38O5	C29H36O4	C28H38O4	C28H36O4	C29H34O3	C28H36O3	C28H34O2	C27H34O2
883	A10	B6	C2	M1	*20*OCC1=CC2C3OC45CCCCCCCCC6C(C)C(O*3*)C(O)(C1)C6C2(O4)C(C)C(O*12*)C3(C(=C)C)O5	C29H46O7	C29H44O6	C29H42O5	C29H40O4	C29H38O3	C28H40O3	C28H38O3	C29H36O2	C28H38O2	C28H36O1	C27H36O1
884	A11	B6	C2	M1	*20*OCC1=CC2C3OC45CCCCCCCCC6C(O)(C)C(O*3*)C(O)(C1)C6C2(O4)C(C)C(O*12*)C3(C(=C)C)O5	C29H46O8	C29H44O7	C29H42O6	C29H40O5	C29H38O4	C28H40O4	C28H38O4	C29H36O3	C28H38O3	C28H36O2	C27H36O2
885	A8	B6	C2	M2	*20*OCC1=CC2C3OC45CCCCCCCC(C)C6C(C)C(=O)C(O)(C1)C6C2(O4)C(C)C(O*12*)C3(C(=C)C)O5	C30H46O7	C30H44O6	C30H42O5	C30H40O4	C30H38O3	C29H40O3	C29H38O3	C30H36O2	C29H38O2	C29H36O1	C28H36O1
886	A9	B6	C2	M2	*20*OCC1=CC2C3OC45CCCCCCCC(C)C6C(O)(C)C(=O)C(O)(C1)C6C2(O4)C(C)C(O*12*)C3(C(=C)C)O5	C30H46O8	C30H44O7	C30H42O6	C30H40O5	C30H38O4	C29H40O4	C29H38O4	C30H36O3	C29H38O3	C29H36O2	C28H36O2
887	A10	B6	C2	M2	*20*OCC1=CC2C3OC45CCCCCCCC(C)C6C(C)C(O*3*)C(O)(C1)C6C2(O4)C(C)C(O*12*)C3(C(=C)C)O5	C30H48O7	C30H46O6	C30H44O5	C30H42O4	C30H40O3	C29H42O3	C29H40O3	C30H38O2	C29H40O2	C29H38O1	C28H38O1
888	A11	B6	C2	M2	*20*OCC1=CC2C3OC45CCCCCCCC(C)C6C(O)(C)C(O*3*)C(O)(C1)C6C2(O4)C(C)C(O*12*)C3(C(=C)C)O5	C30H48O8	C30H46O7	C30H44O6	C30H42O5	C30H40O4	C29H42O4	C29H40O4	C30H38O3	C29H40O3	C29H38O2	C28H38O2
889	A8	B6	C2	M3	*20*OCC1=CC2C3OC45C(O)CCCCCCC(C)C6C(C)C(=O)C(O)(C1)C6C2(O4)C(C)C(O*12*)C3(C(=C)C)O5	C30H46O8	C30H44O7	C30H42O6	C30H40O5	C30H38O4	C29H40O4	C29H38O4	C30H36O3	C29H38O3	C29H36O2	C28H36O2
890	A9	B6	C2	M3	*20*OCC1=CC2C3OC45C(O)CCCCCCC(C)C6C(O)(C)C(=O)C(O)(C1)C6C2(O4)C(C)C(O*12*)C3(C(=C)C)O5	C30H46O9	C30H44O8	C30H42O7	C30H40O6	C30H38O5	C29H40O5	C29H38O5	C30H36O4	C29H38O4	C29H36O3	C28H36O3
891	A10	B6	C2	M3	*20*OCC1=CC2C3OC45C(O)CCCCCCC(C)C6C(C)C(O*3*)C(O)(C1)C6C2(O4)C(C)C(O*12*)C3(C(=C)C)O5	C30H48O8	C30H46O7	C30H44O6	C30H42O5	C30H40O4	C29H42O4	C29H40O4	C30H38O3	C29H40O3	C29H38O2	C28H38O2
892	A11	B6	C2	M3	*20*OCC1=CC2C3OC45C(O)CCCCCCC(C)C6C(O)(C)C(O*3*)C(O)(C1)C6C2(O4)C(C)C(O*12*)C3(C(=C)C)O5	C30H48O9	C30H46O8	C30H44O7	C30H42O6	C30H40O5	C29H42O5	C29H40O5	C30H38O4	C29H40O4	C29H38O3	C28H38O3
893	A8	B6	C2	M4	*20*OCC1=CC2C3OC45C(O)CCCCC(O*7d*)CC(C)C6C(C)C(=O)C(O)(C1)C6C2(O4)C(C)C(O*12*)C3(C(=C)C)O5	C30H46O9	C30H44O8	C30H42O7	C30H40O6	C30H38O5	C29H40O5	C29H38O5	C30H36O4	C29H38O4	C29H36O3	C28H36O3
894	A9	B6	C2	M4	*20*OCC1=CC2C3OC45C(O)CCCCC(O*7d*)CC(C)C6C(O)(C)C(=O)C(O)(C1)C6C2(O4)C(C)C(O*12*)C3(C(=C)C)O5	C30H46O10	C30H44O9	C30H42O8	C30H40O7	C30H38O6	C29H40O6	C29H38O6	C30H36O5	C29H38O5	C29H36O4	C28H36O4
895	A10	B6	C2	M4	*20*OCC1=CC2C3OC45C(O)CCCCC(O*7d*)CC(C)C6C(C)C(O*3*)C(O)(C1)C6C2(O4)C(C)C(O*12*)C3(C(=C)C)O5	C30H48O9	C30H46O8	C30H44O7	C30H42O6	C30H40O5	C29H42O5	C29H40O5	C30H38O4	C29H40O4	C29H38O3	C28H38O3
896	A11	B6	C2	M4	*20*OCC1=CC2C3OC45C(O)CCCCC(O*7d*)CC(C)C6C(O)(C)C(O*3*)C(O)(C1)C6C2(O4)C(C)C(O*12*)C3(C(=C)C)O5	C30H48O10	C30H46O9	C30H44O8	C30H42O7	C30H40O6	C29H42O6	C29H40O6	C30H38O5	C29H40O5	C29H38O4	C28H38O4
897	A8	B6	C2	M5	*20*OCC1=CC2C3OC45C(O)CCCC(O*6d*)C(O*7d*)CC(C)C6C(C)C(=O)C(O)(C1)C6C2(O4)C(C)C(O*12*)C3(C(=C)C)O5	C30H46O10	C30H44O9	C30H42O8	C30H40O7	C30H38O6	C29H40O6	C29H38O6	C30H36O5	C29H38O5	C29H36O4	C28H36O4
898	A9	B6	C2	M5	*20*OCC1=CC2C3OC45C(O)CCCC(O*6d*)C(O*7d*)CC(C)C6C(O)(C)C(=O)C(O)(C1)C6C2(O4)C(C)C(O*12*)C3(C(=C)C)O5	C30H46O11	C30H44O10	C30H42O9	C30H40O8	C30H38O7	C29H40O7	C29H38O7	C30H36O6	C29H38O6	C29H36O5	C28H36O5
899	A10	B6	C2	M5	*20*OCC1=CC2C3OC45C(O)CCCC(O*6d*)C(O*7d*)CC(C)C6C(C)C(O*3*)C(O)(C1)C6C2(O4)C(C)C(O*12*)C3(C(=C)C)O5	C30H48O10	C30H46O9	C30H44O8	C30H42O7	C30H40O6	C29H42O6	C29H40O6	C30H38O5	C29H40O5	C29H38O4	C28H38O4
900	A11	B6	C2	M5	*20*OCC1=CC2C3OC45C(O)CCCC(O*6d*)C(O*7d*)CC(C)C6C(O)(C)C(O*3*)C(O)(C1)C6C2(O4)C(C)C(O*12*)C3(C(=C)C)O5	C30H48O11	C30H46O10	C30H44O9	C30H42O8	C30H40O7	C29H42O7	C29H40O7	C30H38O6	C29H40O6	C29H38O5	C28H38O5
901	A8	B6	C2	M6	*20*OCC1=CC2C3OC45C(O)CCC(O*5d*)C(O*6d*)C(O*7d*)CC(C)C6C(C)C(=O)C(O)(C1)C6C2(O4)C(C)C(O*12*)C3(C(=C)C)O5	C30H48O11	C30H46O10	C30H44O9	C30H42O8	C30H40O7	C29H42O7	C29H40O7	C30H38O6	C29H40O6	C29H38O5	C28H38O5
902	A9	B6	C2	M6	*20*OCC1=CC2C3OC45C(O)CCC(O*5d*)C(O*6d*)C(O*7d*)CC(C)C6C(O)(C)C(=O)C(O)(C1)C6C2(O4)C(C)C(O*12*)C3(C(=C)C)O5	C30H48O12	C30H46O11	C30H44O10	C30H42O9	C30H40O8	C29H42O8	C29H40O8	C30H38O7	C29H40O7	C29H38O6	C28H38O6
903	A10	B6	C2	M6	*20*OCC1=CC2C3OC45C(O)CCC(O*5d*)C(O*6d*)C(O*7d*)CC(C)C6C(C)C(O*3*)C(O)(C1)C6C2(O4)C(C)C(O*12*)C3(C(=C)C)O5	C30H50O11	C30H48O10	C30H46O9	C30H44O8	C30H42O7	C29H44O7	C29H42O7	C30H40O6	C29H42O6	C29H40O5	C28H40O5
904	A11	B6	C2	M6	*20*OCC1=CC2C3OC45C(O)CCC(O*5d*)C(O*6d*)C(O*7d*)CC(C)C6C(O)(C)C(O*3*)C(O)(C1)C6C2(O4)C(C)C(O*12*)C3(C(=C)C)O5	C30H50O12	C30H48O11	C30H46O10	C30H44O9	C30H42O8	C29H44O8	C29H42O8	C30H40O7	C29H42O7	C29H40O6	C28H40O6
905	A8	B6	C2	M7	*20*OCC1=CC2C3OC45CCCC=CCCCCC(CCC)C6C(C)C(=O)C(O)(C1)C6C2(O4)C(C)C(O*12*)C3(C(=C)C)O5	C34H52O7	C34H50O6	C34H48O5	C34H46O4	C34H44O3	C33H46O3	C33H44O3	C34H42O2	C33H44O2	C33H42O1	C32H42O1
906	A9	B6	C2	M7	*20*OCC1=CC2C3OC45CCCC=CCCCCC(CCC)C6C(O)(C)C(=O)C(O)(C1)C6C2(O4)C(C)C(O*12*)C3(C(=C)C)O5	C34H52O8	C34H50O7	C34H48O6	C34H46O5	C34H44O4	C33H46O4	C33H44O4	C34H42O3	C33H44O3	C33H42O2	C32H42O2
907	A10	B6	C2	M7	*20*OCC1=CC2C3OC45CCCC=CCCCCC(CCC)C6C(C)C(O*3*)C(O)(C1)C6C2(O4)C(C)C(O*12*)C3(C(=C)C)O5	C34H54O7	C34H52O6	C34H50O5	C34H48O4	C34H46O3	C33H48O3	C33H46O3	C34H44O2	C33H46O2	C33H44O1	C32H44O1
908	A11	B6	C2	M7	*20*OCC1=CC2C3OC45CCCC=CCCCCC(CCC)C6C(O)(C)C(O*3*)C(O)(C1)C6C2(O4)C(C)C(O*12*)C3(C(=C)C)O5	C34H54O8	C34H52O7	C34H50O6	C34H48O5	C34H46O4	C33H48O4	C33H46O4	C34H44O3	C33H46O3	C33H44O2	C32H44O2
909	A8	B6	C2	M8	*20*OCC1=CC2C3OC45C=CCCCCCCCCCCCC(C)C6C(C)C(=O)C(O)(C1)C6C2(O4)C(C)C(O*12*)C3(C(=C)C)O5	C36H56O7	C36H54O6	C36H52O5	C36H50O4	C36H48O3	C35H50O3	C35H48O3	C36H46O2	C35H48O2	C35H46O1	C34H46O1
910	A9	B6	C2	M8	*20*OCC1=CC2C3OC45C=CCCCCCCCCCCCC(C)C6C(O)(C)C(=O)C(O)(C1)C6C2(O4)C(C)C(O*12*)C3(C(=C)C)O5	C36H56O8	C36H54O7	C36H52O6	C36H50O5	C36H48O4	C35H50O4	C35H48O4	C36H46O3	C35H48O3	C35H46O2	C34H46O2
911	A10	B6	C2	M8	*20*OCC1=CC2C3OC45C=CCCCCCCCCCCCC(C)C6C(C)C(O*3*)C(O)(C1)C6C2(O4)C(C)C(O*12*)C3(C(=C)C)O5	C36H58O7	C36H56O6	C36H54O5	C36H52O4	C36H50O3	C35H52O3	C35H50O3	C36H48O2	C35H50O2	C35H48O1	C34H48O1
912	A11	B6	C2	M8	*20*OCC1=CC2C3OC45C=CCCCCCCCCCCCC(C)C6C(O)(C)C(O*3*)C(O)(C1)C6C2(O4)C(C)C(O*12*)C3(C(=C)C)O5	C36H58O8	C36H56O7	C36H54O6	C36H52O5	C36H50O4	C35H52O4	C35H50O4	C36H48O3	C35H50O3	C35H48O2	C34H48O2
913	A8	B6	C2	M9	*20*OCC1=CC2C3OC45CCCCCCCCCCCCCC(C)(O)C6C(C)C(=O)C(O)(C1)C6C2(O4)C(C)C(O*12*)C3(C(=C)C)O5	C36H58O8	C36H56O7	C36H54O6	C36H52O5	C36H50O4	C35H52O4	C35H50O4	C36H48O3	C35H50O3	C35H48O2	C34H48O2
914	A9	B6	C2	M9	*20*OCC1=CC2C3OC45CCCCCCCCCCCCCC(C)(O)C6C(O)(C)C(=O)C(O)(C1)C6C2(O4)C(C)C(O*12*)C3(C(=C)C)O5	C36H58O9	C36H56O8	C36H54O7	C36H52O6	C36H50O5	C35H52O5	C35H50O5	C36H48O4	C35H50O4	C35H48O3	C34H48O3
915	A10	B6	C2	M9	*20*OCC1=CC2C3OC45CCCCCCCCCCCCCC(C)(O)C6C(C)C(O*3*)C(O)(C1)C6C2(O4)C(C)C(O*12*)C3(C(=C)C)O5	C36H60O8	C36H58O7	C36H56O6	C36H54O5	C36H52O4	C35H54O4	C35H52O4	C36H50O3	C35H52O3	C35H50O2	C34H50O2
916	A11	B6	C2	M9	*20*OCC1=CC2C3OC45CCCCCCCCCCCCCC(C)(O)C6C(O)(C)C(O*3*)C(O)(C1)C6C2(O4)C(C)C(O*12*)C3(C(=C)C)O5	C36H60O9	C36H58O8	C36H56O7	C36H54O6	C36H52O5	C35H54O5	C35H52O5	C36H50O4	C35H52O4	C35H50O3	C34H50O3
917	A8	B6	C5	M1	*20*OCC1=CC2C3OC45CCCCCCCCC6C(C)C(=O)C(O)(C1)C6C2(O4)C(CO*18*)CC3(C(=C)C)O5	C29H44O7	C29H42O6	C29H40O5	C29H38O4	C29H36O3	C28H38O3	C28H36O3	C29H34O2	C28H36O2	C28H34O1	C27H34O1
918	A9	B6	C5	M1	*20*OCC1=CC2C3OC45CCCCCCCCC6C(O)(C)C(=O)C(O)(C1)C6C2(O4)C(CO*18*)CC3(C(=C)C)O5	C29H44O8	C29H42O7	C29H40O6	C29H38O5	C29H36O4	C28H38O4	C28H36O4	C29H34O3	C28H36O3	C28H34O2	C27H34O2
919	A10	B6	C5	M1	*20*OCC1=CC2C3OC45CCCCCCCCC6C(C)C(O*3*)C(O)(C1)C6C2(O4)C(CO*18*)CC3(C(=C)C)O5	C29H46O7	C29H44O6	C29H42O5	C29H40O4	C29H38O3	C28H40O3	C28H38O3	C29H36O2	C28H38O2	C28H36O1	C27H36O1
920	A11	B6	C5	M1	*20*OCC1=CC2C3OC45CCCCCCCCC6C(O)(C)C(O*3*)C(O)(C1)C6C2(O4)C(CO*18*)CC3(C(=C)C)O5	C29H46O8	C29H44O7	C29H42O6	C29H40O5	C29H38O4	C28H40O4	C28H38O4	C29H36O3	C28H38O3	C28H36O2	C27H36O2
921	A8	B6	C5	M2	*20*OCC1=CC2C3OC45CCCCCCCC(C)C6C(C)C(=O)C(O)(C1)C6C2(O4)C(CO*18*)CC3(C(=C)C)O5	C30H46O7	C30H44O6	C30H42O5	C30H40O4	C30H38O3	C29H40O3	C29H38O3	C30H36O2	C29H38O2	C29H36O1	C28H36O1
922	A9	B6	C5	M2	*20*OCC1=CC2C3OC45CCCCCCCC(C)C6C(O)(C)C(=O)C(O)(C1)C6C2(O4)C(CO*18*)CC3(C(=C)C)O5	C30H46O8	C30H44O7	C30H42O6	C30H40O5	C30H38O4	C29H40O4	C29H38O4	C30H36O3	C29H38O3	C29H36O2	C28H36O2
923	A10	B6	C5	M2	*20*OCC1=CC2C3OC45CCCCCCCC(C)C6C(C)C(O*3*)C(O)(C1)C6C2(O4)C(CO*18*)CC3(C(=C)C)O5	C30H48O7	C30H46O6	C30H44O5	C30H42O4	C30H40O3	C29H42O3	C29H40O3	C30H38O2	C29H40O2	C29H38O1	C28H38O1
924	A11	B6	C5	M2	*20*OCC1=CC2C3OC45CCCCCCCC(C)C6C(O)(C)C(O*3*)C(O)(C1)C6C2(O4)C(CO*18*)CC3(C(=C)C)O5	C30H48O8	C30H46O7	C30H44O6	C30H42O5	C30H40O4	C29H42O4	C29H40O4	C30H38O3	C29H40O3	C29H38O2	C28H38O2
925	A8	B6	C5	M3	*20*OCC1=CC2C3OC45C(O)CCCCCCC(C)C6C(C)C(=O)C(O)(C1)C6C2(O4)C(CO*18*)CC3(C(=C)C)O5	C30H46O8	C30H44O7	C30H42O6	C30H40O5	C30H38O4	C29H40O4	C29H38O4	C30H36O3	C29H38O3	C29H36O2	C28H36O2
926	A9	B6	C5	M3	*20*OCC1=CC2C3OC45C(O)CCCCCCC(C)C6C(O)(C)C(=O)C(O)(C1)C6C2(O4)C(CO*18*)CC3(C(=C)C)O5	C30H46O9	C30H44O8	C30H42O7	C30H40O6	C30H38O5	C29H40O5	C29H38O5	C30H36O4	C29H38O4	C29H36O3	C28H36O3
927	A10	B6	C5	M3	*20*OCC1=CC2C3OC45C(O)CCCCCCC(C)C6C(C)C(O*3*)C(O)(C1)C6C2(O4)C(CO*18*)CC3(C(=C)C)O5	C30H48O8	C30H46O7	C30H44O6	C30H42O5	C30H40O4	C29H42O4	C29H40O4	C30H38O3	C29H40O3	C29H38O2	C28H38O2
928	A11	B6	C5	M3	*20*OCC1=CC2C3OC45C(O)CCCCCCC(C)C6C(O)(C)C(O*3*)C(O)(C1)C6C2(O4)C(CO*18*)CC3(C(=C)C)O5	C30H48O9	C30H46O8	C30H44O7	C30H42O6	C30H40O5	C29H42O5	C29H40O5	C30H38O4	C29H40O4	C29H38O3	C28H38O3
929	A8	B6	C5	M4	*20*OCC1=CC2C3OC45C(O)CCCCC(O*7d*)CC(C)C6C(C)C(=O)C(O)(C1)C6C2(O4)C(CO*18*)CC3(C(=C)C)O5	C30H46O9	C30H44O8	C30H42O7	C30H40O6	C30H38O5	C29H40O5	C29H38O5	C30H36O4	C29H38O4	C29H36O3	C28H36O3
930	A9	B6	C5	M4	*20*OCC1=CC2C3OC45C(O)CCCCC(O*7d*)CC(C)C6C(O)(C)C(=O)C(O)(C1)C6C2(O4)C(CO*18*)CC3(C(=C)C)O5	C30H46O10	C30H44O9	C30H42O8	C30H40O7	C30H38O6	C29H40O6	C29H38O6	C30H36O5	C29H38O5	C29H36O4	C28H36O4
931	A10	B6	C5	M4	*20*OCC1=CC2C3OC45C(O)CCCCC(O*7d*)CC(C)C6C(C)C(O*3*)C(O)(C1)C6C2(O4)C(CO*18*)CC3(C(=C)C)O5	C30H48O9	C30H46O8	C30H44O7	C30H42O6	C30H40O5	C29H42O5	C29H40O5	C30H38O4	C29H40O4	C29H38O3	C28H38O3
932	A11	B6	C5	M4	*20*OCC1=CC2C3OC45C(O)CCCCC(O*7d*)CC(C)C6C(O)(C)C(O*3*)C(O)(C1)C6C2(O4)C(CO*18*)CC3(C(=C)C)O5	C30H48O10	C30H46O9	C30H44O8	C30H42O7	C30H40O6	C29H42O6	C29H40O6	C30H38O5	C29H40O5	C29H38O4	C28H38O4
933	A8	B6	C5	M5	*20*OCC1=CC2C3OC45C(O)CCCC(O*6d*)C(O*7d*)CC(C)C6C(C)C(=O)C(O)(C1)C6C2(O4)C(CO*18*)CC3(C(=C)C)O5	C30H46O10	C30H44O9	C30H42O8	C30H40O7	C30H38O6	C29H40O6	C29H38O6	C30H36O5	C29H38O5	C29H36O4	C28H36O4
934	A9	B6	C5	M5	*20*OCC1=CC2C3OC45C(O)CCCC(O*6d*)C(O*7d*)CC(C)C6C(O)(C)C(=O)C(O)(C1)C6C2(O4)C(CO*18*)CC3(C(=C)C)O5	C30H46O11	C30H44O10	C30H42O9	C30H40O8	C30H38O7	C29H40O7	C29H38O7	C30H36O6	C29H38O6	C29H36O5	C28H36O5
935	A10	B6	C5	M5	*20*OCC1=CC2C3OC45C(O)CCCC(O*6d*)C(O*7d*)CC(C)C6C(C)C(O*3*)C(O)(C1)C6C2(O4)C(CO*18*)CC3(C(=C)C)O5	C30H48O10	C30H46O9	C30H44O8	C30H42O7	C30H40O6	C29H42O6	C29H40O6	C30H38O5	C29H40O5	C29H38O4	C28H38O4
936	A11	B6	C5	M5	*20*OCC1=CC2C3OC45C(O)CCCC(O*6d*)C(O*7d*)CC(C)C6C(O)(C)C(O*3*)C(O)(C1)C6C2(O4)C(CO*18*)CC3(C(=C)C)O5	C30H48O11	C30H46O10	C30H44O9	C30H42O8	C30H40O7	C29H42O7	C29H40O7	C30H38O6	C29H40O6	C29H38O5	C28H38O5
937	A8	B6	C5	M6	*20*OCC1=CC2C3OC45C(O)CCC(O*5d*)C(O*6d*)C(O*7d*)CC(C)C6C(C)C(=O)C(O)(C1)C6C2(O4)C(CO*18*)CC3(C(=C)C)O5	C30H48O11	C30H46O10	C30H44O9	C30H42O8	C30H40O7	C29H42O7	C29H40O7	C30H38O6	C29H40O6	C29H38O5	C28H38O5
938	A9	B6	C5	M6	*20*OCC1=CC2C3OC45C(O)CCC(O*5d*)C(O*6d*)C(O*7d*)CC(C)C6C(O)(C)C(=O)C(O)(C1)C6C2(O4)C(CO*18*)CC3(C(=C)C)O5	C30H48O12	C30H46O11	C30H44O10	C30H42O9	C30H40O8	C29H42O8	C29H40O8	C30H38O7	C29H40O7	C29H38O6	C28H38O6
939	A10	B6	C5	M6	*20*OCC1=CC2C3OC45C(O)CCC(O*5d*)C(O*6d*)C(O*7d*)CC(C)C6C(C)C(O*3*)C(O)(C1)C6C2(O4)C(CO*18*)CC3(C(=C)C)O5	C30H50O11	C30H48O10	C30H46O9	C30H44O8	C30H42O7	C29H44O7	C29H42O7	C30H40O6	C29H42O6	C29H40O5	C28H40O5
940	A11	B6	C5	M6	*20*OCC1=CC2C3OC45C(O)CCC(O*5d*)C(O*6d*)C(O*7d*)CC(C)C6C(O)(C)C(O*3*)C(O)(C1)C6C2(O4)C(CO*18*)CC3(C(=C)C)O5	C30H50O12	C30H48O11	C30H46O10	C30H44O9	C30H42O8	C29H44O8	C29H42O8	C30H40O7	C29H42O7	C29H40O6	C28H40O6
941	A8	B6	C5	M7	*20*OCC1=CC2C3OC45CCCC=CCCCCC(CCC)C6C(C)C(=O)C(O)(C1)C6C2(O4)C(CO*18*)CC3(C(=C)C)O5	C34H52O7	C34H50O6	C34H48O5	C34H46O4	C34H44O3	C33H46O3	C33H44O3	C34H42O2	C33H44O2	C33H42O1	C32H42O1
942	A9	B6	C5	M7	*20*OCC1=CC2C3OC45CCCC=CCCCCC(CCC)C6C(O)(C)C(=O)C(O)(C1)C6C2(O4)C(CO*18*)CC3(C(=C)C)O5	C34H52O8	C34H50O7	C34H48O6	C34H46O5	C34H44O4	C33H46O4	C33H44O4	C34H42O3	C33H44O3	C33H42O2	C32H42O2
943	A10	B6	C5	M7	*20*OCC1=CC2C3OC45CCCC=CCCCCC(CCC)C6C(C)C(O*3*)C(O)(C1)C6C2(O4)C(CO*18*)CC3(C(=C)C)O5	C34H54O7	C34H52O6	C34H50O5	C34H48O4	C34H46O3	C33H48O3	C33H46O3	C34H44O2	C33H46O2	C33H44O1	C32H44O1
944	A11	B6	C5	M7	*20*OCC1=CC2C3OC45CCCC=CCCCCC(CCC)C6C(O)(C)C(O*3*)C(O)(C1)C6C2(O4)C(CO*18*)CC3(C(=C)C)O5	C34H54O8	C34H52O7	C34H50O6	C34H48O5	C34H46O4	C33H48O4	C33H46O4	C34H44O3	C33H46O3	C33H44O2	C32H44O2
945	A8	B6	C5	M8	*20*OCC1=CC2C3OC45C=CCCCCCCCCCCCC(C)C6C(C)C(=O)C(O)(C1)C6C2(O4)C(CO*18*)CC3(C(=C)C)O5	C36H56O7	C36H54O6	C36H52O5	C36H50O4	C36H48O3	C35H50O3	C35H48O3	C36H46O2	C35H48O2	C35H46O1	C34H46O1
946	A9	B6	C5	M8	*20*OCC1=CC2C3OC45C=CCCCCCCCCCCCC(C)C6C(O)(C)C(=O)C(O)(C1)C6C2(O4)C(CO*18*)CC3(C(=C)C)O5	C36H56O8	C36H54O7	C36H52O6	C36H50O5	C36H48O4	C35H50O4	C35H48O4	C36H46O3	C35H48O3	C35H46O2	C34H46O2
947	A10	B6	C5	M8	*20*OCC1=CC2C3OC45C=CCCCCCCCCCCCC(C)C6C(C)C(O*3*)C(O)(C1)C6C2(O4)C(CO*18*)CC3(C(=C)C)O5	C36H58O7	C36H56O6	C36H54O5	C36H52O4	C36H50O3	C35H52O3	C35H50O3	C36H48O2	C35H50O2	C35H48O1	C34H48O1
948	A11	B6	C5	M8	*20*OCC1=CC2C3OC45C=CCCCCCCCCCCCC(C)C6C(O)(C)C(O*3*)C(O)(C1)C6C2(O4)C(CO*18*)CC3(C(=C)C)O5	C36H58O8	C36H56O7	C36H54O6	C36H52O5	C36H50O4	C35H52O4	C35H50O4	C36H48O3	C35H50O3	C35H48O2	C34H48O2
949	A8	B6	C5	M9	*20*OCC1=CC2C3OC45CCCCCCCCCCCCCC(C)(O)C6C(C)C(=O)C(O)(C1)C6C2(O4)C(CO*18*)CC3(C(=C)C)O5	C36H58O8	C36H56O7	C36H54O6	C36H52O5	C36H50O4	C35H52O4	C35H50O4	C36H48O3	C35H50O3	C35H48O2	C34H48O2
950	A9	B6	C5	M9	*20*OCC1=CC2C3OC45CCCCCCCCCCCCCC(C)(O)C6C(O)(C)C(=O)C(O)(C1)C6C2(O4)C(CO*18*)CC3(C(=C)C)O5	C36H58O9	C36H56O8	C36H54O7	C36H52O6	C36H50O5	C35H52O5	C35H50O5	C36H48O4	C35H50O4	C35H48O3	C34H48O3
951	A10	B6	C5	M9	*20*OCC1=CC2C3OC45CCCCCCCCCCCCCC(C)(O)C6C(C)C(O*3*)C(O)(C1)C6C2(O4)C(CO*18*)CC3(C(=C)C)O5	C36H60O8	C36H58O7	C36H56O6	C36H54O5	C36H52O4	C35H54O4	C35H52O4	C36H50O3	C35H52O3	C35H50O2	C34H50O2
952	A11	B6	C5	M9	*20*OCC1=CC2C3OC45CCCCCCCCCCCCCC(C)(O)C6C(O)(C)C(O*3*)C(O)(C1)C6C2(O4)C(CO*18*)CC3(C(=C)C)O5	C36H60O9	C36H58O8	C36H56O7	C36H54O6	C36H52O5	C35H54O5	C35H52O5	C36H50O4	C35H52O4	C35H50O3	C34H50O3
953	A8	B6	C6	M1	*20*OCC1=CC2C3OC45CCCCCCCCC6C(C)C(=O)C(O)(C1)C6C2(O4)C(CO*18*)C(O*12*)C3(C(=C)C)O5	C29H44O8	C29H42O7	C29H40O6	C29H38O5	C29H36O4	C28H38O4	C28H36O4	C29H34O3	C28H36O3	C28H34O2	C27H34O2
954	A9	B6	C6	M1	*20*OCC1=CC2C3OC45CCCCCCCCC6C(O)(C)C(=O)C(O)(C1)C6C2(O4)C(CO*18*)C(O*12*)C3(C(=C)C)O5	C29H44O9	C29H42O8	C29H40O7	C29H38O6	C29H36O5	C28H38O5	C28H36O5	C29H34O4	C28H36O4	C28H34O3	C27H34O3
955	A10	B6	C6	M1	*20*OCC1=CC2C3OC45CCCCCCCCC6C(C)C(O*3*)C(O)(C1)C6C2(O4)C(CO*18*)C(O*12*)C3(C(=C)C)O5	C29H46O8	C29H44O7	C29H42O6	C29H40O5	C29H38O4	C28H40O4	C28H38O4	C29H36O3	C28H38O3	C28H36O2	C27H36O2
956	A11	B6	C6	M1	*20*OCC1=CC2C3OC45CCCCCCCCC6C(O)(C)C(O*3*)C(O)(C1)C6C2(O4)C(CO*18*)C(O*12*)C3(C(=C)C)O5	C29H46O9	C29H44O8	C29H42O7	C29H40O6	C29H38O5	C28H40O5	C28H38O5	C29H36O4	C28H38O4	C28H36O3	C27H36O3
957	A8	B6	C6	M2	*20*OCC1=CC2C3OC45CCCCCCCC(C)C6C(C)C(=O)C(O)(C1)C6C2(O4)C(CO*18*)C(O*12*)C3(C(=C)C)O5	C30H46O8	C30H44O7	C30H42O6	C30H40O5	C30H38O4	C29H40O4	C29H38O4	C30H36O3	C29H38O3	C29H36O2	C28H36O2
958	A9	B6	C6	M2	*20*OCC1=CC2C3OC45CCCCCCCC(C)C6C(O)(C)C(=O)C(O)(C1)C6C2(O4)C(CO*18*)C(O*12*)C3(C(=C)C)O5	C30H46O9	C30H44O8	C30H42O7	C30H40O6	C30H38O5	C29H40O5	C29H38O5	C30H36O4	C29H38O4	C29H36O3	C28H36O3
959	A10	B6	C6	M2	*20*OCC1=CC2C3OC45CCCCCCCC(C)C6C(C)C(O*3*)C(O)(C1)C6C2(O4)C(CO*18*)C(O*12*)C3(C(=C)C)O5	C30H48O8	C30H46O7	C30H44O6	C30H42O5	C30H40O4	C29H42O4	C29H40O4	C30H38O3	C29H40O3	C29H38O2	C28H38O2
960	A11	B6	C6	M2	*20*OCC1=CC2C3OC45CCCCCCCC(C)C6C(O)(C)C(O*3*)C(O)(C1)C6C2(O4)C(CO*18*)C(O*12*)C3(C(=C)C)O5	C30H48O9	C30H46O8	C30H44O7	C30H42O6	C30H40O5	C29H42O5	C29H40O5	C30H38O4	C29H40O4	C29H38O3	C28H38O3
961	A8	B6	C6	M3	*20*OCC1=CC2C3OC45C(O)CCCCCCC(C)C6C(C)C(=O)C(O)(C1)C6C2(O4)C(CO*18*)C(O*12*)C3(C(=C)C)O5	C30H46O9	C30H44O8	C30H42O7	C30H40O6	C30H38O5	C29H40O5	C29H38O5	C30H36O4	C29H38O4	C29H36O3	C28H36O3
962	A9	B6	C6	M3	*20*OCC1=CC2C3OC45C(O)CCCCCCC(C)C6C(O)(C)C(=O)C(O)(C1)C6C2(O4)C(CO*18*)C(O*12*)C3(C(=C)C)O5	C30H46O10	C30H44O9	C30H42O8	C30H40O7	C30H38O6	C29H40O6	C29H38O6	C30H36O5	C29H38O5	C29H36O4	C28H36O4
963	A10	B6	C6	M3	*20*OCC1=CC2C3OC45C(O)CCCCCCC(C)C6C(C)C(O*3*)C(O)(C1)C6C2(O4)C(CO*18*)C(O*12*)C3(C(=C)C)O5	C30H48O9	C30H46O8	C30H44O7	C30H42O6	C30H40O5	C29H42O5	C29H40O5	C30H38O4	C29H40O4	C29H38O3	C28H38O3
964	A11	B6	C6	M3	*20*OCC1=CC2C3OC45C(O)CCCCCCC(C)C6C(O)(C)C(O*3*)C(O)(C1)C6C2(O4)C(CO*18*)C(O*12*)C3(C(=C)C)O5	C30H48O10	C30H46O9	C30H44O8	C30H42O7	C30H40O6	C29H42O6	C29H40O6	C30H38O5	C29H40O5	C29H38O4	C28H38O4
965	A8	B6	C6	M4	*20*OCC1=CC2C3OC45C(O)CCCCC(O*7d*)CC(C)C6C(C)C(=O)C(O)(C1)C6C2(O4)C(CO*18*)C(O*12*)C3(C(=C)C)O5	C30H46O10	C30H44O9	C30H42O8	C30H40O7	C30H38O6	C29H40O6	C29H38O6	C30H36O5	C29H38O5	C29H36O4	C28H36O4
966	A9	B6	C6	M4	*20*OCC1=CC2C3OC45C(O)CCCCC(O*7d*)CC(C)C6C(O)(C)C(=O)C(O)(C1)C6C2(O4)C(CO*18*)C(O*12*)C3(C(=C)C)O5	C30H46O11	C30H44O10	C30H42O9	C30H40O8	C30H38O7	C29H40O7	C29H38O7	C30H36O6	C29H38O6	C29H36O5	C28H36O5
967	A10	B6	C6	M4	*20*OCC1=CC2C3OC45C(O)CCCCC(O*7d*)CC(C)C6C(C)C(O*3*)C(O)(C1)C6C2(O4)C(CO*18*)C(O*12*)C3(C(=C)C)O5	C30H48O10	C30H46O9	C30H44O8	C30H42O7	C30H40O6	C29H42O6	C29H40O6	C30H38O5	C29H40O5	C29H38O4	C28H38O4
968	A11	B6	C6	M4	*20*OCC1=CC2C3OC45C(O)CCCCC(O*7d*)CC(C)C6C(O)(C)C(O*3*)C(O)(C1)C6C2(O4)C(CO*18*)C(O*12*)C3(C(=C)C)O5	C30H48O11	C30H46O10	C30H44O9	C30H42O8	C30H40O7	C29H42O7	C29H40O7	C30H38O6	C29H40O6	C29H38O5	C28H38O5
969	A8	B6	C6	M5	*20*OCC1=CC2C3OC45C(O)CCCC(O*6d*)C(O*7d*)CC(C)C6C(C)C(=O)C(O)(C1)C6C2(O4)C(CO*18*)C(O*12*)C3(C(=C)C)O5	C30H46O11	C30H44O10	C30H42O9	C30H40O8	C30H38O7	C29H40O7	C29H38O7	C30H36O6	C29H38O6	C29H36O5	C28H36O5
970	A9	B6	C6	M5	*20*OCC1=CC2C3OC45C(O)CCCC(O*6d*)C(O*7d*)CC(C)C6C(O)(C)C(=O)C(O)(C1)C6C2(O4)C(CO*18*)C(O*12*)C3(C(=C)C)O5	C30H46O12	C30H44O11	C30H42O10	C30H40O9	C30H38O8	C29H40O8	C29H38O8	C30H36O7	C29H38O7	C29H36O6	C28H36O6
971	A10	B6	C6	M5	*20*OCC1=CC2C3OC45C(O)CCCC(O*6d*)C(O*7d*)CC(C)C6C(C)C(O*3*)C(O)(C1)C6C2(O4)C(CO*18*)C(O*12*)C3(C(=C)C)O5	C30H48O11	C30H46O10	C30H44O9	C30H42O8	C30H40O7	C29H42O7	C29H40O7	C30H38O6	C29H40O6	C29H38O5	C28H38O5
972	A11	B6	C6	M5	*20*OCC1=CC2C3OC45C(O)CCCC(O*6d*)C(O*7d*)CC(C)C6C(O)(C)C(O*3*)C(O)(C1)C6C2(O4)C(CO*18*)C(O*12*)C3(C(=C)C)O5	C30H48O12	C30H46O11	C30H44O10	C30H42O9	C30H40O8	C29H42O8	C29H40O8	C30H38O7	C29H40O7	C29H38O6	C28H38O6
973	A8	B6	C6	M6	*20*OCC1=CC2C3OC45C(O)CCC(O*5d*)C(O*6d*)C(O*7d*)CC(C)C6C(C)C(=O)C(O)(C1)C6C2(O4)C(CO*18*)C(O*12*)C3(C(=C)C)O5	C30H48O12	C30H46O11	C30H44O10	C30H42O9	C30H40O8	C29H42O8	C29H40O8	C30H38O7	C29H40O7	C29H38O6	C28H38O6
974	A9	B6	C6	M6	*20*OCC1=CC2C3OC45C(O)CCC(O*5d*)C(O*6d*)C(O*7d*)CC(C)C6C(O)(C)C(=O)C(O)(C1)C6C2(O4)C(CO*18*)C(O*12*)C3(C(=C)C)O5	C30H48O13	C30H46O12	C30H44O11	C30H42O10	C30H40O9	C29H42O9	C29H40O9	C30H38O8	C29H40O8	C29H38O7	C28H38O7
975	A10	B6	C6	M6	*20*OCC1=CC2C3OC45C(O)CCC(O*5d*)C(O*6d*)C(O*7d*)CC(C)C6C(C)C(O*3*)C(O)(C1)C6C2(O4)C(CO*18*)C(O*12*)C3(C(=C)C)O5	C30H50O12	C30H48O11	C30H46O10	C30H44O9	C30H42O8	C29H44O8	C29H42O8	C30H40O7	C29H42O7	C29H40O6	C28H40O6
976	A11	B6	C6	M6	*20*OCC1=CC2C3OC45C(O)CCC(O*5d*)C(O*6d*)C(O*7d*)CC(C)C6C(O)(C)C(O*3*)C(O)(C1)C6C2(O4)C(CO*18*)C(O*12*)C3(C(=C)C)O5	C30H50O13	C30H48O12	C30H46O11	C30H44O10	C30H42O9	C29H44O9	C29H42O9	C30H40O8	C29H42O8	C29H40O7	C28H40O7
977	A8	B6	C6	M7	*20*OCC1=CC2C3OC45CCCC=CCCCCC(CCC)C6C(C)C(=O)C(O)(C1)C6C2(O4)C(CO*18*)C(O*12*)C3(C(=C)C)O5	C34H52O8	C34H50O7	C34H48O6	C34H46O5	C34H44O4	C33H46O4	C33H44O4	C34H42O3	C33H44O3	C33H42O2	C32H42O2
978	A9	B6	C6	M7	*20*OCC1=CC2C3OC45CCCC=CCCCCC(CCC)C6C(O)(C)C(=O)C(O)(C1)C6C2(O4)C(CO*18*)C(O*12*)C3(C(=C)C)O5	C34H52O9	C34H50O8	C34H48O7	C34H46O6	C34H44O5	C33H46O5	C33H44O5	C34H42O4	C33H44O4	C33H42O3	C32H42O3
979	A10	B6	C6	M7	*20*OCC1=CC2C3OC45CCCC=CCCCCC(CCC)C6C(C)C(O*3*)C(O)(C1)C6C2(O4)C(CO*18*)C(O*12*)C3(C(=C)C)O5	C34H54O8	C34H52O7	C34H50O6	C34H48O5	C34H46O4	C33H48O4	C33H46O4	C34H44O3	C33H46O3	C33H44O2	C32H44O2
980	A11	B6	C6	M7	*20*OCC1=CC2C3OC45CCCC=CCCCCC(CCC)C6C(O)(C)C(O*3*)C(O)(C1)C6C2(O4)C(CO*18*)C(O*12*)C3(C(=C)C)O5	C34H54O9	C34H52O8	C34H50O7	C34H48O6	C34H46O5	C33H48O5	C33H46O5	C34H44O4	C33H46O4	C33H44O3	C32H44O3
981	A8	B6	C6	M8	*20*OCC1=CC2C3OC45C=CCCCCCCCCCCCC(C)C6C(C)C(=O)C(O)(C1)C6C2(O4)C(CO*18*)C(O*12*)C3(C(=C)C)O5	C36H56O8	C36H54O7	C36H52O6	C36H50O5	C36H48O4	C35H50O4	C35H48O4	C36H46O3	C35H48O3	C35H46O2	C34H46O2
982	A9	B6	C6	M8	*20*OCC1=CC2C3OC45C=CCCCCCCCCCCCC(C)C6C(O)(C)C(=O)C(O)(C1)C6C2(O4)C(CO*18*)C(O*12*)C3(C(=C)C)O5	C36H56O9	C36H54O8	C36H52O7	C36H50O6	C36H48O5	C35H50O5	C35H48O5	C36H46O4	C35H48O4	C35H46O3	C34H46O3
983	A10	B6	C6	M8	*20*OCC1=CC2C3OC45C=CCCCCCCCCCCCC(C)C6C(C)C(O*3*)C(O)(C1)C6C2(O4)C(CO*18*)C(O*12*)C3(C(=C)C)O5	C36H58O8	C36H56O7	C36H54O6	C36H52O5	C36H50O4	C35H52O4	C35H50O4	C36H48O3	C35H50O3	C35H48O2	C34H48O2
984	A11	B6	C6	M8	*20*OCC1=CC2C3OC45C=CCCCCCCCCCCCC(C)C6C(O)(C)C(O*3*)C(O)(C1)C6C2(O4)C(CO*18*)C(O*12*)C3(C(=C)C)O5	C36H58O9	C36H56O8	C36H54O7	C36H52O6	C36H50O5	C35H52O5	C35H50O5	C36H48O4	C35H50O4	C35H48O3	C34H48O3
985	A8	B6	C6	M9	*20*OCC1=CC2C3OC45CCCCCCCCCCCCCC(C)(O)C6C(C)C(=O)C(O)(C1)C6C2(O4)C(CO*18*)C(O*12*)C3(C(=C)C)O5	C36H58O9	C36H56O8	C36H54O7	C36H52O6	C36H50O5	C35H52O5	C35H50O5	C36H48O4	C35H50O4	C35H48O3	C34H48O3
986	A9	B6	C6	M9	*20*OCC1=CC2C3OC45CCCCCCCCCCCCCC(C)(O)C6C(O)(C)C(=O)C(O)(C1)C6C2(O4)C(CO*18*)C(O*12*)C3(C(=C)C)O5	C36H58O10	C36H56O9	C36H54O8	C36H52O7	C36H50O6	C35H52O6	C35H50O6	C36H48O5	C35H50O5	C35H48O4	C34H48O4
987	A10	B6	C6	M9	*20*OCC1=CC2C3OC45CCCCCCCCCCCCCC(C)(O)C6C(C)C(O*3*)C(O)(C1)C6C2(O4)C(CO*18*)C(O*12*)C3(C(=C)C)O5	C36H60O9	C36H58O8	C36H56O7	C36H54O6	C36H52O5	C35H54O5	C35H52O5	C36H50O4	C35H52O4	C35H50O3	C34H50O3
988	A11	B6	C6	M9	*20*OCC1=CC2C3OC45CCCCCCCCCCCCCC(C)(O)C6C(O)(C)C(O*3*)C(O)(C1)C6C2(O4)C(CO*18*)C(O*12*)C3(C(=C)C)O5	C36H60O10	C36H58O9	C36H56O8	C36H54O7	C36H52O6	C35H54O6	C35H52O6	C36H50O5	C35H52O5	C35H50O4	C34H50O4
989	A12	B1	C1	M1	*20*OCC12OC1C1C3OC45CCCCCCCCC(C(C)C(=O)O)C(C(=O)C2O)C1(O4)C(C)CC3(C(=C)C)O5	C29H40O9	C29H38O8	C29H36O7	C29H34O6	C29H32O5	C28H34O5	C28H32O5	C29H30O4	C28H32O4	C28H30O3	C27H30O3
990	A12	B1	C1	M2	*20*OCC12OC1C1C3OC45CCCCCCCC(C)C(C(C)C(=O)O)C(C(=O)C2O)C1(O4)C(C)CC3(C(=C)C)O5	C30H42O9	C30H40O8	C30H38O7	C30H36O6	C30H34O5	C29H36O5	C29H34O5	C30H32O4	C29H34O4	C29H32O3	C28H32O3
991	A12	B1	C1	M3	*20*OCC12OC1C1C3OC45C(O)CCCCCCC(C)C(C(C)C(=O)O)C(C(=O)C2O)C1(O4)C(C)CC3(C(=C)C)O5	C30H42O10	C30H40O9	C30H38O8	C30H36O7	C30H34O6	C29H36O6	C29H34O6	C30H32O5	C29H34O5	C29H32O4	C28H32O4
992	A12	B1	C1	M4	*20*OCC12OC1C1C3OC45C(O)CCCCC(O*7d*)CC(C)C(C(C)C(=O)O)C(C(=O)C2O)C1(O4)C(C)CC3(C(=C)C)O5	C30H42O11	C30H40O10	C30H38O9	C30H36O8	C30H34O7	C29H36O7	C29H34O7	C30H32O6	C29H34O6	C29H32O5	C28H32O5
993	A12	B1	C1	M5	*20*OCC12OC1C1C3OC45C(O)CCCC(O*6d*)C(O*7d*)CC(C)C(C(C)C(=O)O)C(C(=O)C2O)C1(O4)C(C)CC3(C(=C)C)O5	C30H42O12	C30H40O11	C30H38O10	C30H36O9	C30H34O8	C29H36O8	C29H34O8	C30H32O7	C29H34O7	C29H32O6	C28H32O6
994	A12	B1	C1	M6	*20*OCC12OC1C1C3OC45C(O)CCC(O*5d*)C(O*6d*)C(O*7d*)CC(C)C(C(C)C(=O)O)C(C(=O)C2O)C1(O4)C(C)CC3(C(=C)C)O5	C30H44O13	C30H42O12	C30H40O11	C30H38O10	C30H36O9	C29H38O9	C29H36O9	C30H34O8	C29H36O8	C29H34O7	C28H34O7
995	A12	B1	C1	M7	*20*OCC12OC1C1C3OC45CCCC=CCCCCC(CCC)C(C(C)C(=O)O)C(C(=O)C2O)C1(O4)C(C)CC3(C(=C)C)O5	C34H48O9	C34H46O8	C34H44O7	C34H42O6	C34H40O5	C33H42O5	C33H40O5	C34H38O4	C33H40O4	C33H38O3	C32H38O3
996	A12	B1	C1	M8	*20*OCC12OC1C1C3OC45C=CCCCCCCCCCCCC(C)C(C(C)C(=O)O)C(C(=O)C2O)C1(O4)C(C)CC3(C(=C)C)O5	C36H52O9	C36H50O8	C36H48O7	C36H46O6	C36H44O5	C35H46O5	C35H44O5	C36H42O4	C35H44O4	C35H42O3	C34H42O3
997	A12	B1	C1	M9	*20*OCC12OC1C1C3OC45CCCCCCCCCCCCCC(C)(O)C(C(C)C(=O)O)C(C(=O)C2O)C1(O4)C(C)CC3(C(=C)C)O5	C36H54O10	C36H52O9	C36H50O8	C36H48O7	C36H46O6	C35H48O6	C35H46O6	C36H44O5	C35H46O5	C35H44O4	C34H44O4
998	A12	B1	C2	M1	*20*OCC12OC1C1C3OC45CCCCCCCCC(C(C)C(=O)O)C(C(=O)C2O)C1(O4)C(C)C(O*12*)C3(C(=C)C)O5	C29H40O10	C29H38O9	C29H36O8	C29H34O7	C29H32O6	C28H34O6	C28H32O6	C29H30O5	C28H32O5	C28H30O4	C27H30O4
999	A12	B1	C2	M2	*20*OCC12OC1C1C3OC45CCCCCCCC(C)C(C(C)C(=O)O)C(C(=O)C2O)C1(O4)C(C)C(O*12*)C3(C(=C)C)O5	C30H42O10	C30H40O9	C30H38O8	C30H36O7	C30H34O6	C29H36O6	C29H34O6	C30H32O5	C29H34O5	C29H32O4	C28H32O4
1000	A12	B1	C2	M3	*20*OCC12OC1C1C3OC45C(O)CCCCCCC(C)C(C(C)C(=O)O)C(C(=O)C2O)C1(O4)C(C)C(O*12*)C3(C(=C)C)O5	C30H42O11	C30H40O10	C30H38O9	C30H36O8	C30H34O7	C29H36O7	C29H34O7	C30H32O6	C29H34O6	C29H32O5	C28H32O5
1001	A12	B1	C2	M4	*20*OCC12OC1C1C3OC45C(O)CCCCC(O*7d*)CC(C)C(C(C)C(=O)O)C(C(=O)C2O)C1(O4)C(C)C(O*12*)C3(C(=C)C)O5	C30H42O12	C30H40O11	C30H38O10	C30H36O9	C30H34O8	C29H36O8	C29H34O8	C30H32O7	C29H34O7	C29H32O6	C28H32O6
1002	A12	B1	C2	M5	*20*OCC12OC1C1C3OC45C(O)CCCC(O*6d*)C(O*7d*)CC(C)C(C(C)C(=O)O)C(C(=O)C2O)C1(O4)C(C)C(O*12*)C3(C(=C)C)O5	C30H42O13	C30H40O12	C30H38O11	C30H36O10	C30H34O9	C29H36O9	C29H34O9	C30H32O8	C29H34O8	C29H32O7	C28H32O7
1003	A12	B1	C2	M6	*20*OCC12OC1C1C3OC45C(O)CCC(O*5d*)C(O*6d*)C(O*7d*)CC(C)C(C(C)C(=O)O)C(C(=O)C2O)C1(O4)C(C)C(O*12*)C3(C(=C)C)O5	C30H44O14	C30H42O13	C30H40O12	C30H38O11	C30H36O10	C29H38O10	C29H36O10	C30H34O9	C29H36O9	C29H34O8	C28H34O8
1004	A12	B1	C2	M7	*20*OCC12OC1C1C3OC45CCCC=CCCCCC(CCC)C(C(C)C(=O)O)C(C(=O)C2O)C1(O4)C(C)C(O*12*)C3(C(=C)C)O5	C34H48O10	C34H46O9	C34H44O8	C34H42O7	C34H40O6	C33H42O6	C33H40O6	C34H38O5	C33H40O5	C33H38O4	C32H38O4
1005	A12	B1	C2	M8	*20*OCC12OC1C1C3OC45C=CCCCCCCCCCCCC(C)C(C(C)C(=O)O)C(C(=O)C2O)C1(O4)C(C)C(O*12*)C3(C(=C)C)O5	C36H52O10	C36H50O9	C36H48O8	C36H46O7	C36H44O6	C35H46O6	C35H44O6	C36H42O5	C35H44O5	C35H42O4	C34H42O4
1006	A12	B1	C2	M9	*20*OCC12OC1C1C3OC45CCCCCCCCCCCCCC(C)(O)C(C(C)C(=O)O)C(C(=O)C2O)C1(O4)C(C)C(O*12*)C3(C(=C)C)O5	C36H54O11	C36H52O10	C36H50O9	C36H48O8	C36H46O7	C35H48O7	C35H46O7	C36H44O6	C35H46O6	C35H44O5	C34H44O5
1007	A12	B1	C5	M1	*20*OCC12OC1C1C3OC45CCCCCCCCC(C(C)C(=O)O)C(C(=O)C2O)C1(O4)C(CO*18*)CC3(C(=C)C)O5	C29H40O10	C29H38O9	C29H36O8	C29H34O7	C29H32O6	C28H34O6	C28H32O6	C29H30O5	C28H32O5	C28H30O4	C27H30O4
1008	A12	B1	C5	M2	*20*OCC12OC1C1C3OC45CCCCCCCC(C)C(C(C)C(=O)O)C(C(=O)C2O)C1(O4)C(CO*18*)CC3(C(=C)C)O5	C30H42O10	C30H40O9	C30H38O8	C30H36O7	C30H34O6	C29H36O6	C29H34O6	C30H32O5	C29H34O5	C29H32O4	C28H32O4
1009	A12	B1	C5	M3	*20*OCC12OC1C1C3OC45C(O)CCCCCCC(C)C(C(C)C(=O)O)C(C(=O)C2O)C1(O4)C(CO*18*)CC3(C(=C)C)O5	C30H42O11	C30H40O10	C30H38O9	C30H36O8	C30H34O7	C29H36O7	C29H34O7	C30H32O6	C29H34O6	C29H32O5	C28H32O5
1010	A12	B1	C5	M4	*20*OCC12OC1C1C3OC45C(O)CCCCC(O*7d*)CC(C)C(C(C)C(=O)O)C(C(=O)C2O)C1(O4)C(CO*18*)CC3(C(=C)C)O5	C30H42O12	C30H40O11	C30H38O10	C30H36O9	C30H34O8	C29H36O8	C29H34O8	C30H32O7	C29H34O7	C29H32O6	C28H32O6
1011	A12	B1	C5	M5	*20*OCC12OC1C1C3OC45C(O)CCCC(O*6d*)C(O*7d*)CC(C)C(C(C)C(=O)O)C(C(=O)C2O)C1(O4)C(CO*18*)CC3(C(=C)C)O5	C30H42O13	C30H40O12	C30H38O11	C30H36O10	C30H34O9	C29H36O9	C29H34O9	C30H32O8	C29H34O8	C29H32O7	C28H32O7
1012	A12	B1	C5	M6	*20*OCC12OC1C1C3OC45C(O)CCC(O*5d*)C(O*6d*)C(O*7d*)CC(C)C(C(C)C(=O)O)C(C(=O)C2O)C1(O4)C(CO*18*)CC3(C(=C)C)O5	C30H44O14	C30H42O13	C30H40O12	C30H38O11	C30H36O10	C29H38O10	C29H36O10	C30H34O9	C29H36O9	C29H34O8	C28H34O8
1013	A12	B1	C5	M7	*20*OCC12OC1C1C3OC45CCCC=CCCCCC(CCC)C(C(C)C(=O)O)C(C(=O)C2O)C1(O4)C(CO*18*)CC3(C(=C)C)O5	C34H48O10	C34H46O9	C34H44O8	C34H42O7	C34H40O6	C33H42O6	C33H40O6	C34H38O5	C33H40O5	C33H38O4	C32H38O4
1014	A12	B1	C5	M8	*20*OCC12OC1C1C3OC45C=CCCCCCCCCCCCC(C)C(C(C)C(=O)O)C(C(=O)C2O)C1(O4)C(CO*18*)CC3(C(=C)C)O5	C36H52O10	C36H50O9	C36H48O8	C36H46O7	C36H44O6	C35H46O6	C35H44O6	C36H42O5	C35H44O5	C35H42O4	C34H42O4
1015	A12	B1	C5	M9	*20*OCC12OC1C1C3OC45CCCCCCCCCCCCCC(C)(O)C(C(C)C(=O)O)C(C(=O)C2O)C1(O4)C(CO*18*)CC3(C(=C)C)O5	C36H54O11	C36H52O10	C36H50O9	C36H48O8	C36H46O7	C35H48O7	C35H46O7	C36H44O6	C35H46O6	C35H44O5	C34H44O5
1016	A12	B1	C6	M1	*20*OCC12OC1C1C3OC45CCCCCCCCC(C(C)C(=O)O)C(C(=O)C2O)C1(O4)C(CO*18*)C(O*12*)C3(C(=C)C)O5	C29H40O11	C29H38O10	C29H36O9	C29H34O8	C29H32O7	C28H34O7	C28H32O7	C29H30O6	C28H32O6	C28H30O5	C27H30O5
1017	A12	B1	C6	M2	*20*OCC12OC1C1C3OC45CCCCCCCC(C)C(C(C)C(=O)O)C(C(=O)C2O)C1(O4)C(CO*18*)C(O*12*)C3(C(=C)C)O5	C30H42O11	C30H40O10	C30H38O9	C30H36O8	C30H34O7	C29H36O7	C29H34O7	C30H32O6	C29H34O6	C29H32O5	C28H32O5
1018	A12	B1	C6	M3	*20*OCC12OC1C1C3OC45C(O)CCCCCCC(C)C(C(C)C(=O)O)C(C(=O)C2O)C1(O4)C(CO*18*)C(O*12*)C3(C(=C)C)O5	C30H42O12	C30H40O11	C30H38O10	C30H36O9	C30H34O8	C29H36O8	C29H34O8	C30H32O7	C29H34O7	C29H32O6	C28H32O6
1019	A12	B1	C6	M4	*20*OCC12OC1C1C3OC45C(O)CCCCC(O*7d*)CC(C)C(C(C)C(=O)O)C(C(=O)C2O)C1(O4)C(CO*18*)C(O*12*)C3(C(=C)C)O5	C30H42O13	C30H40O12	C30H38O11	C30H36O10	C30H34O9	C29H36O9	C29H34O9	C30H32O8	C29H34O8	C29H32O7	C28H32O7
1020	A12	B1	C6	M5	*20*OCC12OC1C1C3OC45C(O)CCCC(O*6d*)C(O*7d*)CC(C)C(C(C)C(=O)O)C(C(=O)C2O)C1(O4)C(CO*18*)C(O*12*)C3(C(=C)C)O5	C30H42O14	C30H40O13	C30H38O12	C30H36O11	C30H34O10	C29H36O10	C29H34O10	C30H32O9	C29H34O9	C29H32O8	C28H32O8
1021	A12	B1	C6	M6	*20*OCC12OC1C1C3OC45C(O)CCC(O*5d*)C(O*6d*)C(O*7d*)CC(C)C(C(C)C(=O)O)C(C(=O)C2O)C1(O4)C(CO*18*)C(O*12*)C3(C(=C)C)O5	C30H44O15	C30H42O14	C30H40O13	C30H38O12	C30H36O11	C29H38O11	C29H36O11	C30H34O10	C29H36O10	C29H34O9	C28H34O9
1022	A12	B1	C6	M7	*20*OCC12OC1C1C3OC45CCCC=CCCCCC(CCC)C(C(C)C(=O)O)C(C(=O)C2O)C1(O4)C(CO*18*)C(O*12*)C3(C(=C)C)O5	C34H48O11	C34H46O10	C34H44O9	C34H42O8	C34H40O7	C33H42O7	C33H40O7	C34H38O6	C33H40O6	C33H38O5	C32H38O5
1023	A12	B1	C6	M8	*20*OCC12OC1C1C3OC45C=CCCCCCCCCCCCC(C)C(C(C)C(=O)O)C(C(=O)C2O)C1(O4)C(CO*18*)C(O*12*)C3(C(=C)C)O5	C36H52O11	C36H50O10	C36H48O9	C36H46O8	C36H44O7	C35H46O7	C35H44O7	C36H42O6	C35H44O6	C35H42O5	C34H42O5
1024	A12	B1	C6	M9	*20*OCC12OC1C1C3OC45CCCCCCCCCCCCCC(C)(O)C(C(C)C(=O)O)C(C(=O)C2O)C1(O4)C(CO*18*)C(O*12*)C3(C(=C)C)O5	C36H54O12	C36H52O11	C36H50O10	C36H48O9	C36H46O8	C35H48O8	C35H46O8	C36H44O7	C35H46O7	C35H44O6	C34H44O6
1025	A12	B2	C1	M1	*20*OCC1(O)C(O)C2C3OC45CCCCCCCCC(C(C)C(=O)O)C(C(=O)C1O)C2(O4)C(C)CC3(C(=C)C)O5	C29H40O8	C29H38O7	C29H36O6	C29H34O5	C29H32O4	C28H34O4	C28H32O4	C29H30O3	C28H32O3	C28H30O2	C27H30O2
1026	A12	B2	C1	M2	*20*OCC1(O)C(O)C2C3OC45CCCCCCCC(C)C(C(C)C(=O)O)C(C(=O)C1O)C2(O4)C(C)CC3(C(=C)C)O5	C30H42O8	C30H40O7	C30H38O6	C30H36O5	C30H34O4	C29H36O4	C29H34O4	C30H32O3	C29H34O3	C29H32O2	C28H32O2
1027	A12	B2	C1	M3	*20*OCC1(O)C(O)C2C3OC45C(O)CCCCCCC(C)C(C(C)C(=O)O)C(C(=O)C1O)C2(O4)C(C)CC3(C(=C)C)O5	C30H42O9	C30H40O8	C30H38O7	C30H36O6	C30H34O5	C29H36O5	C29H34O5	C30H32O4	C29H34O4	C29H32O3	C28H32O3
1028	A12	B2	C1	M4	*20*OCC1(O)C(O)C2C3OC45C(O)CCCCC(O*7d*)CC(C)C(C(C)C(=O)O)C(C(=O)C1O)C2(O4)C(C)CC3(C(=C)C)O5	C30H42O10	C30H40O9	C30H38O8	C30H36O7	C30H34O6	C29H36O6	C29H34O6	C30H32O5	C29H34O5	C29H32O4	C28H32O4
1029	A12	B2	C1	M5	*20*OCC1(O)C(O)C2C3OC45C(O)CCCC(O*6d*)C(O*7d*)CC(C)C(C(C)C(=O)O)C(C(=O)C1O)C2(O4)C(C)CC3(C(=C)C)O5	C30H42O11	C30H40O10	C30H38O9	C30H36O8	C30H34O7	C29H36O7	C29H34O7	C30H32O6	C29H34O6	C29H32O5	C28H32O5
1030	A12	B2	C1	M6	*20*OCC1(O)C(O)C2C3OC45C(O)CCC(O*5d*)C(O*6d*)C(O*7d*)CC(C)C(C(C)C(=O)O)C(C(=O)C1O)C2(O4)C(C)CC3(C(=C)C)O5	C30H44O12	C30H42O11	C30H40O10	C30H38O9	C30H36O8	C29H38O8	C29H36O8	C30H34O7	C29H36O7	C29H34O6	C28H34O6
1031	A12	B2	C1	M7	*20*OCC1(O)C(O)C2C3OC45CCCC=CCCCCC(CCC)C(C(C)C(=O)O)C(C(=O)C1O)C2(O4)C(C)CC3(C(=C)C)O5	C34H48O8	C34H46O7	C34H44O6	C34H42O5	C34H40O4	C33H42O4	C33H40O4	C34H38O3	C33H40O3	C33H38O2	C32H38O2
1032	A12	B2	C1	M8	*20*OCC1(O)C(O)C2C3OC45C=CCCCCCCCCCCCC(C)C(C(C)C(=O)O)C(C(=O)C1O)C2(O4)C(C)CC3(C(=C)C)O5	C36H52O8	C36H50O7	C36H48O6	C36H46O5	C36H44O4	C35H46O4	C35H44O4	C36H42O3	C35H44O3	C35H42O2	C34H42O2
1033	A12	B2	C1	M9	*20*OCC1(O)C(O)C2C3OC45CCCCCCCCCCCCCC(C)(O)C(C(C)C(=O)O)C(C(=O)C1O)C2(O4)C(C)CC3(C(=C)C)O5	C36H54O9	C36H52O8	C36H50O7	C36H48O6	C36H46O5	C35H48O5	C35H46O5	C36H44O4	C35H46O4	C35H44O3	C34H44O3
1034	A12	B2	C2	M1	*20*OCC1(O)C(O)C2C3OC45CCCCCCCCC(C(C)C(=O)O)C(C(=O)C1O)C2(O4)C(C)C(O*12*)C3(C(=C)C)O5	C29H40O9	C29H38O8	C29H36O7	C29H34O6	C29H32O5	C28H34O5	C28H32O5	C29H30O4	C28H32O4	C28H30O3	C27H30O3
1035	A12	B2	C2	M2	*20*OCC1(O)C(O)C2C3OC45CCCCCCCC(C)C(C(C)C(=O)O)C(C(=O)C1O)C2(O4)C(C)C(O*12*)C3(C(=C)C)O5	C30H42O9	C30H40O8	C30H38O7	C30H36O6	C30H34O5	C29H36O5	C29H34O5	C30H32O4	C29H34O4	C29H32O3	C28H32O3
1036	A12	B2	C2	M3	*20*OCC1(O)C(O)C2C3OC45C(O)CCCCCCC(C)C(C(C)C(=O)O)C(C(=O)C1O)C2(O4)C(C)C(O*12*)C3(C(=C)C)O5	C30H42O10	C30H40O9	C30H38O8	C30H36O7	C30H34O6	C29H36O6	C29H34O6	C30H32O5	C29H34O5	C29H32O4	C28H32O4
1037	A12	B2	C2	M4	*20*OCC1(O)C(O)C2C3OC45C(O)CCCCC(O*7d*)CC(C)C(C(C)C(=O)O)C(C(=O)C1O)C2(O4)C(C)C(O*12*)C3(C(=C)C)O5	C30H42O11	C30H40O10	C30H38O9	C30H36O8	C30H34O7	C29H36O7	C29H34O7	C30H32O6	C29H34O6	C29H32O5	C28H32O5
1038	A12	B2	C2	M5	*20*OCC1(O)C(O)C2C3OC45C(O)CCCC(O*6d*)C(O*7d*)CC(C)C(C(C)C(=O)O)C(C(=O)C1O)C2(O4)C(C)C(O*12*)C3(C(=C)C)O5	C30H42O12	C30H40O11	C30H38O10	C30H36O9	C30H34O8	C29H36O8	C29H34O8	C30H32O7	C29H34O7	C29H32O6	C28H32O6
1039	A12	B2	C2	M6	*20*OCC1(O)C(O)C2C3OC45C(O)CCC(O*5d*)C(O*6d*)C(O*7d*)CC(C)C(C(C)C(=O)O)C(C(=O)C1O)C2(O4)C(C)C(O*12*)C3(C(=C)C)O5	C30H44O13	C30H42O12	C30H40O11	C30H38O10	C30H36O9	C29H38O9	C29H36O9	C30H34O8	C29H36O8	C29H34O7	C28H34O7
1040	A12	B2	C2	M7	*20*OCC1(O)C(O)C2C3OC45CCCC=CCCCCC(CCC)C(C(C)C(=O)O)C(C(=O)C1O)C2(O4)C(C)C(O*12*)C3(C(=C)C)O5	C34H48O9	C34H46O8	C34H44O7	C34H42O6	C34H40O5	C33H42O5	C33H40O5	C34H38O4	C33H40O4	C33H38O3	C32H38O3
1041	A12	B2	C2	M8	*20*OCC1(O)C(O)C2C3OC45C=CCCCCCCCCCCCC(C)C(C(C)C(=O)O)C(C(=O)C1O)C2(O4)C(C)C(O*12*)C3(C(=C)C)O5	C36H52O9	C36H50O8	C36H48O7	C36H46O6	C36H44O5	C35H46O5	C35H44O5	C36H42O4	C35H44O4	C35H42O3	C34H42O3
1042	A12	B2	C2	M9	*20*OCC1(O)C(O)C2C3OC45CCCCCCCCCCCCCC(C)(O)C(C(C)C(=O)O)C(C(=O)C1O)C2(O4)C(C)C(O*12*)C3(C(=C)C)O5	C36H54O10	C36H52O9	C36H50O8	C36H48O7	C36H46O6	C35H48O6	C35H46O6	C36H44O5	C35H46O5	C35H44O4	C34H44O4
1043	A12	B2	C5	M1	*20*OCC1(O)C(O)C2C3OC45CCCCCCCCC(C(C)C(=O)O)C(C(=O)C1O)C2(O4)C(CO*18*)CC3(C(=C)C)O5	C29H40O9	C29H38O8	C29H36O7	C29H34O6	C29H32O5	C28H34O5	C28H32O5	C29H30O4	C28H32O4	C28H30O3	C27H30O3
1044	A12	B2	C5	M2	*20*OCC1(O)C(O)C2C3OC45CCCCCCCC(C)C(C(C)C(=O)O)C(C(=O)C1O)C2(O4)C(CO*18*)CC3(C(=C)C)O5	C30H42O9	C30H40O8	C30H38O7	C30H36O6	C30H34O5	C29H36O5	C29H34O5	C30H32O4	C29H34O4	C29H32O3	C28H32O3
1045	A12	B2	C5	M3	*20*OCC1(O)C(O)C2C3OC45C(O)CCCCCCC(C)C(C(C)C(=O)O)C(C(=O)C1O)C2(O4)C(CO*18*)CC3(C(=C)C)O5	C30H42O10	C30H40O9	C30H38O8	C30H36O7	C30H34O6	C29H36O6	C29H34O6	C30H32O5	C29H34O5	C29H32O4	C28H32O4
1046	A12	B2	C5	M4	*20*OCC1(O)C(O)C2C3OC45C(O)CCCCC(O*7d*)CC(C)C(C(C)C(=O)O)C(C(=O)C1O)C2(O4)C(CO*18*)CC3(C(=C)C)O5	C30H42O11	C30H40O10	C30H38O9	C30H36O8	C30H34O7	C29H36O7	C29H34O7	C30H32O6	C29H34O6	C29H32O5	C28H32O5
1047	A12	B2	C5	M5	*20*OCC1(O)C(O)C2C3OC45C(O)CCCC(O*6d*)C(O*7d*)CC(C)C(C(C)C(=O)O)C(C(=O)C1O)C2(O4)C(CO*18*)CC3(C(=C)C)O5	C30H42O12	C30H40O11	C30H38O10	C30H36O9	C30H34O8	C29H36O8	C29H34O8	C30H32O7	C29H34O7	C29H32O6	C28H32O6
1048	A12	B2	C5	M6	*20*OCC1(O)C(O)C2C3OC45C(O)CCC(O*5d*)C(O*6d*)C(O*7d*)CC(C)C(C(C)C(=O)O)C(C(=O)C1O)C2(O4)C(CO*18*)CC3(C(=C)C)O5	C30H44O13	C30H42O12	C30H40O11	C30H38O10	C30H36O9	C29H38O9	C29H36O9	C30H34O8	C29H36O8	C29H34O7	C28H34O7
1049	A12	B2	C5	M7	*20*OCC1(O)C(O)C2C3OC45CCCC=CCCCCC(CCC)C(C(C)C(=O)O)C(C(=O)C1O)C2(O4)C(CO*18*)CC3(C(=C)C)O5	C34H48O9	C34H46O8	C34H44O7	C34H42O6	C34H40O5	C33H42O5	C33H40O5	C34H38O4	C33H40O4	C33H38O3	C32H38O3
1050	A12	B2	C5	M8	*20*OCC1(O)C(O)C2C3OC45C=CCCCCCCCCCCCC(C)C(C(C)C(=O)O)C(C(=O)C1O)C2(O4)C(CO*18*)CC3(C(=C)C)O5	C36H52O9	C36H50O8	C36H48O7	C36H46O6	C36H44O5	C35H46O5	C35H44O5	C36H42O4	C35H44O4	C35H42O3	C34H42O3
1051	A12	B2	C5	M9	*20*OCC1(O)C(O)C2C3OC45CCCCCCCCCCCCCC(C)(O)C(C(C)C(=O)O)C(C(=O)C1O)C2(O4)C(CO*18*)CC3(C(=C)C)O5	C36H54O10	C36H52O9	C36H50O8	C36H48O7	C36H46O6	C35H48O6	C35H46O6	C36H44O5	C35H46O5	C35H44O4	C34H44O4
1052	A12	B2	C6	M1	*20*OCC1(O)C(O)C2C3OC45CCCCCCCCC(C(C)C(=O)O)C(C(=O)C1O)C2(O4)C(CO*18*)C(O*12*)C3(C(=C)C)O5	C29H40O10	C29H38O9	C29H36O8	C29H34O7	C29H32O6	C28H34O6	C28H32O6	C29H30O5	C28H32O5	C28H30O4	C27H30O4
1053	A12	B2	C6	M2	*20*OCC1(O)C(O)C2C3OC45CCCCCCCC(C)C(C(C)C(=O)O)C(C(=O)C1O)C2(O4)C(CO*18*)C(O*12*)C3(C(=C)C)O5	C30H42O10	C30H40O9	C30H38O8	C30H36O7	C30H34O6	C29H36O6	C29H34O6	C30H32O5	C29H34O5	C29H32O4	C28H32O4
1054	A12	B2	C6	M3	*20*OCC1(O)C(O)C2C3OC45C(O)CCCCCCC(C)C(C(C)C(=O)O)C(C(=O)C1O)C2(O4)C(CO*18*)C(O*12*)C3(C(=C)C)O5	C30H42O11	C30H40O10	C30H38O9	C30H36O8	C30H34O7	C29H36O7	C29H34O7	C30H32O6	C29H34O6	C29H32O5	C28H32O5
1055	A12	B2	C6	M4	*20*OCC1(O)C(O)C2C3OC45C(O)CCCCC(O*7d*)CC(C)C(C(C)C(=O)O)C(C(=O)C1O)C2(O4)C(CO*18*)C(O*12*)C3(C(=C)C)O5	C30H42O12	C30H40O11	C30H38O10	C30H36O9	C30H34O8	C29H36O8	C29H34O8	C30H32O7	C29H34O7	C29H32O6	C28H32O6
1056	A12	B2	C6	M5	*20*OCC1(O)C(O)C2C3OC45C(O)CCCC(O*6d*)C(O*7d*)CC(C)C(C(C)C(=O)O)C(C(=O)C1O)C2(O4)C(CO*18*)C(O*12*)C3(C(=C)C)O5	C30H42O13	C30H40O12	C30H38O11	C30H36O10	C30H34O9	C29H36O9	C29H34O9	C30H32O8	C29H34O8	C29H32O7	C28H32O7
1057	A12	B2	C6	M6	*20*OCC1(O)C(O)C2C3OC45C(O)CCC(O*5d*)C(O*6d*)C(O*7d*)CC(C)C(C(C)C(=O)O)C(C(=O)C1O)C2(O4)C(CO*18*)C(O*12*)C3(C(=C)C)O5	C30H44O14	C30H42O13	C30H40O12	C30H38O11	C30H36O10	C29H38O10	C29H36O10	C30H34O9	C29H36O9	C29H34O8	C28H34O8
1058	A12	B2	C6	M7	*20*OCC1(O)C(O)C2C3OC45CCCC=CCCCCC(CCC)C(C(C)C(=O)O)C(C(=O)C1O)C2(O4)C(CO*18*)C(O*12*)C3(C(=C)C)O5	C34H48O10	C34H46O9	C34H44O8	C34H42O7	C34H40O6	C33H42O6	C33H40O6	C34H38O5	C33H40O5	C33H38O4	C32H38O4
1059	A12	B2	C6	M8	*20*OCC1(O)C(O)C2C3OC45C=CCCCCCCCCCCCC(C)C(C(C)C(=O)O)C(C(=O)C1O)C2(O4)C(CO*18*)C(O*12*)C3(C(=C)C)O5	C36H52O10	C36H50O9	C36H48O8	C36H46O7	C36H44O6	C35H46O6	C35H44O6	C36H42O5	C35H44O5	C35H42O4	C34H42O4
1060	A12	B2	C6	M9	*20*OCC1(O)C(O)C2C3OC45CCCCCCCCCCCCCC(C)(O)C(C(C)C(=O)O)C(C(=O)C1O)C2(O4)C(CO*18*)C(O*12*)C3(C(=C)C)O5	C36H54O11	C36H52O10	C36H50O9	C36H48O8	C36H46O7	C35H48O7	C35H46O7	C36H44O6	C35H46O6	C35H44O5	C34H44O5
1061	A12	B3	C1	M1	*20*OCC1=CC2C3OC45CCCCCCCCC(C(C)C(=O)O)C(C(=O)C1O)C2(O4)C(C)CC3(C(=C)C)O5	C29H42O10	C29H40O9	C29H38O8	C29H36O7	C29H34O6	C28H36O6	C28H34O6	C29H32O5	C28H34O5	C28H32O4	C27H32O4
1062	A12	B3	C1	M2	*20*OCC1=CC2C3OC45CCCCCCCC(C)C(C(C)C(=O)O)C(C(=O)C1O)C2(O4)C(C)CC3(C(=C)C)O5	C30H44O10	C30H42O9	C30H40O8	C30H38O7	C30H36O6	C29H38O6	C29H36O6	C30H34O5	C29H36O5	C29H34O4	C28H34O4
1063	A12	B3	C1	M3	*20*OCC1=CC2C3OC45C(O)CCCCCCC(C)C(C(C)C(=O)O)C(C(=O)C1O)C2(O4)C(C)CC3(C(=C)C)O5	C30H44O11	C30H42O10	C30H40O9	C30H38O8	C30H36O7	C29H38O7	C29H36O7	C30H34O6	C29H36O6	C29H34O5	C28H34O5
1064	A12	B3	C1	M4	*20*OCC1=CC2C3OC45C(O)CCCCC(O*7d*)CC(C)C(C(C)C(=O)O)C(C(=O)C1O)C2(O4)C(C)CC3(C(=C)C)O5	C30H44O12	C30H42O11	C30H40O10	C30H38O9	C30H36O8	C29H38O8	C29H36O8	C30H34O7	C29H36O7	C29H34O6	C28H34O6
1065	A12	B3	C1	M5	*20*OCC1=CC2C3OC45C(O)CCCC(O*6d*)C(O*7d*)CC(C)C(C(C)C(=O)O)C(C(=O)C1O)C2(O4)C(C)CC3(C(=C)C)O5	C30H44O13	C30H42O12	C30H40O11	C30H38O10	C30H36O9	C29H38O9	C29H36O9	C30H34O8	C29H36O8	C29H34O7	C28H34O7
1066	A12	B3	C1	M6	*20*OCC1=CC2C3OC45C(O)CCC(O*5d*)C(O*6d*)C(O*7d*)CC(C)C(C(C)C(=O)O)C(C(=O)C1O)C2(O4)C(C)CC3(C(=C)C)O5	C30H46O14	C30H44O13	C30H42O12	C30H40O11	C30H38O10	C29H40O10	C29H38O10	C30H36O9	C29H38O9	C29H36O8	C28H36O8
1067	A12	B3	C1	M7	*20*OCC1=CC2C3OC45CCCC=CCCCCC(CCC)C(C(C)C(=O)O)C(C(=O)C1O)C2(O4)C(C)CC3(C(=C)C)O5	C34H50O10	C34H48O9	C34H46O8	C34H44O7	C34H42O6	C33H44O6	C33H42O6	C34H40O5	C33H42O5	C33H40O4	C32H40O4
1068	A12	B3	C1	M8	*20*OCC1=CC2C3OC45C=CCCCCCCCCCCCC(C)C(C(C)C(=O)O)C(C(=O)C1O)C2(O4)C(C)CC3(C(=C)C)O5	C36H54O10	C36H52O9	C36H50O8	C36H48O7	C36H46O6	C35H48O6	C35H46O6	C36H44O5	C35H46O5	C35H44O4	C34H44O4
1069	A12	B3	C1	M9	*20*OCC1=CC2C3OC45CCCCCCCCCCCCCC(C)(O)C(C(C)C(=O)O)C(C(=O)C1O)C2(O4)C(C)CC3(C(=C)C)O5	C36H56O11	C36H54O10	C36H52O9	C36H50O8	C36H48O7	C35H50O7	C35H48O7	C36H46O6	C35H48O6	C35H46O5	C34H46O5
1070	A12	B3	C2	M1	*20*OCC1=CC2C3OC45CCCCCCCCC(C(C)C(=O)O)C(C(=O)C1O)C2(O4)C(C)C(O*12*)C3(C(=C)C)O5	C29H42O11	C29H40O10	C29H38O9	C29H36O8	C29H34O7	C28H36O7	C28H34O7	C29H32O6	C28H34O6	C28H32O5	C27H32O5
1071	A12	B3	C2	M2	*20*OCC1=CC2C3OC45CCCCCCCC(C)C(C(C)C(=O)O)C(C(=O)C1O)C2(O4)C(C)C(O*12*)C3(C(=C)C)O5	C30H44O11	C30H42O10	C30H40O9	C30H38O8	C30H36O7	C29H38O7	C29H36O7	C30H34O6	C29H36O6	C29H34O5	C28H34O5
1072	A12	B3	C2	M3	*20*OCC1=CC2C3OC45C(O)CCCCCCC(C)C(C(C)C(=O)O)C(C(=O)C1O)C2(O4)C(C)C(O*12*)C3(C(=C)C)O5	C30H44O12	C30H42O11	C30H40O10	C30H38O9	C30H36O8	C29H38O8	C29H36O8	C30H34O7	C29H36O7	C29H34O6	C28H34O6
1073	A12	B3	C2	M4	*20*OCC1=CC2C3OC45C(O)CCCCC(O*7d*)CC(C)C(C(C)C(=O)O)C(C(=O)C1O)C2(O4)C(C)C(O*12*)C3(C(=C)C)O5	C30H44O13	C30H42O12	C30H40O11	C30H38O10	C30H36O9	C29H38O9	C29H36O9	C30H34O8	C29H36O8	C29H34O7	C28H34O7
1074	A12	B3	C2	M5	*20*OCC1=CC2C3OC45C(O)CCCC(O*6d*)C(O*7d*)CC(C)C(C(C)C(=O)O)C(C(=O)C1O)C2(O4)C(C)C(O*12*)C3(C(=C)C)O5	C30H44O14	C30H42O13	C30H40O12	C30H38O11	C30H36O10	C29H38O10	C29H36O10	C30H34O9	C29H36O9	C29H34O8	C28H34O8
1075	A12	B3	C2	M6	*20*OCC1=CC2C3OC45C(O)CCC(O*5d*)C(O*6d*)C(O*7d*)CC(C)C(C(C)C(=O)O)C(C(=O)C1O)C2(O4)C(C)C(O*12*)C3(C(=C)C)O5	C30H46O15	C30H44O14	C30H42O13	C30H40O12	C30H38O11	C29H40O11	C29H38O11	C30H36O10	C29H38O10	C29H36O9	C28H36O9
1076	A12	B3	C2	M7	*20*OCC1=CC2C3OC45CCCC=CCCCCC(CCC)C(C(C)C(=O)O)C(C(=O)C1O)C2(O4)C(C)C(O*12*)C3(C(=C)C)O5	C34H50O11	C34H48O10	C34H46O9	C34H44O8	C34H42O7	C33H44O7	C33H42O7	C34H40O6	C33H42O6	C33H40O5	C32H40O5
1077	A12	B3	C2	M8	*20*OCC1=CC2C3OC45C=CCCCCCCCCCCCC(C)C(C(C)C(=O)O)C(C(=O)C1O)C2(O4)C(C)C(O*12*)C3(C(=C)C)O5	C36H54O11	C36H52O10	C36H50O9	C36H48O8	C36H46O7	C35H48O7	C35H46O7	C36H44O6	C35H46O6	C35H44O5	C34H44O5
1078	A12	B3	C2	M9	*20*OCC1=CC2C3OC45CCCCCCCCCCCCCC(C)(O)C(C(C)C(=O)O)C(C(=O)C1O)C2(O4)C(C)C(O*12*)C3(C(=C)C)O5	C36H56O12	C36H54O11	C36H52O10	C36H50O9	C36H48O8	C35H50O8	C35H48O8	C36H46O7	C35H48O7	C35H46O6	C34H46O6
1079	A12	B3	C5	M1	*20*OCC1=CC2C3OC45CCCCCCCCC(C(C)C(=O)O)C(C(=O)C1O)C2(O4)C(CO*18*)CC3(C(=C)C)O5	C29H42O11	C29H40O10	C29H38O9	C29H36O8	C29H34O7	C28H36O7	C28H34O7	C29H32O6	C28H34O6	C28H32O5	C27H32O5
1080	A12	B3	C5	M2	*20*OCC1=CC2C3OC45CCCCCCCC(C)C(C(C)C(=O)O)C(C(=O)C1O)C2(O4)C(CO*18*)CC3(C(=C)C)O5	C30H44O11	C30H42O10	C30H40O9	C30H38O8	C30H36O7	C29H38O7	C29H36O7	C30H34O6	C29H36O6	C29H34O5	C28H34O5
1081	A12	B3	C5	M3	*20*OCC1=CC2C3OC45C(O)CCCCCCC(C)C(C(C)C(=O)O)C(C(=O)C1O)C2(O4)C(CO*18*)CC3(C(=C)C)O5	C30H44O12	C30H42O11	C30H40O10	C30H38O9	C30H36O8	C29H38O8	C29H36O8	C30H34O7	C29H36O7	C29H34O6	C28H34O6
1082	A12	B3	C5	M4	*20*OCC1=CC2C3OC45C(O)CCCCC(O*7d*)CC(C)C(C(C)C(=O)O)C(C(=O)C1O)C2(O4)C(CO*18*)CC3(C(=C)C)O5	C30H44O13	C30H42O12	C30H40O11	C30H38O10	C30H36O9	C29H38O9	C29H36O9	C30H34O8	C29H36O8	C29H34O7	C28H34O7
1083	A12	B3	C5	M5	*20*OCC1=CC2C3OC45C(O)CCCC(O*6d*)C(O*7d*)CC(C)C(C(C)C(=O)O)C(C(=O)C1O)C2(O4)C(CO*18*)CC3(C(=C)C)O5	C30H44O14	C30H42O13	C30H40O12	C30H38O11	C30H36O10	C29H38O10	C29H36O10	C30H34O9	C29H36O9	C29H34O8	C28H34O8
1084	A12	B3	C5	M6	*20*OCC1=CC2C3OC45C(O)CCC(O*5d*)C(O*6d*)C(O*7d*)CC(C)C(C(C)C(=O)O)C(C(=O)C1O)C2(O4)C(CO*18*)CC3(C(=C)C)O5	C30H46O15	C30H44O14	C30H42O13	C30H40O12	C30H38O11	C29H40O11	C29H38O11	C30H36O10	C29H38O10	C29H36O9	C28H36O9
1085	A12	B3	C5	M7	*20*OCC1=CC2C3OC45CCCC=CCCCCC(CCC)C(C(C)C(=O)O)C(C(=O)C1O)C2(O4)C(CO*18*)CC3(C(=C)C)O5	C34H50O11	C34H48O10	C34H46O9	C34H44O8	C34H42O7	C33H44O7	C33H42O7	C34H40O6	C33H42O6	C33H40O5	C32H40O5
1086	A12	B3	C5	M8	*20*OCC1=CC2C3OC45C=CCCCCCCCCCCCC(C)C(C(C)C(=O)O)C(C(=O)C1O)C2(O4)C(CO*18*)CC3(C(=C)C)O5	C36H54O11	C36H52O10	C36H50O9	C36H48O8	C36H46O7	C35H48O7	C35H46O7	C36H44O6	C35H46O6	C35H44O5	C34H44O5
1087	A12	B3	C5	M9	*20*OCC1=CC2C3OC45CCCCCCCCCCCCCC(C)(O)C(C(C)C(=O)O)C(C(=O)C1O)C2(O4)C(CO*18*)CC3(C(=C)C)O5	C36H56O12	C36H54O11	C36H52O10	C36H50O9	C36H48O8	C35H50O8	C35H48O8	C36H46O7	C35H48O7	C35H46O6	C34H46O6
1088	A12	B3	C6	M1	*20*OCC1=CC2C3OC45CCCCCCCCC(C(C)C(=O)O)C(C(=O)C1O)C2(O4)C(CO*18*)C(O*12*)C3(C(=C)C)O5	C29H42O12	C29H40O11	C29H38O10	C29H36O9	C29H34O8	C28H36O8	C28H34O8	C29H32O7	C28H34O7	C28H32O6	C27H32O6
1089	A12	B3	C6	M2	*20*OCC1=CC2C3OC45CCCCCCCC(C)C(C(C)C(=O)O)C(C(=O)C1O)C2(O4)C(CO*18*)C(O*12*)C3(C(=C)C)O5	C30H44O12	C30H42O11	C30H40O10	C30H38O9	C30H36O8	C29H38O8	C29H36O8	C30H34O7	C29H36O7	C29H34O6	C28H34O6
1090	A12	B3	C6	M3	*20*OCC1=CC2C3OC45C(O)CCCCCCC(C)C(C(C)C(=O)O)C(C(=O)C1O)C2(O4)C(CO*18*)C(O*12*)C3(C(=C)C)O5	C30H44O13	C30H42O12	C30H40O11	C30H38O10	C30H36O9	C29H38O9	C29H36O9	C30H34O8	C29H36O8	C29H34O7	C28H34O7
1091	A12	B3	C6	M4	*20*OCC1=CC2C3OC45C(O)CCCCC(O*7d*)CC(C)C(C(C)C(=O)O)C(C(=O)C1O)C2(O4)C(CO*18*)C(O*12*)C3(C(=C)C)O5	C30H44O14	C30H42O13	C30H40O12	C30H38O11	C30H36O10	C29H38O10	C29H36O10	C30H34O9	C29H36O9	C29H34O8	C28H34O8
1092	A12	B3	C6	M5	*20*OCC1=CC2C3OC45C(O)CCCC(O*6d*)C(O*7d*)CC(C)C(C(C)C(=O)O)C(C(=O)C1O)C2(O4)C(CO*18*)C(O*12*)C3(C(=C)C)O5	C30H44O15	C30H42O14	C30H40O13	C30H38O12	C30H36O11	C29H38O11	C29H36O11	C30H34O10	C29H36O10	C29H34O9	C28H34O9
1093	A12	B3	C6	M6	*20*OCC1=CC2C3OC45C(O)CCC(O*5d*)C(O*6d*)C(O*7d*)CC(C)C(C(C)C(=O)O)C(C(=O)C1O)C2(O4)C(CO*18*)C(O*12*)C3(C(=C)C)O5	C30H46O16	C30H44O15	C30H42O14	C30H40O13	C30H38O12	C29H40O12	C29H38O12	C30H36O11	C29H38O11	C29H36O10	C28H36O10
1094	A12	B3	C6	M7	*20*OCC1=CC2C3OC45CCCC=CCCCCC(CCC)C(C(C)C(=O)O)C(C(=O)C1O)C2(O4)C(CO*18*)C(O*12*)C3(C(=C)C)O5	C34H50O12	C34H48O11	C34H46O10	C34H44O9	C34H42O8	C33H44O8	C33H42O8	C34H40O7	C33H42O7	C33H40O6	C32H40O6
1095	A12	B3	C6	M8	*20*OCC1=CC2C3OC45C=CCCCCCCCCCCCC(C)C(C(C)C(=O)O)C(C(=O)C1O)C2(O4)C(CO*18*)C(O*12*)C3(C(=C)C)O5	C36H54O12	C36H52O11	C36H50O10	C36H48O9	C36H46O8	C35H48O8	C35H46O8	C36H44O7	C35H46O7	C35H44O6	C34H44O6
1096	A12	B3	C6	M9	*20*OCC1=CC2C3OC45CCCCCCCCCCCCCC(C)(O)C(C(C)C(=O)O)C(C(=O)C1O)C2(O4)C(CO*18*)C(O*12*)C3(C(=C)C)O5	C36H56O13	C36H54O12	C36H52O11	C36H50O10	C36H48O9	C35H50O9	C35H48O9	C36H46O8	C35H48O8	C35H46O7	C34H46O7
1097	A12	B4	C1	M1	*20*OCC12OC1C1C3OC45CCCCCCCCC(C(C)C(=O)O)C(C(=O)C2)C1(O4)C(C)CC3(C(=C)C)O5	C29H42O9	C29H40O8	C29H38O7	C29H36O6	C29H34O5	C28H36O5	C28H34O5	C29H32O4	C28H34O4	C28H32O3	C27H32O3
1098	A12	B4	C1	M2	*20*OCC12OC1C1C3OC45CCCCCCCC(C)C(C(C)C(=O)O)C(C(=O)C2)C1(O4)C(C)CC3(C(=C)C)O5	C30H44O9	C30H42O8	C30H40O7	C30H38O6	C30H36O5	C29H38O5	C29H36O5	C30H34O4	C29H36O4	C29H34O3	C28H34O3
1099	A12	B4	C1	M3	*20*OCC12OC1C1C3OC45C(O)CCCCCCC(C)C(C(C)C(=O)O)C(C(=O)C2)C1(O4)C(C)CC3(C(=C)C)O5	C30H44O10	C30H42O9	C30H40O8	C30H38O7	C30H36O6	C29H38O6	C29H36O6	C30H34O5	C29H36O5	C29H34O4	C28H34O4
1100	A12	B4	C1	M4	*20*OCC12OC1C1C3OC45C(O)CCCCC(O*7d*)CC(C)C(C(C)C(=O)O)C(C(=O)C2)C1(O4)C(C)CC3(C(=C)C)O5	C30H44O11	C30H42O10	C30H40O9	C30H38O8	C30H36O7	C29H38O7	C29H36O7	C30H34O6	C29H36O6	C29H34O5	C28H34O5
1101	A12	B4	C1	M5	*20*OCC12OC1C1C3OC45C(O)CCCC(O*6d*)C(O*7d*)CC(C)C(C(C)C(=O)O)C(C(=O)C2)C1(O4)C(C)CC3(C(=C)C)O5	C30H44O12	C30H42O11	C30H40O10	C30H38O9	C30H36O8	C29H38O8	C29H36O8	C30H34O7	C29H36O7	C29H34O6	C28H34O6
1102	A12	B4	C1	M6	*20*OCC12OC1C1C3OC45C(O)CCC(O*5d*)C(O*6d*)C(O*7d*)CC(C)C(C(C)C(=O)O)C(C(=O)C2)C1(O4)C(C)CC3(C(=C)C)O5	C30H46O13	C30H44O12	C30H42O11	C30H40O10	C30H38O9	C29H40O9	C29H38O9	C30H36O8	C29H38O8	C29H36O7	C28H36O7
1103	A12	B4	C1	M7	*20*OCC12OC1C1C3OC45CCCC=CCCCCC(CCC)C(C(C)C(=O)O)C(C(=O)C2)C1(O4)C(C)CC3(C(=C)C)O5	C34H50O9	C34H48O8	C34H46O7	C34H44O6	C34H42O5	C33H44O5	C33H42O5	C34H40O4	C33H42O4	C33H40O3	C32H40O3
1104	A12	B4	C1	M8	*20*OCC12OC1C1C3OC45C=CCCCCCCCCCCCC(C)C(C(C)C(=O)O)C(C(=O)C2)C1(O4)C(C)CC3(C(=C)C)O5	C36H54O9	C36H52O8	C36H50O7	C36H48O6	C36H46O5	C35H48O5	C35H46O5	C36H44O4	C35H46O4	C35H44O3	C34H44O3
1105	A12	B4	C1	M9	*20*OCC12OC1C1C3OC45CCCCCCCCCCCCCC(C)(O)C(C(C)C(=O)O)C(C(=O)C2)C1(O4)C(C)CC3(C(=C)C)O5	C36H56O10	C36H54O9	C36H52O8	C36H50O7	C36H48O6	C35H50O6	C35H48O6	C36H46O5	C35H48O5	C35H46O4	C34H46O4
1106	A12	B4	C2	M1	*20*OCC12OC1C1C3OC45CCCCCCCCC(C(C)C(=O)O)C(C(=O)C2)C1(O4)C(C)C(O*12*)C3(C(=C)C)O5	C29H42O10	C29H40O9	C29H38O8	C29H36O7	C29H34O6	C28H36O6	C28H34O6	C29H32O5	C28H34O5	C28H32O4	C27H32O4
1107	A12	B4	C2	M2	*20*OCC12OC1C1C3OC45CCCCCCCC(C)C(C(C)C(=O)O)C(C(=O)C2)C1(O4)C(C)C(O*12*)C3(C(=C)C)O5	C30H44O10	C30H42O9	C30H40O8	C30H38O7	C30H36O6	C29H38O6	C29H36O6	C30H34O5	C29H36O5	C29H34O4	C28H34O4
1108	A12	B4	C2	M3	*20*OCC12OC1C1C3OC45C(O)CCCCCCC(C)C(C(C)C(=O)O)C(C(=O)C2)C1(O4)C(C)C(O*12*)C3(C(=C)C)O5	C30H44O11	C30H42O10	C30H40O9	C30H38O8	C30H36O7	C29H38O7	C29H36O7	C30H34O6	C29H36O6	C29H34O5	C28H34O5
1109	A12	B4	C2	M4	*20*OCC12OC1C1C3OC45C(O)CCCCC(O*7d*)CC(C)C(C(C)C(=O)O)C(C(=O)C2)C1(O4)C(C)C(O*12*)C3(C(=C)C)O5	C30H44O12	C30H42O11	C30H40O10	C30H38O9	C30H36O8	C29H38O8	C29H36O8	C30H34O7	C29H36O7	C29H34O6	C28H34O6
1110	A12	B4	C2	M5	*20*OCC12OC1C1C3OC45C(O)CCCC(O*6d*)C(O*7d*)CC(C)C(C(C)C(=O)O)C(C(=O)C2)C1(O4)C(C)C(O*12*)C3(C(=C)C)O5	C30H44O13	C30H42O12	C30H40O11	C30H38O10	C30H36O9	C29H38O9	C29H36O9	C30H34O8	C29H36O8	C29H34O7	C28H34O7
1111	A12	B4	C2	M6	*20*OCC12OC1C1C3OC45C(O)CCC(O*5d*)C(O*6d*)C(O*7d*)CC(C)C(C(C)C(=O)O)C(C(=O)C2)C1(O4)C(C)C(O*12*)C3(C(=C)C)O5	C30H46O14	C30H44O13	C30H42O12	C30H40O11	C30H38O10	C29H40O10	C29H38O10	C30H36O9	C29H38O9	C29H36O8	C28H36O8
1112	A12	B4	C2	M7	*20*OCC12OC1C1C3OC45CCCC=CCCCCC(CCC)C(C(C)C(=O)O)C(C(=O)C2)C1(O4)C(C)C(O*12*)C3(C(=C)C)O5	C34H50O10	C34H48O9	C34H46O8	C34H44O7	C34H42O6	C33H44O6	C33H42O6	C34H40O5	C33H42O5	C33H40O4	C32H40O4
1113	A12	B4	C2	M8	*20*OCC12OC1C1C3OC45C=CCCCCCCCCCCCC(C)C(C(C)C(=O)O)C(C(=O)C2)C1(O4)C(C)C(O*12*)C3(C(=C)C)O5	C36H54O10	C36H52O9	C36H50O8	C36H48O7	C36H46O6	C35H48O6	C35H46O6	C36H44O5	C35H46O5	C35H44O4	C34H44O4
1114	A12	B4	C2	M9	*20*OCC12OC1C1C3OC45CCCCCCCCCCCCCC(C)(O)C(C(C)C(=O)O)C(C(=O)C2)C1(O4)C(C)C(O*12*)C3(C(=C)C)O5	C36H56O11	C36H54O10	C36H52O9	C36H50O8	C36H48O7	C35H50O7	C35H48O7	C36H46O6	C35H48O6	C35H46O5	C34H46O5
1115	A12	B4	C5	M1	*20*OCC12OC1C1C3OC45CCCCCCCCC(C(C)C(=O)O)C(C(=O)C2)C1(O4)C(CO*18*)CC3(C(=C)C)O5	C29H42O10	C29H40O9	C29H38O8	C29H36O7	C29H34O6	C28H36O6	C28H34O6	C29H32O5	C28H34O5	C28H32O4	C27H32O4
1116	A12	B4	C5	M2	*20*OCC12OC1C1C3OC45CCCCCCCC(C)C(C(C)C(=O)O)C(C(=O)C2)C1(O4)C(CO*18*)CC3(C(=C)C)O5	C30H44O10	C30H42O9	C30H40O8	C30H38O7	C30H36O6	C29H38O6	C29H36O6	C30H34O5	C29H36O5	C29H34O4	C28H34O4
1117	A12	B4	C5	M3	*20*OCC12OC1C1C3OC45C(O)CCCCCCC(C)C(C(C)C(=O)O)C(C(=O)C2)C1(O4)C(CO*18*)CC3(C(=C)C)O5	C30H44O11	C30H42O10	C30H40O9	C30H38O8	C30H36O7	C29H38O7	C29H36O7	C30H34O6	C29H36O6	C29H34O5	C28H34O5
1118	A12	B4	C5	M4	*20*OCC12OC1C1C3OC45C(O)CCCCC(O*7d*)CC(C)C(C(C)C(=O)O)C(C(=O)C2)C1(O4)C(CO*18*)CC3(C(=C)C)O5	C30H44O12	C30H42O11	C30H40O10	C30H38O9	C30H36O8	C29H38O8	C29H36O8	C30H34O7	C29H36O7	C29H34O6	C28H34O6
1119	A12	B4	C5	M5	*20*OCC12OC1C1C3OC45C(O)CCCC(O*6d*)C(O*7d*)CC(C)C(C(C)C(=O)O)C(C(=O)C2)C1(O4)C(CO*18*)CC3(C(=C)C)O5	C30H44O13	C30H42O12	C30H40O11	C30H38O10	C30H36O9	C29H38O9	C29H36O9	C30H34O8	C29H36O8	C29H34O7	C28H34O7
1120	A12	B4	C5	M6	*20*OCC12OC1C1C3OC45C(O)CCC(O*5d*)C(O*6d*)C(O*7d*)CC(C)C(C(C)C(=O)O)C(C(=O)C2)C1(O4)C(CO*18*)CC3(C(=C)C)O5	C30H46O14	C30H44O13	C30H42O12	C30H40O11	C30H38O10	C29H40O10	C29H38O10	C30H36O9	C29H38O9	C29H36O8	C28H36O8
1121	A12	B4	C5	M7	*20*OCC12OC1C1C3OC45CCCC=CCCCCC(CCC)C(C(C)C(=O)O)C(C(=O)C2)C1(O4)C(CO*18*)CC3(C(=C)C)O5	C34H50O10	C34H48O9	C34H46O8	C34H44O7	C34H42O6	C33H44O6	C33H42O6	C34H40O5	C33H42O5	C33H40O4	C32H40O4
1122	A12	B4	C5	M8	*20*OCC12OC1C1C3OC45C=CCCCCCCCCCCCC(C)C(C(C)C(=O)O)C(C(=O)C2)C1(O4)C(CO*18*)CC3(C(=C)C)O5	C36H54O10	C36H52O9	C36H50O8	C36H48O7	C36H46O6	C35H48O6	C35H46O6	C36H44O5	C35H46O5	C35H44O4	C34H44O4
1123	A12	B4	C5	M9	*20*OCC12OC1C1C3OC45CCCCCCCCCCCCCC(C)(O)C(C(C)C(=O)O)C(C(=O)C2)C1(O4)C(CO*18*)CC3(C(=C)C)O5	C36H56O11	C36H54O10	C36H52O9	C36H50O8	C36H48O7	C35H50O7	C35H48O7	C36H46O6	C35H48O6	C35H46O5	C34H46O5
1124	A12	B4	C6	M1	*20*OCC12OC1C1C3OC45CCCCCCCCC(C(C)C(=O)O)C(C(=O)C2)C1(O4)C(CO*18*)C(O*12*)C3(C(=C)C)O5	C29H42O11	C29H40O10	C29H38O9	C29H36O8	C29H34O7	C28H36O7	C28H34O7	C29H32O6	C28H34O6	C28H32O5	C27H32O5
1125	A12	B4	C6	M2	*20*OCC12OC1C1C3OC45CCCCCCCC(C)C(C(C)C(=O)O)C(C(=O)C2)C1(O4)C(CO*18*)C(O*12*)C3(C(=C)C)O5	C30H44O11	C30H42O10	C30H40O9	C30H38O8	C30H36O7	C29H38O7	C29H36O7	C30H34O6	C29H36O6	C29H34O5	C28H34O5
1126	A12	B4	C6	M3	*20*OCC12OC1C1C3OC45C(O)CCCCCCC(C)C(C(C)C(=O)O)C(C(=O)C2)C1(O4)C(CO*18*)C(O*12*)C3(C(=C)C)O5	C30H44O12	C30H42O11	C30H40O10	C30H38O9	C30H36O8	C29H38O8	C29H36O8	C30H34O7	C29H36O7	C29H34O6	C28H34O6
1127	A12	B4	C6	M4	*20*OCC12OC1C1C3OC45C(O)CCCCC(O*7d*)CC(C)C(C(C)C(=O)O)C(C(=O)C2)C1(O4)C(CO*18*)C(O*12*)C3(C(=C)C)O5	C30H44O13	C30H42O12	C30H40O11	C30H38O10	C30H36O9	C29H38O9	C29H36O9	C30H34O8	C29H36O8	C29H34O7	C28H34O7
1128	A12	B4	C6	M5	*20*OCC12OC1C1C3OC45C(O)CCCC(O*6d*)C(O*7d*)CC(C)C(C(C)C(=O)O)C(C(=O)C2)C1(O4)C(CO*18*)C(O*12*)C3(C(=C)C)O5	C30H44O14	C30H42O13	C30H40O12	C30H38O11	C30H36O10	C29H38O10	C29H36O10	C30H34O9	C29H36O9	C29H34O8	C28H34O8
1129	A12	B4	C6	M6	*20*OCC12OC1C1C3OC45C(O)CCC(O*5d*)C(O*6d*)C(O*7d*)CC(C)C(C(C)C(=O)O)C(C(=O)C2)C1(O4)C(CO*18*)C(O*12*)C3(C(=C)C)O5	C30H46O15	C30H44O14	C30H42O13	C30H40O12	C30H38O11	C29H40O11	C29H38O11	C30H36O10	C29H38O10	C29H36O9	C28H36O9
1130	A12	B4	C6	M7	*20*OCC12OC1C1C3OC45CCCC=CCCCCC(CCC)C(C(C)C(=O)O)C(C(=O)C2)C1(O4)C(CO*18*)C(O*12*)C3(C(=C)C)O5	C34H50O11	C34H48O10	C34H46O9	C34H44O8	C34H42O7	C33H44O7	C33H42O7	C34H40O6	C33H42O6	C33H40O5	C32H40O5
1131	A12	B4	C6	M8	*20*OCC12OC1C1C3OC45C=CCCCCCCCCCCCC(C)C(C(C)C(=O)O)C(C(=O)C2)C1(O4)C(CO*18*)C(O*12*)C3(C(=C)C)O5	C36H54O11	C36H52O10	C36H50O9	C36H48O8	C36H46O7	C35H48O7	C35H46O7	C36H44O6	C35H46O6	C35H44O5	C34H44O5
1132	A12	B4	C6	M9	*20*OCC12OC1C1C3OC45CCCCCCCCCCCCCC(C)(O)C(C(C)C(=O)O)C(C(=O)C2)C1(O4)C(CO*18*)C(O*12*)C3(C(=C)C)O5	C36H56O12	C36H54O11	C36H52O10	C36H50O9	C36H48O8	C35H50O8	C35H48O8	C36H46O7	C35H48O7	C35H46O6	C34H46O6
1133	A12	B5	C1	M1	*20*OCC1(O)C(O)C2C3OC45CCCCCCCCC(C(C)C(=O)O)C(C(=O)C1)C2(O4)C(C)CC3(C(=C)C)O5	C29H40O8	C29H38O7	C29H36O6	C29H34O5	C29H32O4	C28H34O4	C28H32O4	C29H30O3	C28H32O3	C28H30O2	C27H30O2
1134	A12	B5	C1	M2	*20*OCC1(O)C(O)C2C3OC45CCCCCCCC(C)C(C(C)C(=O)O)C(C(=O)C1)C2(O4)C(C)CC3(C(=C)C)O5	C30H42O8	C30H40O7	C30H38O6	C30H36O5	C30H34O4	C29H36O4	C29H34O4	C30H32O3	C29H34O3	C29H32O2	C28H32O2
1135	A12	B5	C1	M3	*20*OCC1(O)C(O)C2C3OC45C(O)CCCCCCC(C)C(C(C)C(=O)O)C(C(=O)C1)C2(O4)C(C)CC3(C(=C)C)O5	C30H42O9	C30H40O8	C30H38O7	C30H36O6	C30H34O5	C29H36O5	C29H34O5	C30H32O4	C29H34O4	C29H32O3	C28H32O3
1136	A12	B5	C1	M4	*20*OCC1(O)C(O)C2C3OC45C(O)CCCCC(O*7d*)CC(C)C(C(C)C(=O)O)C(C(=O)C1)C2(O4)C(C)CC3(C(=C)C)O5	C30H42O10	C30H40O9	C30H38O8	C30H36O7	C30H34O6	C29H36O6	C29H34O6	C30H32O5	C29H34O5	C29H32O4	C28H32O4
1137	A12	B5	C1	M5	*20*OCC1(O)C(O)C2C3OC45C(O)CCCC(O*6d*)C(O*7d*)CC(C)C(C(C)C(=O)O)C(C(=O)C1)C2(O4)C(C)CC3(C(=C)C)O5	C30H42O11	C30H40O10	C30H38O9	C30H36O8	C30H34O7	C29H36O7	C29H34O7	C30H32O6	C29H34O6	C29H32O5	C28H32O5
1138	A12	B5	C1	M6	*20*OCC1(O)C(O)C2C3OC45C(O)CCC(O*5d*)C(O*6d*)C(O*7d*)CC(C)C(C(C)C(=O)O)C(C(=O)C1)C2(O4)C(C)CC3(C(=C)C)O5	C30H44O12	C30H42O11	C30H40O10	C30H38O9	C30H36O8	C29H38O8	C29H36O8	C30H34O7	C29H36O7	C29H34O6	C28H34O6
1139	A12	B5	C1	M7	*20*OCC1(O)C(O)C2C3OC45CCCC=CCCCCC(CCC)C(C(C)C(=O)O)C(C(=O)C1)C2(O4)C(C)CC3(C(=C)C)O5	C34H48O8	C34H46O7	C34H44O6	C34H42O5	C34H40O4	C33H42O4	C33H40O4	C34H38O3	C33H40O3	C33H38O2	C32H38O2
1140	A12	B5	C1	M8	*20*OCC1(O)C(O)C2C3OC45C=CCCCCCCCCCCCC(C)C(C(C)C(=O)O)C(C(=O)C1)C2(O4)C(C)CC3(C(=C)C)O5	C36H52O8	C36H50O7	C36H48O6	C36H46O5	C36H44O4	C35H46O4	C35H44O4	C36H42O3	C35H44O3	C35H42O2	C34H42O2
1141	A12	B5	C1	M9	*20*OCC1(O)C(O)C2C3OC45CCCCCCCCCCCCCC(C)(O)C(C(C)C(=O)O)C(C(=O)C1)C2(O4)C(C)CC3(C(=C)C)O5	C36H54O9	C36H52O8	C36H50O7	C36H48O6	C36H46O5	C35H48O5	C35H46O5	C36H44O4	C35H46O4	C35H44O3	C34H44O3
1142	A12	B5	C2	M1	*20*OCC1(O)C(O)C2C3OC45CCCCCCCCC(C(C)C(=O)O)C(C(=O)C1)C2(O4)C(C)C(O*12*)C3(C(=C)C)O5	C29H40O9	C29H38O8	C29H36O7	C29H34O6	C29H32O5	C28H34O5	C28H32O5	C29H30O4	C28H32O4	C28H30O3	C27H30O3
1143	A12	B5	C2	M2	*20*OCC1(O)C(O)C2C3OC45CCCCCCCC(C)C(C(C)C(=O)O)C(C(=O)C1)C2(O4)C(C)C(O*12*)C3(C(=C)C)O5	C30H42O9	C30H40O8	C30H38O7	C30H36O6	C30H34O5	C29H36O5	C29H34O5	C30H32O4	C29H34O4	C29H32O3	C28H32O3
1144	A12	B5	C2	M3	*20*OCC1(O)C(O)C2C3OC45C(O)CCCCCCC(C)C(C(C)C(=O)O)C(C(=O)C1)C2(O4)C(C)C(O*12*)C3(C(=C)C)O5	C30H42O10	C30H40O9	C30H38O8	C30H36O7	C30H34O6	C29H36O6	C29H34O6	C30H32O5	C29H34O5	C29H32O4	C28H32O4
1145	A12	B5	C2	M4	*20*OCC1(O)C(O)C2C3OC45C(O)CCCCC(O*7d*)CC(C)C(C(C)C(=O)O)C(C(=O)C1)C2(O4)C(C)C(O*12*)C3(C(=C)C)O5	C30H42O11	C30H40O10	C30H38O9	C30H36O8	C30H34O7	C29H36O7	C29H34O7	C30H32O6	C29H34O6	C29H32O5	C28H32O5
1146	A12	B5	C2	M5	*20*OCC1(O)C(O)C2C3OC45C(O)CCCC(O*6d*)C(O*7d*)CC(C)C(C(C)C(=O)O)C(C(=O)C1)C2(O4)C(C)C(O*12*)C3(C(=C)C)O5	C30H42O12	C30H40O11	C30H38O10	C30H36O9	C30H34O8	C29H36O8	C29H34O8	C30H32O7	C29H34O7	C29H32O6	C28H32O6
1147	A12	B5	C2	M6	*20*OCC1(O)C(O)C2C3OC45C(O)CCC(O*5d*)C(O*6d*)C(O*7d*)CC(C)C(C(C)C(=O)O)C(C(=O)C1)C2(O4)C(C)C(O*12*)C3(C(=C)C)O5	C30H44O13	C30H42O12	C30H40O11	C30H38O10	C30H36O9	C29H38O9	C29H36O9	C30H34O8	C29H36O8	C29H34O7	C28H34O7
1148	A12	B5	C2	M7	*20*OCC1(O)C(O)C2C3OC45CCCC=CCCCCC(CCC)C(C(C)C(=O)O)C(C(=O)C1)C2(O4)C(C)C(O*12*)C3(C(=C)C)O5	C34H48O9	C34H46O8	C34H44O7	C34H42O6	C34H40O5	C33H42O5	C33H40O5	C34H38O4	C33H40O4	C33H38O3	C32H38O3
1149	A12	B5	C2	M8	*20*OCC1(O)C(O)C2C3OC45C=CCCCCCCCCCCCC(C)C(C(C)C(=O)O)C(C(=O)C1)C2(O4)C(C)C(O*12*)C3(C(=C)C)O5	C36H52O9	C36H50O8	C36H48O7	C36H46O6	C36H44O5	C35H46O5	C35H44O5	C36H42O4	C35H44O4	C35H42O3	C34H42O3
1150	A12	B5	C2	M9	*20*OCC1(O)C(O)C2C3OC45CCCCCCCCCCCCCC(C)(O)C(C(C)C(=O)O)C(C(=O)C1)C2(O4)C(C)C(O*12*)C3(C(=C)C)O5	C36H54O10	C36H52O9	C36H50O8	C36H48O7	C36H46O6	C35H48O6	C35H46O6	C36H44O5	C35H46O5	C35H44O4	C34H44O4
1151	A12	B5	C5	M1	*20*OCC1(O)C(O)C2C3OC45CCCCCCCCC(C(C)C(=O)O)C(C(=O)C1)C2(O4)C(CO*18*)CC3(C(=C)C)O5	C29H40O9	C29H38O8	C29H36O7	C29H34O6	C29H32O5	C28H34O5	C28H32O5	C29H30O4	C28H32O4	C28H30O3	C27H30O3
1152	A12	B5	C5	M2	*20*OCC1(O)C(O)C2C3OC45CCCCCCCC(C)C(C(C)C(=O)O)C(C(=O)C1)C2(O4)C(CO*18*)CC3(C(=C)C)O5	C30H42O9	C30H40O8	C30H38O7	C30H36O6	C30H34O5	C29H36O5	C29H34O5	C30H32O4	C29H34O4	C29H32O3	C28H32O3
1153	A12	B5	C5	M3	*20*OCC1(O)C(O)C2C3OC45C(O)CCCCCCC(C)C(C(C)C(=O)O)C(C(=O)C1)C2(O4)C(CO*18*)CC3(C(=C)C)O5	C30H42O10	C30H40O9	C30H38O8	C30H36O7	C30H34O6	C29H36O6	C29H34O6	C30H32O5	C29H34O5	C29H32O4	C28H32O4
1154	A12	B5	C5	M4	*20*OCC1(O)C(O)C2C3OC45C(O)CCCCC(O*7d*)CC(C)C(C(C)C(=O)O)C(C(=O)C1)C2(O4)C(CO*18*)CC3(C(=C)C)O5	C30H42O11	C30H40O10	C30H38O9	C30H36O8	C30H34O7	C29H36O7	C29H34O7	C30H32O6	C29H34O6	C29H32O5	C28H32O5
1155	A12	B5	C5	M5	*20*OCC1(O)C(O)C2C3OC45C(O)CCCC(O*6d*)C(O*7d*)CC(C)C(C(C)C(=O)O)C(C(=O)C1)C2(O4)C(CO*18*)CC3(C(=C)C)O5	C30H42O12	C30H40O11	C30H38O10	C30H36O9	C30H34O8	C29H36O8	C29H34O8	C30H32O7	C29H34O7	C29H32O6	C28H32O6
1156	A12	B5	C5	M6	*20*OCC1(O)C(O)C2C3OC45C(O)CCC(O*5d*)C(O*6d*)C(O*7d*)CC(C)C(C(C)C(=O)O)C(C(=O)C1)C2(O4)C(CO*18*)CC3(C(=C)C)O5	C30H44O13	C30H42O12	C30H40O11	C30H38O10	C30H36O9	C29H38O9	C29H36O9	C30H34O8	C29H36O8	C29H34O7	C28H34O7
1157	A12	B5	C5	M7	*20*OCC1(O)C(O)C2C3OC45CCCC=CCCCCC(CCC)C(C(C)C(=O)O)C(C(=O)C1)C2(O4)C(CO*18*)CC3(C(=C)C)O5	C34H48O9	C34H46O8	C34H44O7	C34H42O6	C34H40O5	C33H42O5	C33H40O5	C34H38O4	C33H40O4	C33H38O3	C32H38O3
1158	A12	B5	C5	M8	*20*OCC1(O)C(O)C2C3OC45C=CCCCCCCCCCCCC(C)C(C(C)C(=O)O)C(C(=O)C1)C2(O4)C(CO*18*)CC3(C(=C)C)O5	C36H52O9	C36H50O8	C36H48O7	C36H46O6	C36H44O5	C35H46O5	C35H44O5	C36H42O4	C35H44O4	C35H42O3	C34H42O3
1159	A12	B5	C5	M9	*20*OCC1(O)C(O)C2C3OC45CCCCCCCCCCCCCC(C)(O)C(C(C)C(=O)O)C(C(=O)C1)C2(O4)C(CO*18*)CC3(C(=C)C)O5	C36H54O10	C36H52O9	C36H50O8	C36H48O7	C36H46O6	C35H48O6	C35H46O6	C36H44O5	C35H46O5	C35H44O4	C34H44O4
1160	A12	B5	C6	M1	*20*OCC1(O)C(O)C2C3OC45CCCCCCCCC(C(C)C(=O)O)C(C(=O)C1)C2(O4)C(CO*18*)C(O*12*)C3(C(=C)C)O5	C29H40O10	C29H38O9	C29H36O8	C29H34O7	C29H32O6	C28H34O6	C28H32O6	C29H30O5	C28H32O5	C28H30O4	C27H30O4
1161	A12	B5	C6	M2	*20*OCC1(O)C(O)C2C3OC45CCCCCCCC(C)C(C(C)C(=O)O)C(C(=O)C1)C2(O4)C(CO*18*)C(O*12*)C3(C(=C)C)O5	C30H42O10	C30H40O9	C30H38O8	C30H36O7	C30H34O6	C29H36O6	C29H34O6	C30H32O5	C29H34O5	C29H32O4	C28H32O4
1162	A12	B5	C6	M3	*20*OCC1(O)C(O)C2C3OC45C(O)CCCCCCC(C)C(C(C)C(=O)O)C(C(=O)C1)C2(O4)C(CO*18*)C(O*12*)C3(C(=C)C)O5	C30H42O11	C30H40O10	C30H38O9	C30H36O8	C30H34O7	C29H36O7	C29H34O7	C30H32O6	C29H34O6	C29H32O5	C28H32O5
1163	A12	B5	C6	M4	*20*OCC1(O)C(O)C2C3OC45C(O)CCCCC(O*7d*)CC(C)C(C(C)C(=O)O)C(C(=O)C1)C2(O4)C(CO*18*)C(O*12*)C3(C(=C)C)O5	C30H42O12	C30H40O11	C30H38O10	C30H36O9	C30H34O8	C29H36O8	C29H34O8	C30H32O7	C29H34O7	C29H32O6	C28H32O6
1164	A12	B5	C6	M5	*20*OCC1(O)C(O)C2C3OC45C(O)CCCC(O*6d*)C(O*7d*)CC(C)C(C(C)C(=O)O)C(C(=O)C1)C2(O4)C(CO*18*)C(O*12*)C3(C(=C)C)O5	C30H42O13	C30H40O12	C30H38O11	C30H36O10	C30H34O9	C29H36O9	C29H34O9	C30H32O8	C29H34O8	C29H32O7	C28H32O7
1165	A12	B5	C6	M6	*20*OCC1(O)C(O)C2C3OC45C(O)CCC(O*5d*)C(O*6d*)C(O*7d*)CC(C)C(C(C)C(=O)O)C(C(=O)C1)C2(O4)C(CO*18*)C(O*12*)C3(C(=C)C)O5	C30H44O14	C30H42O13	C30H40O12	C30H38O11	C30H36O10	C29H38O10	C29H36O10	C30H34O9	C29H36O9	C29H34O8	C28H34O8
1166	A12	B5	C6	M7	*20*OCC1(O)C(O)C2C3OC45CCCC=CCCCCC(CCC)C(C(C)C(=O)O)C(C(=O)C1)C2(O4)C(CO*18*)C(O*12*)C3(C(=C)C)O5	C34H48O10	C34H46O9	C34H44O8	C34H42O7	C34H40O6	C33H42O6	C33H40O6	C34H38O5	C33H40O5	C33H38O4	C32H38O4
1167	A12	B5	C6	M8	*20*OCC1(O)C(O)C2C3OC45C=CCCCCCCCCCCCC(C)C(C(C)C(=O)O)C(C(=O)C1)C2(O4)C(CO*18*)C(O*12*)C3(C(=C)C)O5	C36H52O10	C36H50O9	C36H48O8	C36H46O7	C36H44O6	C35H46O6	C35H44O6	C36H42O5	C35H44O5	C35H42O4	C34H42O4
1168	A12	B5	C6	M9	*20*OCC1(O)C(O)C2C3OC45CCCCCCCCCCCCCC(C)(O)C(C(C)C(=O)O)C(C(=O)C1)C2(O4)C(CO*18*)C(O*12*)C3(C(=C)C)O5	C36H54O11	C36H52O10	C36H50O9	C36H48O8	C36H46O7	C35H48O7	C35H46O7	C36H44O6	C35H46O6	C35H44O5	C34H44O5
1169	A12	B6	C1	M1	*20*OCC1=CC2C3OC45CCCCCCCCC(C(C)C(=O)O)C(C(=O)C1)C2(O4)C(C)CC3(C(=C)C)O5	C29H42O7	C29H40O6	C29H38O5	C29H36O4	C29H34O3	C28H36O3	C28H34O3	C29H32O2	C28H34O2	C28H32O1	C27H32O1
1170	A12	B6	C1	M2	*20*OCC1=CC2C3OC45CCCCCCCC(C)C(C(C)C(=O)O)C(C(=O)C1)C2(O4)C(C)CC3(C(=C)C)O5	C30H44O7	C30H42O6	C30H40O5	C30H38O4	C30H36O3	C29H38O3	C29H36O3	C30H34O2	C29H36O2	C29H34O1	C28H34O1
1171	A12	B6	C1	M3	*20*OCC1=CC2C3OC45C(O)CCCCCCC(C)C(C(C)C(=O)O)C(C(=O)C1)C2(O4)C(C)CC3(C(=C)C)O5	C30H44O8	C30H42O7	C30H40O6	C30H38O5	C30H36O4	C29H38O4	C29H36O4	C30H34O3	C29H36O3	C29H34O2	C28H34O2
1172	A12	B6	C1	M4	*20*OCC1=CC2C3OC45C(O)CCCCC(O*7d*)CC(C)C(C(C)C(=O)O)C(C(=O)C1)C2(O4)C(C)CC3(C(=C)C)O5	C30H44O9	C30H42O8	C30H40O7	C30H38O6	C30H36O5	C29H38O5	C29H36O5	C30H34O4	C29H36O4	C29H34O3	C28H34O3
1173	A12	B6	C1	M5	*20*OCC1=CC2C3OC45C(O)CCCC(O*6d*)C(O*7d*)CC(C)C(C(C)C(=O)O)C(C(=O)C1)C2(O4)C(C)CC3(C(=C)C)O5	C30H44O10	C30H42O9	C30H40O8	C30H38O7	C30H36O6	C29H38O6	C29H36O6	C30H34O5	C29H36O5	C29H34O4	C28H34O4
1174	A12	B6	C1	M6	*20*OCC1=CC2C3OC45C(O)CCC(O*5d*)C(O*6d*)C(O*7d*)CC(C)C(C(C)C(=O)O)C(C(=O)C1)C2(O4)C(C)CC3(C(=C)C)O5	C30H46O11	C30H44O10	C30H42O9	C30H40O8	C30H38O7	C29H40O7	C29H38O7	C30H36O6	C29H38O6	C29H36O5	C28H36O5
1175	A12	B6	C1	M7	*20*OCC1=CC2C3OC45CCCC=CCCCCC(CCC)C(C(C)C(=O)O)C(C(=O)C1)C2(O4)C(C)CC3(C(=C)C)O5	C34H50O7	C34H48O6	C34H46O5	C34H44O4	C34H42O3	C33H44O3	C33H42O3	C34H40O2	C33H42O2	C33H40O1	C32H40O1
1176	A12	B6	C1	M8	*20*OCC1=CC2C3OC45C=CCCCCCCCCCCCC(C)C(C(C)C(=O)O)C(C(=O)C1)C2(O4)C(C)CC3(C(=C)C)O5	C36H54O7	C36H52O6	C36H50O5	C36H48O4	C36H46O3	C35H48O3	C35H46O3	C36H44O2	C35H46O2	C35H44O1	C34H44O1
1177	A12	B6	C1	M9	*20*OCC1=CC2C3OC45CCCCCCCCCCCCCC(C)(O)C(C(C)C(=O)O)C(C(=O)C1)C2(O4)C(C)CC3(C(=C)C)O5	C36H56O8	C36H54O7	C36H52O6	C36H50O5	C36H48O4	C35H50O4	C35H48O4	C36H46O3	C35H48O3	C35H46O2	C34H46O2
1178	A12	B6	C2	M1	*20*OCC1=CC2C3OC45CCCCCCCCC(C(C)C(=O)O)C(C(=O)C1)C2(O4)C(C)C(O*12*)C3(C(=C)C)O5	C29H42O8	C29H40O7	C29H38O6	C29H36O5	C29H34O4	C28H36O4	C28H34O4	C29H32O3	C28H34O3	C28H32O2	C27H32O2
1179	A12	B6	C2	M2	*20*OCC1=CC2C3OC45CCCCCCCC(C)C(C(C)C(=O)O)C(C(=O)C1)C2(O4)C(C)C(O*12*)C3(C(=C)C)O5	C30H44O8	C30H42O7	C30H40O6	C30H38O5	C30H36O4	C29H38O4	C29H36O4	C30H34O3	C29H36O3	C29H34O2	C28H34O2
1180	A12	B6	C2	M3	*20*OCC1=CC2C3OC45C(O)CCCCCCC(C)C(C(C)C(=O)O)C(C(=O)C1)C2(O4)C(C)C(O*12*)C3(C(=C)C)O5	C30H44O9	C30H42O8	C30H40O7	C30H38O6	C30H36O5	C29H38O5	C29H36O5	C30H34O4	C29H36O4	C29H34O3	C28H34O3
1181	A12	B6	C2	M4	*20*OCC1=CC2C3OC45C(O)CCCCC(O*7d*)CC(C)C(C(C)C(=O)O)C(C(=O)C1)C2(O4)C(C)C(O*12*)C3(C(=C)C)O5	C30H44O10	C30H42O9	C30H40O8	C30H38O7	C30H36O6	C29H38O6	C29H36O6	C30H34O5	C29H36O5	C29H34O4	C28H34O4
1182	A12	B6	C2	M5	*20*OCC1=CC2C3OC45C(O)CCCC(O*6d*)C(O*7d*)CC(C)C(C(C)C(=O)O)C(C(=O)C1)C2(O4)C(C)C(O*12*)C3(C(=C)C)O5	C30H44O11	C30H42O10	C30H40O9	C30H38O8	C30H36O7	C29H38O7	C29H36O7	C30H34O6	C29H36O6	C29H34O5	C28H34O5
1183	A12	B6	C2	M6	*20*OCC1=CC2C3OC45C(O)CCC(O*5d*)C(O*6d*)C(O*7d*)CC(C)C(C(C)C(=O)O)C(C(=O)C1)C2(O4)C(C)C(O*12*)C3(C(=C)C)O5	C30H46O12	C30H44O11	C30H42O10	C30H40O9	C30H38O8	C29H40O8	C29H38O8	C30H36O7	C29H38O7	C29H36O6	C28H36O6
1184	A12	B6	C2	M7	*20*OCC1=CC2C3OC45CCCC=CCCCCC(CCC)C(C(C)C(=O)O)C(C(=O)C1)C2(O4)C(C)C(O*12*)C3(C(=C)C)O5	C34H50O8	C34H48O7	C34H46O6	C34H44O5	C34H42O4	C33H44O4	C33H42O4	C34H40O3	C33H42O3	C33H40O2	C32H40O2
1185	A12	B6	C2	M8	*20*OCC1=CC2C3OC45C=CCCCCCCCCCCCC(C)C(C(C)C(=O)O)C(C(=O)C1)C2(O4)C(C)C(O*12*)C3(C(=C)C)O5	C36H54O8	C36H52O7	C36H50O6	C36H48O5	C36H46O4	C35H48O4	C35H46O4	C36H44O3	C35H46O3	C35H44O2	C34H44O2
1186	A12	B6	C2	M9	*20*OCC1=CC2C3OC45CCCCCCCCCCCCCC(C)(O)C(C(C)C(=O)O)C(C(=O)C1)C2(O4)C(C)C(O*12*)C3(C(=C)C)O5	C36H56O9	C36H54O8	C36H52O7	C36H50O6	C36H48O5	C35H50O5	C35H48O5	C36H46O4	C35H48O4	C35H46O3	C34H46O3
1187	A12	B6	C5	M1	*20*OCC1=CC2C3OC45CCCCCCCCC(C(C)C(=O)O)C(C(=O)C1)C2(O4)C(CO*18*)CC3(C(=C)C)O5	C29H42O8	C29H40O7	C29H38O6	C29H36O5	C29H34O4	C28H36O4	C28H34O4	C29H32O3	C28H34O3	C28H32O2	C27H32O2
1188	A12	B6	C5	M2	*20*OCC1=CC2C3OC45CCCCCCCC(C)C(C(C)C(=O)O)C(C(=O)C1)C2(O4)C(CO*18*)CC3(C(=C)C)O5	C30H44O8	C30H42O7	C30H40O6	C30H38O5	C30H36O4	C29H38O4	C29H36O4	C30H34O3	C29H36O3	C29H34O2	C28H34O2
1189	A12	B6	C5	M3	*20*OCC1=CC2C3OC45C(O)CCCCCCC(C)C(C(C)C(=O)O)C(C(=O)C1)C2(O4)C(CO*18*)CC3(C(=C)C)O5	C30H44O9	C30H42O8	C30H40O7	C30H38O6	C30H36O5	C29H38O5	C29H36O5	C30H34O4	C29H36O4	C29H34O3	C28H34O3
1190	A12	B6	C5	M4	*20*OCC1=CC2C3OC45C(O)CCCCC(O*7d*)CC(C)C(C(C)C(=O)O)C(C(=O)C1)C2(O4)C(CO*18*)CC3(C(=C)C)O5	C30H44O10	C30H42O9	C30H40O8	C30H38O7	C30H36O6	C29H38O6	C29H36O6	C30H34O5	C29H36O5	C29H34O4	C28H34O4
1191	A12	B6	C5	M5	*20*OCC1=CC2C3OC45C(O)CCCC(O*6d*)C(O*7d*)CC(C)C(C(C)C(=O)O)C(C(=O)C1)C2(O4)C(CO*18*)CC3(C(=C)C)O5	C30H44O11	C30H42O10	C30H40O9	C30H38O8	C30H36O7	C29H38O7	C29H36O7	C30H34O6	C29H36O6	C29H34O5	C28H34O5
1192	A12	B6	C5	M6	*20*OCC1=CC2C3OC45C(O)CCC(O*5d*)C(O*6d*)C(O*7d*)CC(C)C(C(C)C(=O)O)C(C(=O)C1)C2(O4)C(CO*18*)CC3(C(=C)C)O5	C30H46O12	C30H44O11	C30H42O10	C30H40O9	C30H38O8	C29H40O8	C29H38O8	C30H36O7	C29H38O7	C29H36O6	C28H36O6
1193	A12	B6	C5	M7	*20*OCC1=CC2C3OC45CCCC=CCCCCC(CCC)C(C(C)C(=O)O)C(C(=O)C1)C2(O4)C(CO*18*)CC3(C(=C)C)O5	C34H50O8	C34H48O7	C34H46O6	C34H44O5	C34H42O4	C33H44O4	C33H42O4	C34H40O3	C33H42O3	C33H40O2	C32H40O2
1194	A12	B6	C5	M8	*20*OCC1=CC2C3OC45C=CCCCCCCCCCCCC(C)C(C(C)C(=O)O)C(C(=O)C1)C2(O4)C(CO*18*)CC3(C(=C)C)O5	C36H54O8	C36H52O7	C36H50O6	C36H48O5	C36H46O4	C35H48O4	C35H46O4	C36H44O3	C35H46O3	C35H44O2	C34H44O2
1195	A12	B6	C5	M9	*20*OCC1=CC2C3OC45CCCCCCCCCCCCCC(C)(O)C(C(C)C(=O)O)C(C(=O)C1)C2(O4)C(CO*18*)CC3(C(=C)C)O5	C36H56O9	C36H54O8	C36H52O7	C36H50O6	C36H48O5	C35H50O5	C35H48O5	C36H46O4	C35H48O4	C35H46O3	C34H46O3
1196	A12	B6	C6	M1	*20*OCC1=CC2C3OC45CCCCCCCCC(C(C)C(=O)O)C(C(=O)C1)C2(O4)C(CO*18*)C(O*12*)C3(C(=C)C)O5	C29H42O9	C29H40O8	C29H38O7	C29H36O6	C29H34O5	C28H36O5	C28H34O5	C29H32O4	C28H34O4	C28H32O3	C27H32O3
1197	A12	B6	C6	M2	*20*OCC1=CC2C3OC45CCCCCCCC(C)C(C(C)C(=O)O)C(C(=O)C1)C2(O4)C(CO*18*)C(O*12*)C3(C(=C)C)O5	C30H44O9	C30H42O8	C30H40O7	C30H38O6	C30H36O5	C29H38O5	C29H36O5	C30H34O4	C29H36O4	C29H34O3	C28H34O3
1198	A12	B6	C6	M3	*20*OCC1=CC2C3OC45C(O)CCCCCCC(C)C(C(C)C(=O)O)C(C(=O)C1)C2(O4)C(CO*18*)C(O*12*)C3(C(=C)C)O5	C30H44O10	C30H42O9	C30H40O8	C30H38O7	C30H36O6	C29H38O6	C29H36O6	C30H34O5	C29H36O5	C29H34O4	C28H34O4
1199	A12	B6	C6	M4	*20*OCC1=CC2C3OC45C(O)CCCCC(O*7d*)CC(C)C(C(C)C(=O)O)C(C(=O)C1)C2(O4)C(CO*18*)C(O*12*)C3(C(=C)C)O5	C30H44O11	C30H42O10	C30H40O9	C30H38O8	C30H36O7	C29H38O7	C29H36O7	C30H34O6	C29H36O6	C29H34O5	C28H34O5
1200	A12	B6	C6	M5	*20*OCC1=CC2C3OC45C(O)CCCC(O*6d*)C(O*7d*)CC(C)C(C(C)C(=O)O)C(C(=O)C1)C2(O4)C(CO*18*)C(O*12*)C3(C(=C)C)O5	C30H44O12	C30H42O11	C30H40O10	C30H38O9	C30H36O8	C29H38O8	C29H36O8	C30H34O7	C29H36O7	C29H34O6	C28H34O6
1201	A12	B6	C6	M6	*20*OCC1=CC2C3OC45C(O)CCC(O*5d*)C(O*6d*)C(O*7d*)CC(C)C(C(C)C(=O)O)C(C(=O)C1)C2(O4)C(CO*18*)C(O*12*)C3(C(=C)C)O5	C30H46O13	C30H44O12	C30H42O11	C30H40O10	C30H38O9	C29H40O9	C29H38O9	C30H36O8	C29H38O8	C29H36O7	C28H36O7
1202	A12	B6	C6	M7	*20*OCC1=CC2C3OC45CCCC=CCCCCC(CCC)C(C(C)C(=O)O)C(C(=O)C1)C2(O4)C(CO*18*)C(O*12*)C3(C(=C)C)O5	C34H50O9	C34H48O8	C34H46O7	C34H44O6	C34H42O5	C33H44O5	C33H42O5	C34H40O4	C33H42O4	C33H40O3	C32H40O3
1203	A12	B6	C6	M8	*20*OCC1=CC2C3OC45C=CCCCCCCCCCCCC(C)C(C(C)C(=O)O)C(C(=O)C1)C2(O4)C(CO*18*)C(O*12*)C3(C(=C)C)O5	C36H54O9	C36H52O8	C36H50O7	C36H48O6	C36H46O5	C35H48O5	C35H46O5	C36H44O4	C35H46O4	C35H44O3	C34H44O3
1204	A12	B6	C6	M9	*20*OCC1=CC2C3OC45CCCCCCCCCCCCCC(C)(O)C(C(C)C(=O)O)C(C(=O)C1)C2(O4)C(CO*18*)C(O*12*)C3(C(=C)C)O5	C36H56O10	C36H54O9	C36H52O8	C36H50O7	C36H48O6	C35H50O6	C35H48O6	C36H46O5	C35H48O5	C35H46O4	C34H46O4
1205	A13	B1	C1	M1	*20*OCC12OC1C1C3OC45CCCCCCCCC6C(C7(OC6(C)OC7=O)C2O)C1(O4)C(C)CC3(C(=C)C)O5	C29H42O9	C29H40O8	C29H38O7	C29H36O6	C29H34O5	C28H36O5	C28H34O5	C29H32O4	C28H34O4	C28H32O3	C27H32O3
1206	A13	B1	C1	M2	*20*OCC12OC1C1C3OC45CCCCCCCC(C)C6C(C7(OC6(C)OC7=O)C2O)C1(O4)C(C)CC3(C(=C)C)O5	C30H44O9	C30H42O8	C30H40O7	C30H38O6	C30H36O5	C29H38O5	C29H36O5	C30H34O4	C29H36O4	C29H34O3	C28H34O3
1207	A13	B1	C1	M3	*20*OCC12OC1C1C3OC45C(O)CCCCCCC(C)C6C(C7(OC6(C)OC7=O)C2O)C1(O4)C(C)CC3(C(=C)C)O5	C30H44O10	C30H42O9	C30H40O8	C30H38O7	C30H36O6	C29H38O6	C29H36O6	C30H34O5	C29H36O5	C29H34O4	C28H34O4
1208	A13	B1	C1	M4	*20*OCC12OC1C1C3OC45C(O)CCCCC(O*7d*)CC(C)C6C(C7(OC6(C)OC7=O)C2O)C1(O4)C(C)CC3(C(=C)C)O5	C30H44O11	C30H42O10	C30H40O9	C30H38O8	C30H36O7	C29H38O7	C29H36O7	C30H34O6	C29H36O6	C29H34O5	C28H34O5
1209	A13	B1	C1	M5	*20*OCC12OC1C1C3OC45C(O)CCCC(O*6d*)C(O*7d*)CC(C)C6C(C7(OC6(C)OC7=O)C2O)C1(O4)C(C)CC3(C(=C)C)O5	C30H44O12	C30H42O11	C30H40O10	C30H38O9	C30H36O8	C29H38O8	C29H36O8	C30H34O7	C29H36O7	C29H34O6	C28H34O6
1210	A13	B1	C1	M6	*20*OCC12OC1C1C3OC45C(O)CCC(O*5d*)C(O*6d*)C(O*7d*)CC(C)C6C(C7(OC6(C)OC7=O)C2O)C1(O4)C(C)CC3(C(=C)C)O5	C30H46O13	C30H44O12	C30H42O11	C30H40O10	C30H38O9	C29H40O9	C29H38O9	C30H36O8	C29H38O8	C29H36O7	C28H36O7
1211	A13	B1	C1	M7	*20*OCC12OC1C1C3OC45CCCC=CCCCCC(CCC)C6C(C7(OC6(C)OC7=O)C2O)C1(O4)C(C)CC3(C(=C)C)O5	C34H50O9	C34H48O8	C34H46O7	C34H44O6	C34H42O5	C33H44O5	C33H42O5	C34H40O4	C33H42O4	C33H40O3	C32H40O3
1212	A13	B1	C1	M8	*20*OCC12OC1C1C3OC45C=CCCCCCCCCCCCC(C)C6C(C7(OC6(C)OC7=O)C2O)C1(O4)C(C)CC3(C(=C)C)O5	C36H54O9	C36H52O8	C36H50O7	C36H48O6	C36H46O5	C35H48O5	C35H46O5	C36H44O4	C35H46O4	C35H44O3	C34H44O3
1213	A13	B1	C1	M9	*20*OCC12OC1C1C3OC45CCCCCCCCCCCCCC(C)(O)C6C(C7(OC6(C)OC7=O)C2O)C1(O4)C(C)CC3(C(=C)C)O5	C36H56O10	C36H54O9	C36H52O8	C36H50O7	C36H48O6	C35H50O6	C35H48O6	C36H46O5	C35H48O5	C35H46O4	C34H46O4
1214	A13	B1	C2	M1	*20*OCC12OC1C1C3OC45CCCCCCCCC6C(C7(OC6(C)OC7=O)C2O)C1(O4)C(C)C(O*12*)C3(C(=C)C)O5	C29H42O10	C29H40O9	C29H38O8	C29H36O7	C29H34O6	C28H36O6	C28H34O6	C29H32O5	C28H34O5	C28H32O4	C27H32O4
1215	A13	B1	C2	M2	*20*OCC12OC1C1C3OC45CCCCCCCC(C)C6C(C7(OC6(C)OC7=O)C2O)C1(O4)C(C)C(O*12*)C3(C(=C)C)O5	C30H44O10	C30H42O9	C30H40O8	C30H38O7	C30H36O6	C29H38O6	C29H36O6	C30H34O5	C29H36O5	C29H34O4	C28H34O4
1216	A13	B1	C2	M3	*20*OCC12OC1C1C3OC45C(O)CCCCCCC(C)C6C(C7(OC6(C)OC7=O)C2O)C1(O4)C(C)C(O*12*)C3(C(=C)C)O5	C30H44O11	C30H42O10	C30H40O9	C30H38O8	C30H36O7	C29H38O7	C29H36O7	C30H34O6	C29H36O6	C29H34O5	C28H34O5
1217	A13	B1	C2	M4	*20*OCC12OC1C1C3OC45C(O)CCCCC(O*7d*)CC(C)C6C(C7(OC6(C)OC7=O)C2O)C1(O4)C(C)C(O*12*)C3(C(=C)C)O5	C30H44O12	C30H42O11	C30H40O10	C30H38O9	C30H36O8	C29H38O8	C29H36O8	C30H34O7	C29H36O7	C29H34O6	C28H34O6
1218	A13	B1	C2	M5	*20*OCC12OC1C1C3OC45C(O)CCCC(O*6d*)C(O*7d*)CC(C)C6C(C7(OC6(C)OC7=O)C2O)C1(O4)C(C)C(O*12*)C3(C(=C)C)O5	C30H44O13	C30H42O12	C30H40O11	C30H38O10	C30H36O9	C29H38O9	C29H36O9	C30H34O8	C29H36O8	C29H34O7	C28H34O7
1219	A13	B1	C2	M6	*20*OCC12OC1C1C3OC45C(O)CCC(O*5d*)C(O*6d*)C(O*7d*)CC(C)C6C(C7(OC6(C)OC7=O)C2O)C1(O4)C(C)C(O*12*)C3(C(=C)C)O5	C30H46O14	C30H44O13	C30H42O12	C30H40O11	C30H38O10	C29H40O10	C29H38O10	C30H36O9	C29H38O9	C29H36O8	C28H36O8
1220	A13	B1	C2	M7	*20*OCC12OC1C1C3OC45CCCC=CCCCCC(CCC)C6C(C7(OC6(C)OC7=O)C2O)C1(O4)C(C)C(O*12*)C3(C(=C)C)O5	C34H50O10	C34H48O9	C34H46O8	C34H44O7	C34H42O6	C33H44O6	C33H42O6	C34H40O5	C33H42O5	C33H40O4	C32H40O4
1221	A13	B1	C2	M8	*20*OCC12OC1C1C3OC45C=CCCCCCCCCCCCC(C)C6C(C7(OC6(C)OC7=O)C2O)C1(O4)C(C)C(O*12*)C3(C(=C)C)O5	C36H54O10	C36H52O9	C36H50O8	C36H48O7	C36H46O6	C35H48O6	C35H46O6	C36H44O5	C35H46O5	C35H44O4	C34H44O4
1222	A13	B1	C2	M9	*20*OCC12OC1C1C3OC45CCCCCCCCCCCCCC(C)(O)C6C(C7(OC6(C)OC7=O)C2O)C1(O4)C(C)C(O*12*)C3(C(=C)C)O5	C36H56O11	C36H54O10	C36H52O9	C36H50O8	C36H48O7	C35H50O7	C35H48O7	C36H46O6	C35H48O6	C35H46O5	C34H46O5
1223	A13	B1	C5	M1	*20*OCC12OC1C1C3OC45CCCCCCCCC6C(C7(OC6(C)OC7=O)C2O)C1(O4)C(CO*18*)CC3(C(=C)C)O5	C29H42O10	C29H40O9	C29H38O8	C29H36O7	C29H34O6	C28H36O6	C28H34O6	C29H32O5	C28H34O5	C28H32O4	C27H32O4
1224	A13	B1	C5	M2	*20*OCC12OC1C1C3OC45CCCCCCCC(C)C6C(C7(OC6(C)OC7=O)C2O)C1(O4)C(CO*18*)CC3(C(=C)C)O5	C30H44O10	C30H42O9	C30H40O8	C30H38O7	C30H36O6	C29H38O6	C29H36O6	C30H34O5	C29H36O5	C29H34O4	C28H34O4
1225	A13	B1	C5	M3	*20*OCC12OC1C1C3OC45C(O)CCCCCCC(C)C6C(C7(OC6(C)OC7=O)C2O)C1(O4)C(CO*18*)CC3(C(=C)C)O5	C30H44O11	C30H42O10	C30H40O9	C30H38O8	C30H36O7	C29H38O7	C29H36O7	C30H34O6	C29H36O6	C29H34O5	C28H34O5
1226	A13	B1	C5	M4	*20*OCC12OC1C1C3OC45C(O)CCCCC(O*7d*)CC(C)C6C(C7(OC6(C)OC7=O)C2O)C1(O4)C(CO*18*)CC3(C(=C)C)O5	C30H44O12	C30H42O11	C30H40O10	C30H38O9	C30H36O8	C29H38O8	C29H36O8	C30H34O7	C29H36O7	C29H34O6	C28H34O6
1227	A13	B1	C5	M5	*20*OCC12OC1C1C3OC45C(O)CCCC(O*6d*)C(O*7d*)CC(C)C6C(C7(OC6(C)OC7=O)C2O)C1(O4)C(CO*18*)CC3(C(=C)C)O5	C30H44O13	C30H42O12	C30H40O11	C30H38O10	C30H36O9	C29H38O9	C29H36O9	C30H34O8	C29H36O8	C29H34O7	C28H34O7
1228	A13	B1	C5	M6	*20*OCC12OC1C1C3OC45C(O)CCC(O*5d*)C(O*6d*)C(O*7d*)CC(C)C6C(C7(OC6(C)OC7=O)C2O)C1(O4)C(CO*18*)CC3(C(=C)C)O5	C30H46O14	C30H44O13	C30H42O12	C30H40O11	C30H38O10	C29H40O10	C29H38O10	C30H36O9	C29H38O9	C29H36O8	C28H36O8
1229	A13	B1	C5	M7	*20*OCC12OC1C1C3OC45CCCC=CCCCCC(CCC)C6C(C7(OC6(C)OC7=O)C2O)C1(O4)C(CO*18*)CC3(C(=C)C)O5	C34H50O10	C34H48O9	C34H46O8	C34H44O7	C34H42O6	C33H44O6	C33H42O6	C34H40O5	C33H42O5	C33H40O4	C32H40O4
1230	A13	B1	C5	M8	*20*OCC12OC1C1C3OC45C=CCCCCCCCCCCCC(C)C6C(C7(OC6(C)OC7=O)C2O)C1(O4)C(CO*18*)CC3(C(=C)C)O5	C36H54O10	C36H52O9	C36H50O8	C36H48O7	C36H46O6	C35H48O6	C35H46O6	C36H44O5	C35H46O5	C35H44O4	C34H44O4
1231	A13	B1	C5	M9	*20*OCC12OC1C1C3OC45CCCCCCCCCCCCCC(C)(O)C6C(C7(OC6(C)OC7=O)C2O)C1(O4)C(CO*18*)CC3(C(=C)C)O5	C36H56O11	C36H54O10	C36H52O9	C36H50O8	C36H48O7	C35H50O7	C35H48O7	C36H46O6	C35H48O6	C35H46O5	C34H46O5
1232	A13	B1	C6	M1	*20*OCC12OC1C1C3OC45CCCCCCCCC6C(C7(OC6(C)OC7=O)C2O)C1(O4)C(CO*18*)C(O*12*)C3(C(=C)C)O5	C29H42O11	C29H40O10	C29H38O9	C29H36O8	C29H34O7	C28H36O7	C28H34O7	C29H32O6	C28H34O6	C28H32O5	C27H32O5
1233	A13	B1	C6	M2	*20*OCC12OC1C1C3OC45CCCCCCCC(C)C6C(C7(OC6(C)OC7=O)C2O)C1(O4)C(CO*18*)C(O*12*)C3(C(=C)C)O5	C30H44O11	C30H42O10	C30H40O9	C30H38O8	C30H36O7	C29H38O7	C29H36O7	C30H34O6	C29H36O6	C29H34O5	C28H34O5
1234	A13	B1	C6	M3	*20*OCC12OC1C1C3OC45C(O)CCCCCCC(C)C6C(C7(OC6(C)OC7=O)C2O)C1(O4)C(CO*18*)C(O*12*)C3(C(=C)C)O5	C30H44O12	C30H42O11	C30H40O10	C30H38O9	C30H36O8	C29H38O8	C29H36O8	C30H34O7	C29H36O7	C29H34O6	C28H34O6
1235	A13	B1	C6	M4	*20*OCC12OC1C1C3OC45C(O)CCCCC(O*7d*)CC(C)C6C(C7(OC6(C)OC7=O)C2O)C1(O4)C(CO*18*)C(O*12*)C3(C(=C)C)O5	C30H44O13	C30H42O12	C30H40O11	C30H38O10	C30H36O9	C29H38O9	C29H36O9	C30H34O8	C29H36O8	C29H34O7	C28H34O7
1236	A13	B1	C6	M5	*20*OCC12OC1C1C3OC45C(O)CCCC(O*6d*)C(O*7d*)CC(C)C6C(C7(OC6(C)OC7=O)C2O)C1(O4)C(CO*18*)C(O*12*)C3(C(=C)C)O5	C30H44O14	C30H42O13	C30H40O12	C30H38O11	C30H36O10	C29H38O10	C29H36O10	C30H34O9	C29H36O9	C29H34O8	C28H34O8
1237	A13	B1	C6	M6	*20*OCC12OC1C1C3OC45C(O)CCC(O*5d*)C(O*6d*)C(O*7d*)CC(C)C6C(C7(OC6(C)OC7=O)C2O)C1(O4)C(CO*18*)C(O*12*)C3(C(=C)C)O5	C30H46O15	C30H44O14	C30H42O13	C30H40O12	C30H38O11	C29H40O11	C29H38O11	C30H36O10	C29H38O10	C29H36O9	C28H36O9
1238	A13	B1	C6	M7	*20*OCC12OC1C1C3OC45CCCC=CCCCCC(CCC)C6C(C7(OC6(C)OC7=O)C2O)C1(O4)C(CO*18*)C(O*12*)C3(C(=C)C)O5	C34H50O11	C34H48O10	C34H46O9	C34H44O8	C34H42O7	C33H44O7	C33H42O7	C34H40O6	C33H42O6	C33H40O5	C32H40O5
1239	A13	B1	C6	M8	*20*OCC12OC1C1C3OC45C=CCCCCCCCCCCCC(C)C6C(C7(OC6(C)OC7=O)C2O)C1(O4)C(CO*18*)C(O*12*)C3(C(=C)C)O5	C36H54O11	C36H52O10	C36H50O9	C36H48O8	C36H46O7	C35H48O7	C35H46O7	C36H44O6	C35H46O6	C35H44O5	C34H44O5
1240	A13	B1	C6	M9	*20*OCC12OC1C1C3OC45CCCCCCCCCCCCCC(C)(O)C6C(C7(OC6(C)OC7=O)C2O)C1(O4)C(CO*18*)C(O*12*)C3(C(=C)C)O5	C36H56O12	C36H54O11	C36H52O10	C36H50O9	C36H48O8	C35H50O8	C35H48O8	C36H46O7	C35H48O7	C35H46O6	C34H46O6
1241	A13	B2	C1	M1	*20*OCC1(O)C(O)C2C3OC45CCCCCCCCC6C(C7(OC6(C)OC7=O)C1O)C2(O4)C(C)CC3(C(=C)C)O5	C29H42O8	C29H40O7	C29H38O6	C29H36O5	C29H34O4	C28H36O4	C28H34O4	C29H32O3	C28H34O3	C28H32O2	C27H32O2
1242	A13	B2	C1	M2	*20*OCC1(O)C(O)C2C3OC45CCCCCCCC(C)C6C(C7(OC6(C)OC7=O)C1O)C2(O4)C(C)CC3(C(=C)C)O5	C30H44O8	C30H42O7	C30H40O6	C30H38O5	C30H36O4	C29H38O4	C29H36O4	C30H34O3	C29H36O3	C29H34O2	C28H34O2
1243	A13	B2	C1	M3	*20*OCC1(O)C(O)C2C3OC45C(O)CCCCCCC(C)C6C(C7(OC6(C)OC7=O)C1O)C2(O4)C(C)CC3(C(=C)C)O5	C30H44O9	C30H42O8	C30H40O7	C30H38O6	C30H36O5	C29H38O5	C29H36O5	C30H34O4	C29H36O4	C29H34O3	C28H34O3
1244	A13	B2	C1	M4	*20*OCC1(O)C(O)C2C3OC45C(O)CCCCC(O*7d*)CC(C)C6C(C7(OC6(C)OC7=O)C1O)C2(O4)C(C)CC3(C(=C)C)O5	C30H44O10	C30H42O9	C30H40O8	C30H38O7	C30H36O6	C29H38O6	C29H36O6	C30H34O5	C29H36O5	C29H34O4	C28H34O4
1245	A13	B2	C1	M5	*20*OCC1(O)C(O)C2C3OC45C(O)CCCC(O*6d*)C(O*7d*)CC(C)C6C(C7(OC6(C)OC7=O)C1O)C2(O4)C(C)CC3(C(=C)C)O5	C30H44O11	C30H42O10	C30H40O9	C30H38O8	C30H36O7	C29H38O7	C29H36O7	C30H34O6	C29H36O6	C29H34O5	C28H34O5
1246	A13	B2	C1	M6	*20*OCC1(O)C(O)C2C3OC45C(O)CCC(O*5d*)C(O*6d*)C(O*7d*)CC(C)C6C(C7(OC6(C)OC7=O)C1O)C2(O4)C(C)CC3(C(=C)C)O5	C30H46O12	C30H44O11	C30H42O10	C30H40O9	C30H38O8	C29H40O8	C29H38O8	C30H36O7	C29H38O7	C29H36O6	C28H36O6
1247	A13	B2	C1	M7	*20*OCC1(O)C(O)C2C3OC45CCCC=CCCCCC(CCC)C6C(C7(OC6(C)OC7=O)C1O)C2(O4)C(C)CC3(C(=C)C)O5	C34H50O8	C34H48O7	C34H46O6	C34H44O5	C34H42O4	C33H44O4	C33H42O4	C34H40O3	C33H42O3	C33H40O2	C32H40O2
1248	A13	B2	C1	M8	*20*OCC1(O)C(O)C2C3OC45C=CCCCCCCCCCCCC(C)C6C(C7(OC6(C)OC7=O)C1O)C2(O4)C(C)CC3(C(=C)C)O5	C36H54O8	C36H52O7	C36H50O6	C36H48O5	C36H46O4	C35H48O4	C35H46O4	C36H44O3	C35H46O3	C35H44O2	C34H44O2
1249	A13	B2	C1	M9	*20*OCC1(O)C(O)C2C3OC45CCCCCCCCCCCCCC(C)(O)C6C(C7(OC6(C)OC7=O)C1O)C2(O4)C(C)CC3(C(=C)C)O5	C36H56O9	C36H54O8	C36H52O7	C36H50O6	C36H48O5	C35H50O5	C35H48O5	C36H46O4	C35H48O4	C35H46O3	C34H46O3
1250	A13	B2	C2	M1	*20*OCC1(O)C(O)C2C3OC45CCCCCCCCC6C(C7(OC6(C)OC7=O)C1O)C2(O4)C(C)C(O*12*)C3(C(=C)C)O5	C29H42O9	C29H40O8	C29H38O7	C29H36O6	C29H34O5	C28H36O5	C28H34O5	C29H32O4	C28H34O4	C28H32O3	C27H32O3
1251	A13	B2	C2	M2	*20*OCC1(O)C(O)C2C3OC45CCCCCCCC(C)C6C(C7(OC6(C)OC7=O)C1O)C2(O4)C(C)C(O*12*)C3(C(=C)C)O5	C30H44O9	C30H42O8	C30H40O7	C30H38O6	C30H36O5	C29H38O5	C29H36O5	C30H34O4	C29H36O4	C29H34O3	C28H34O3
1252	A13	B2	C2	M3	*20*OCC1(O)C(O)C2C3OC45C(O)CCCCCCC(C)C6C(C7(OC6(C)OC7=O)C1O)C2(O4)C(C)C(O*12*)C3(C(=C)C)O5	C30H44O10	C30H42O9	C30H40O8	C30H38O7	C30H36O6	C29H38O6	C29H36O6	C30H34O5	C29H36O5	C29H34O4	C28H34O4
1253	A13	B2	C2	M4	*20*OCC1(O)C(O)C2C3OC45C(O)CCCCC(O*7d*)CC(C)C6C(C7(OC6(C)OC7=O)C1O)C2(O4)C(C)C(O*12*)C3(C(=C)C)O5	C30H44O11	C30H42O10	C30H40O9	C30H38O8	C30H36O7	C29H38O7	C29H36O7	C30H34O6	C29H36O6	C29H34O5	C28H34O5
1254	A13	B2	C2	M5	*20*OCC1(O)C(O)C2C3OC45C(O)CCCC(O*6d*)C(O*7d*)CC(C)C6C(C7(OC6(C)OC7=O)C1O)C2(O4)C(C)C(O*12*)C3(C(=C)C)O5	C30H44O12	C30H42O11	C30H40O10	C30H38O9	C30H36O8	C29H38O8	C29H36O8	C30H34O7	C29H36O7	C29H34O6	C28H34O6
1255	A13	B2	C2	M6	*20*OCC1(O)C(O)C2C3OC45C(O)CCC(O*5d*)C(O*6d*)C(O*7d*)CC(C)C6C(C7(OC6(C)OC7=O)C1O)C2(O4)C(C)C(O*12*)C3(C(=C)C)O5	C30H46O13	C30H44O12	C30H42O11	C30H40O10	C30H38O9	C29H40O9	C29H38O9	C30H36O8	C29H38O8	C29H36O7	C28H36O7
1256	A13	B2	C2	M7	*20*OCC1(O)C(O)C2C3OC45CCCC=CCCCCC(CCC)C6C(C7(OC6(C)OC7=O)C1O)C2(O4)C(C)C(O*12*)C3(C(=C)C)O5	C34H50O9	C34H48O8	C34H46O7	C34H44O6	C34H42O5	C33H44O5	C33H42O5	C34H40O4	C33H42O4	C33H40O3	C32H40O3
1257	A13	B2	C2	M8	*20*OCC1(O)C(O)C2C3OC45C=CCCCCCCCCCCCC(C)C6C(C7(OC6(C)OC7=O)C1O)C2(O4)C(C)C(O*12*)C3(C(=C)C)O5	C36H54O9	C36H52O8	C36H50O7	C36H48O6	C36H46O5	C35H48O5	C35H46O5	C36H44O4	C35H46O4	C35H44O3	C34H44O3
1258	A13	B2	C2	M9	*20*OCC1(O)C(O)C2C3OC45CCCCCCCCCCCCCC(C)(O)C6C(C7(OC6(C)OC7=O)C1O)C2(O4)C(C)C(O*12*)C3(C(=C)C)O5	C36H56O10	C36H54O9	C36H52O8	C36H50O7	C36H48O6	C35H50O6	C35H48O6	C36H46O5	C35H48O5	C35H46O4	C34H46O4
1259	A13	B2	C5	M1	*20*OCC1(O)C(O)C2C3OC45CCCCCCCCC6C(C7(OC6(C)OC7=O)C1O)C2(O4)C(CO*18*)CC3(C(=C)C)O5	C29H42O9	C29H40O8	C29H38O7	C29H36O6	C29H34O5	C28H36O5	C28H34O5	C29H32O4	C28H34O4	C28H32O3	C27H32O3
1260	A13	B2	C5	M2	*20*OCC1(O)C(O)C2C3OC45CCCCCCCC(C)C6C(C7(OC6(C)OC7=O)C1O)C2(O4)C(CO*18*)CC3(C(=C)C)O5	C30H44O9	C30H42O8	C30H40O7	C30H38O6	C30H36O5	C29H38O5	C29H36O5	C30H34O4	C29H36O4	C29H34O3	C28H34O3
1261	A13	B2	C5	M3	*20*OCC1(O)C(O)C2C3OC45C(O)CCCCCCC(C)C6C(C7(OC6(C)OC7=O)C1O)C2(O4)C(CO*18*)CC3(C(=C)C)O5	C30H44O10	C30H42O9	C30H40O8	C30H38O7	C30H36O6	C29H38O6	C29H36O6	C30H34O5	C29H36O5	C29H34O4	C28H34O4
1262	A13	B2	C5	M4	*20*OCC1(O)C(O)C2C3OC45C(O)CCCCC(O*7d*)CC(C)C6C(C7(OC6(C)OC7=O)C1O)C2(O4)C(CO*18*)CC3(C(=C)C)O5	C30H44O11	C30H42O10	C30H40O9	C30H38O8	C30H36O7	C29H38O7	C29H36O7	C30H34O6	C29H36O6	C29H34O5	C28H34O5
1263	A13	B2	C5	M5	*20*OCC1(O)C(O)C2C3OC45C(O)CCCC(O*6d*)C(O*7d*)CC(C)C6C(C7(OC6(C)OC7=O)C1O)C2(O4)C(CO*18*)CC3(C(=C)C)O5	C30H44O12	C30H42O11	C30H40O10	C30H38O9	C30H36O8	C29H38O8	C29H36O8	C30H34O7	C29H36O7	C29H34O6	C28H34O6
1264	A13	B2	C5	M6	*20*OCC1(O)C(O)C2C3OC45C(O)CCC(O*5d*)C(O*6d*)C(O*7d*)CC(C)C6C(C7(OC6(C)OC7=O)C1O)C2(O4)C(CO*18*)CC3(C(=C)C)O5	C30H46O13	C30H44O12	C30H42O11	C30H40O10	C30H38O9	C29H40O9	C29H38O9	C30H36O8	C29H38O8	C29H36O7	C28H36O7
1265	A13	B2	C5	M7	*20*OCC1(O)C(O)C2C3OC45CCCC=CCCCCC(CCC)C6C(C7(OC6(C)OC7=O)C1O)C2(O4)C(CO*18*)CC3(C(=C)C)O5	C34H50O9	C34H48O8	C34H46O7	C34H44O6	C34H42O5	C33H44O5	C33H42O5	C34H40O4	C33H42O4	C33H40O3	C32H40O3
1266	A13	B2	C5	M8	*20*OCC1(O)C(O)C2C3OC45C=CCCCCCCCCCCCC(C)C6C(C7(OC6(C)OC7=O)C1O)C2(O4)C(CO*18*)CC3(C(=C)C)O5	C36H54O9	C36H52O8	C36H50O7	C36H48O6	C36H46O5	C35H48O5	C35H46O5	C36H44O4	C35H46O4	C35H44O3	C34H44O3
1267	A13	B2	C5	M9	*20*OCC1(O)C(O)C2C3OC45CCCCCCCCCCCCCC(C)(O)C6C(C7(OC6(C)OC7=O)C1O)C2(O4)C(CO*18*)CC3(C(=C)C)O5	C36H56O10	C36H54O9	C36H52O8	C36H50O7	C36H48O6	C35H50O6	C35H48O6	C36H46O5	C35H48O5	C35H46O4	C34H46O4
1268	A13	B2	C6	M1	*20*OCC1(O)C(O)C2C3OC45CCCCCCCCC6C(C7(OC6(C)OC7=O)C1O)C2(O4)C(CO*18*)C(O*12*)C3(C(=C)C)O5	C29H42O10	C29H40O9	C29H38O8	C29H36O7	C29H34O6	C28H36O6	C28H34O6	C29H32O5	C28H34O5	C28H32O4	C27H32O4
1269	A13	B2	C6	M2	*20*OCC1(O)C(O)C2C3OC45CCCCCCCC(C)C6C(C7(OC6(C)OC7=O)C1O)C2(O4)C(CO*18*)C(O*12*)C3(C(=C)C)O5	C30H44O10	C30H42O9	C30H40O8	C30H38O7	C30H36O6	C29H38O6	C29H36O6	C30H34O5	C29H36O5	C29H34O4	C28H34O4
1270	A13	B2	C6	M3	*20*OCC1(O)C(O)C2C3OC45C(O)CCCCCCC(C)C6C(C7(OC6(C)OC7=O)C1O)C2(O4)C(CO*18*)C(O*12*)C3(C(=C)C)O5	C30H44O11	C30H42O10	C30H40O9	C30H38O8	C30H36O7	C29H38O7	C29H36O7	C30H34O6	C29H36O6	C29H34O5	C28H34O5
1271	A13	B2	C6	M4	*20*OCC1(O)C(O)C2C3OC45C(O)CCCCC(O*7d*)CC(C)C6C(C7(OC6(C)OC7=O)C1O)C2(O4)C(CO*18*)C(O*12*)C3(C(=C)C)O5	C30H44O12	C30H42O11	C30H40O10	C30H38O9	C30H36O8	C29H38O8	C29H36O8	C30H34O7	C29H36O7	C29H34O6	C28H34O6
1272	A13	B2	C6	M5	*20*OCC1(O)C(O)C2C3OC45C(O)CCCC(O*6d*)C(O*7d*)CC(C)C6C(C7(OC6(C)OC7=O)C1O)C2(O4)C(CO*18*)C(O*12*)C3(C(=C)C)O5	C30H44O13	C30H42O12	C30H40O11	C30H38O10	C30H36O9	C29H38O9	C29H36O9	C30H34O8	C29H36O8	C29H34O7	C28H34O7
1273	A13	B2	C6	M6	*20*OCC1(O)C(O)C2C3OC45C(O)CCC(O*5d*)C(O*6d*)C(O*7d*)CC(C)C6C(C7(OC6(C)OC7=O)C1O)C2(O4)C(CO*18*)C(O*12*)C3(C(=C)C)O5	C30H46O14	C30H44O13	C30H42O12	C30H40O11	C30H38O10	C29H40O10	C29H38O10	C30H36O9	C29H38O9	C29H36O8	C28H36O8
1274	A13	B2	C6	M7	*20*OCC1(O)C(O)C2C3OC45CCCC=CCCCCC(CCC)C6C(C7(OC6(C)OC7=O)C1O)C2(O4)C(CO*18*)C(O*12*)C3(C(=C)C)O5	C34H50O10	C34H48O9	C34H46O8	C34H44O7	C34H42O6	C33H44O6	C33H42O6	C34H40O5	C33H42O5	C33H40O4	C32H40O4
1275	A13	B2	C6	M8	*20*OCC1(O)C(O)C2C3OC45C=CCCCCCCCCCCCC(C)C6C(C7(OC6(C)OC7=O)C1O)C2(O4)C(CO*18*)C(O*12*)C3(C(=C)C)O5	C36H54O10	C36H52O9	C36H50O8	C36H48O7	C36H46O6	C35H48O6	C35H46O6	C36H44O5	C35H46O5	C35H44O4	C34H44O4
1276	A13	B2	C6	M9	*20*OCC1(O)C(O)C2C3OC45CCCCCCCCCCCCCC(C)(O)C6C(C7(OC6(C)OC7=O)C1O)C2(O4)C(CO*18*)C(O*12*)C3(C(=C)C)O5	C36H56O11	C36H54O10	C36H52O9	C36H50O8	C36H48O7	C35H50O7	C35H48O7	C36H46O6	C35H48O6	C35H46O5	C34H46O5
1277	A13	B3	C1	M1	*20*OCC1=CC2C3OC45CCCCCCCCC6C(C7(OC6(C)OC7=O)C1O)C2(O4)C(C)CC3(C(=C)C)O5	C29H44O10	C29H42O9	C29H40O8	C29H38O7	C29H36O6	C28H38O6	C28H36O6	C29H34O5	C28H36O5	C28H34O4	C27H34O4
1278	A13	B3	C1	M2	*20*OCC1=CC2C3OC45CCCCCCCC(C)C6C(C7(OC6(C)OC7=O)C1O)C2(O4)C(C)CC3(C(=C)C)O5	C30H46O10	C30H44O9	C30H42O8	C30H40O7	C30H38O6	C29H40O6	C29H38O6	C30H36O5	C29H38O5	C29H36O4	C28H36O4
1279	A13	B3	C1	M3	*20*OCC1=CC2C3OC45C(O)CCCCCCC(C)C6C(C7(OC6(C)OC7=O)C1O)C2(O4)C(C)CC3(C(=C)C)O5	C30H46O11	C30H44O10	C30H42O9	C30H40O8	C30H38O7	C29H40O7	C29H38O7	C30H36O6	C29H38O6	C29H36O5	C28H36O5
1280	A13	B3	C1	M4	*20*OCC1=CC2C3OC45C(O)CCCCC(O*7d*)CC(C)C6C(C7(OC6(C)OC7=O)C1O)C2(O4)C(C)CC3(C(=C)C)O5	C30H46O12	C30H44O11	C30H42O10	C30H40O9	C30H38O8	C29H40O8	C29H38O8	C30H36O7	C29H38O7	C29H36O6	C28H36O6
1281	A13	B3	C1	M5	*20*OCC1=CC2C3OC45C(O)CCCC(O*6d*)C(O*7d*)CC(C)C6C(C7(OC6(C)OC7=O)C1O)C2(O4)C(C)CC3(C(=C)C)O5	C30H46O13	C30H44O12	C30H42O11	C30H40O10	C30H38O9	C29H40O9	C29H38O9	C30H36O8	C29H38O8	C29H36O7	C28H36O7
1282	A13	B3	C1	M6	*20*OCC1=CC2C3OC45C(O)CCC(O*5d*)C(O*6d*)C(O*7d*)CC(C)C6C(C7(OC6(C)OC7=O)C1O)C2(O4)C(C)CC3(C(=C)C)O5	C30H48O14	C30H46O13	C30H44O12	C30H42O11	C30H40O10	C29H42O10	C29H40O10	C30H38O9	C29H40O9	C29H38O8	C28H38O8
1283	A13	B3	C1	M7	*20*OCC1=CC2C3OC45CCCC=CCCCCC(CCC)C6C(C7(OC6(C)OC7=O)C1O)C2(O4)C(C)CC3(C(=C)C)O5	C34H52O10	C34H50O9	C34H48O8	C34H46O7	C34H44O6	C33H46O6	C33H44O6	C34H42O5	C33H44O5	C33H42O4	C32H42O4
1284	A13	B3	C1	M8	*20*OCC1=CC2C3OC45C=CCCCCCCCCCCCC(C)C6C(C7(OC6(C)OC7=O)C1O)C2(O4)C(C)CC3(C(=C)C)O5	C36H56O10	C36H54O9	C36H52O8	C36H50O7	C36H48O6	C35H50O6	C35H48O6	C36H46O5	C35H48O5	C35H46O4	C34H46O4
1285	A13	B3	C1	M9	*20*OCC1=CC2C3OC45CCCCCCCCCCCCCC(C)(O)C6C(C7(OC6(C)OC7=O)C1O)C2(O4)C(C)CC3(C(=C)C)O5	C36H58O11	C36H56O10	C36H54O9	C36H52O8	C36H50O7	C35H52O7	C35H50O7	C36H48O6	C35H50O6	C35H48O5	C34H48O5
1286	A13	B3	C2	M1	*20*OCC1=CC2C3OC45CCCCCCCCC6C(C7(OC6(C)OC7=O)C1O)C2(O4)C(C)C(O*12*)C3(C(=C)C)O5	C29H44O11	C29H42O10	C29H40O9	C29H38O8	C29H36O7	C28H38O7	C28H36O7	C29H34O6	C28H36O6	C28H34O5	C27H34O5
1287	A13	B3	C2	M2	*20*OCC1=CC2C3OC45CCCCCCCC(C)C6C(C7(OC6(C)OC7=O)C1O)C2(O4)C(C)C(O*12*)C3(C(=C)C)O5	C30H46O11	C30H44O10	C30H42O9	C30H40O8	C30H38O7	C29H40O7	C29H38O7	C30H36O6	C29H38O6	C29H36O5	C28H36O5
1288	A13	B3	C2	M3	*20*OCC1=CC2C3OC45C(O)CCCCCCC(C)C6C(C7(OC6(C)OC7=O)C1O)C2(O4)C(C)C(O*12*)C3(C(=C)C)O5	C30H46O12	C30H44O11	C30H42O10	C30H40O9	C30H38O8	C29H40O8	C29H38O8	C30H36O7	C29H38O7	C29H36O6	C28H36O6
1289	A13	B3	C2	M4	*20*OCC1=CC2C3OC45C(O)CCCCC(O*7d*)CC(C)C6C(C7(OC6(C)OC7=O)C1O)C2(O4)C(C)C(O*12*)C3(C(=C)C)O5	C30H46O13	C30H44O12	C30H42O11	C30H40O10	C30H38O9	C29H40O9	C29H38O9	C30H36O8	C29H38O8	C29H36O7	C28H36O7
1290	A13	B3	C2	M5	*20*OCC1=CC2C3OC45C(O)CCCC(O*6d*)C(O*7d*)CC(C)C6C(C7(OC6(C)OC7=O)C1O)C2(O4)C(C)C(O*12*)C3(C(=C)C)O5	C30H46O14	C30H44O13	C30H42O12	C30H40O11	C30H38O10	C29H40O10	C29H38O10	C30H36O9	C29H38O9	C29H36O8	C28H36O8
1291	A13	B3	C2	M6	*20*OCC1=CC2C3OC45C(O)CCC(O*5d*)C(O*6d*)C(O*7d*)CC(C)C6C(C7(OC6(C)OC7=O)C1O)C2(O4)C(C)C(O*12*)C3(C(=C)C)O5	C30H48O15	C30H46O14	C30H44O13	C30H42O12	C30H40O11	C29H42O11	C29H40O11	C30H38O10	C29H40O10	C29H38O9	C28H38O9
1292	A13	B3	C2	M7	*20*OCC1=CC2C3OC45CCCC=CCCCCC(CCC)C6C(C7(OC6(C)OC7=O)C1O)C2(O4)C(C)C(O*12*)C3(C(=C)C)O5	C34H52O11	C34H50O10	C34H48O9	C34H46O8	C34H44O7	C33H46O7	C33H44O7	C34H42O6	C33H44O6	C33H42O5	C32H42O5
1293	A13	B3	C2	M8	*20*OCC1=CC2C3OC45C=CCCCCCCCCCCCC(C)C6C(C7(OC6(C)OC7=O)C1O)C2(O4)C(C)C(O*12*)C3(C(=C)C)O5	C36H56O11	C36H54O10	C36H52O9	C36H50O8	C36H48O7	C35H50O7	C35H48O7	C36H46O6	C35H48O6	C35H46O5	C34H46O5
1294	A13	B3	C2	M9	*20*OCC1=CC2C3OC45CCCCCCCCCCCCCC(C)(O)C6C(C7(OC6(C)OC7=O)C1O)C2(O4)C(C)C(O*12*)C3(C(=C)C)O5	C36H58O12	C36H56O11	C36H54O10	C36H52O9	C36H50O8	C35H52O8	C35H50O8	C36H48O7	C35H50O7	C35H48O6	C34H48O6
1295	A13	B3	C5	M1	*20*OCC1=CC2C3OC45CCCCCCCCC6C(C7(OC6(C)OC7=O)C1O)C2(O4)C(CO*18*)CC3(C(=C)C)O5	C29H44O11	C29H42O10	C29H40O9	C29H38O8	C29H36O7	C28H38O7	C28H36O7	C29H34O6	C28H36O6	C28H34O5	C27H34O5
1296	A13	B3	C5	M2	*20*OCC1=CC2C3OC45CCCCCCCC(C)C6C(C7(OC6(C)OC7=O)C1O)C2(O4)C(CO*18*)CC3(C(=C)C)O5	C30H46O11	C30H44O10	C30H42O9	C30H40O8	C30H38O7	C29H40O7	C29H38O7	C30H36O6	C29H38O6	C29H36O5	C28H36O5
1297	A13	B3	C5	M3	*20*OCC1=CC2C3OC45C(O)CCCCCCC(C)C6C(C7(OC6(C)OC7=O)C1O)C2(O4)C(CO*18*)CC3(C(=C)C)O5	C30H46O12	C30H44O11	C30H42O10	C30H40O9	C30H38O8	C29H40O8	C29H38O8	C30H36O7	C29H38O7	C29H36O6	C28H36O6
1298	A13	B3	C5	M4	*20*OCC1=CC2C3OC45C(O)CCCCC(O*7d*)CC(C)C6C(C7(OC6(C)OC7=O)C1O)C2(O4)C(CO*18*)CC3(C(=C)C)O5	C30H46O13	C30H44O12	C30H42O11	C30H40O10	C30H38O9	C29H40O9	C29H38O9	C30H36O8	C29H38O8	C29H36O7	C28H36O7
1299	A13	B3	C5	M5	*20*OCC1=CC2C3OC45C(O)CCCC(O*6d*)C(O*7d*)CC(C)C6C(C7(OC6(C)OC7=O)C1O)C2(O4)C(CO*18*)CC3(C(=C)C)O5	C30H46O14	C30H44O13	C30H42O12	C30H40O11	C30H38O10	C29H40O10	C29H38O10	C30H36O9	C29H38O9	C29H36O8	C28H36O8
1300	A13	B3	C5	M6	*20*OCC1=CC2C3OC45C(O)CCC(O*5d*)C(O*6d*)C(O*7d*)CC(C)C6C(C7(OC6(C)OC7=O)C1O)C2(O4)C(CO*18*)CC3(C(=C)C)O5	C30H48O15	C30H46O14	C30H44O13	C30H42O12	C30H40O11	C29H42O11	C29H40O11	C30H38O10	C29H40O10	C29H38O9	C28H38O9
1301	A13	B3	C5	M7	*20*OCC1=CC2C3OC45CCCC=CCCCCC(CCC)C6C(C7(OC6(C)OC7=O)C1O)C2(O4)C(CO*18*)CC3(C(=C)C)O5	C34H52O11	C34H50O10	C34H48O9	C34H46O8	C34H44O7	C33H46O7	C33H44O7	C34H42O6	C33H44O6	C33H42O5	C32H42O5
1302	A13	B3	C5	M8	*20*OCC1=CC2C3OC45C=CCCCCCCCCCCCC(C)C6C(C7(OC6(C)OC7=O)C1O)C2(O4)C(CO*18*)CC3(C(=C)C)O5	C36H56O11	C36H54O10	C36H52O9	C36H50O8	C36H48O7	C35H50O7	C35H48O7	C36H46O6	C35H48O6	C35H46O5	C34H46O5
1303	A13	B3	C5	M9	*20*OCC1=CC2C3OC45CCCCCCCCCCCCCC(C)(O)C6C(C7(OC6(C)OC7=O)C1O)C2(O4)C(CO*18*)CC3(C(=C)C)O5	C36H58O12	C36H56O11	C36H54O10	C36H52O9	C36H50O8	C35H52O8	C35H50O8	C36H48O7	C35H50O7	C35H48O6	C34H48O6
1304	A13	B3	C6	M1	*20*OCC1=CC2C3OC45CCCCCCCCC6C(C7(OC6(C)OC7=O)C1O)C2(O4)C(CO*18*)C(O*12*)C3(C(=C)C)O5	C29H44O12	C29H42O11	C29H40O10	C29H38O9	C29H36O8	C28H38O8	C28H36O8	C29H34O7	C28H36O7	C28H34O6	C27H34O6
1305	A13	B3	C6	M2	*20*OCC1=CC2C3OC45CCCCCCCC(C)C6C(C7(OC6(C)OC7=O)C1O)C2(O4)C(CO*18*)C(O*12*)C3(C(=C)C)O5	C30H46O12	C30H44O11	C30H42O10	C30H40O9	C30H38O8	C29H40O8	C29H38O8	C30H36O7	C29H38O7	C29H36O6	C28H36O6
1306	A13	B3	C6	M3	*20*OCC1=CC2C3OC45C(O)CCCCCCC(C)C6C(C7(OC6(C)OC7=O)C1O)C2(O4)C(CO*18*)C(O*12*)C3(C(=C)C)O5	C30H46O13	C30H44O12	C30H42O11	C30H40O10	C30H38O9	C29H40O9	C29H38O9	C30H36O8	C29H38O8	C29H36O7	C28H36O7
1307	A13	B3	C6	M4	*20*OCC1=CC2C3OC45C(O)CCCCC(O*7d*)CC(C)C6C(C7(OC6(C)OC7=O)C1O)C2(O4)C(CO*18*)C(O*12*)C3(C(=C)C)O5	C30H46O14	C30H44O13	C30H42O12	C30H40O11	C30H38O10	C29H40O10	C29H38O10	C30H36O9	C29H38O9	C29H36O8	C28H36O8
1308	A13	B3	C6	M5	*20*OCC1=CC2C3OC45C(O)CCCC(O*6d*)C(O*7d*)CC(C)C6C(C7(OC6(C)OC7=O)C1O)C2(O4)C(CO*18*)C(O*12*)C3(C(=C)C)O5	C30H46O15	C30H44O14	C30H42O13	C30H40O12	C30H38O11	C29H40O11	C29H38O11	C30H36O10	C29H38O10	C29H36O9	C28H36O9
1309	A13	B3	C6	M6	*20*OCC1=CC2C3OC45C(O)CCC(O*5d*)C(O*6d*)C(O*7d*)CC(C)C6C(C7(OC6(C)OC7=O)C1O)C2(O4)C(CO*18*)C(O*12*)C3(C(=C)C)O5	C30H48O16	C30H46O15	C30H44O14	C30H42O13	C30H40O12	C29H42O12	C29H40O12	C30H38O11	C29H40O11	C29H38O10	C28H38O10
1310	A13	B3	C6	M7	*20*OCC1=CC2C3OC45CCCC=CCCCCC(CCC)C6C(C7(OC6(C)OC7=O)C1O)C2(O4)C(CO*18*)C(O*12*)C3(C(=C)C)O5	C34H52O12	C34H50O11	C34H48O10	C34H46O9	C34H44O8	C33H46O8	C33H44O8	C34H42O7	C33H44O7	C33H42O6	C32H42O6
1311	A13	B3	C6	M8	*20*OCC1=CC2C3OC45C=CCCCCCCCCCCCC(C)C6C(C7(OC6(C)OC7=O)C1O)C2(O4)C(CO*18*)C(O*12*)C3(C(=C)C)O5	C36H56O12	C36H54O11	C36H52O10	C36H50O9	C36H48O8	C35H50O8	C35H48O8	C36H46O7	C35H48O7	C35H46O6	C34H46O6
1312	A13	B3	C6	M9	*20*OCC1=CC2C3OC45CCCCCCCCCCCCCC(C)(O)C6C(C7(OC6(C)OC7=O)C1O)C2(O4)C(CO*18*)C(O*12*)C3(C(=C)C)O5	C36H58O13	C36H56O12	C36H54O11	C36H52O10	C36H50O9	C35H52O9	C35H50O9	C36H48O8	C35H50O8	C35H48O7	C34H48O7
1313	A13	B4	C1	M1	*20*OCC12OC1C1C3OC45CCCCCCCCC6C(C7(OC6(C)OC7=O)C2)C1(O4)C(C)CC3(C(=C)C)O5	C29H44O9	C29H42O8	C29H40O7	C29H38O6	C29H36O5	C28H38O5	C28H36O5	C29H34O4	C28H36O4	C28H34O3	C27H34O3
1314	A13	B4	C1	M2	*20*OCC12OC1C1C3OC45CCCCCCCC(C)C6C(C7(OC6(C)OC7=O)C2)C1(O4)C(C)CC3(C(=C)C)O5	C30H46O9	C30H44O8	C30H42O7	C30H40O6	C30H38O5	C29H40O5	C29H38O5	C30H36O4	C29H38O4	C29H36O3	C28H36O3
1315	A13	B4	C1	M3	*20*OCC12OC1C1C3OC45C(O)CCCCCCC(C)C6C(C7(OC6(C)OC7=O)C2)C1(O4)C(C)CC3(C(=C)C)O5	C30H46O10	C30H44O9	C30H42O8	C30H40O7	C30H38O6	C29H40O6	C29H38O6	C30H36O5	C29H38O5	C29H36O4	C28H36O4
1316	A13	B4	C1	M4	*20*OCC12OC1C1C3OC45C(O)CCCCC(O*7d*)CC(C)C6C(C7(OC6(C)OC7=O)C2)C1(O4)C(C)CC3(C(=C)C)O5	C30H46O11	C30H44O10	C30H42O9	C30H40O8	C30H38O7	C29H40O7	C29H38O7	C30H36O6	C29H38O6	C29H36O5	C28H36O5
1317	A13	B4	C1	M5	*20*OCC12OC1C1C3OC45C(O)CCCC(O*6d*)C(O*7d*)CC(C)C6C(C7(OC6(C)OC7=O)C2)C1(O4)C(C)CC3(C(=C)C)O5	C30H46O12	C30H44O11	C30H42O10	C30H40O9	C30H38O8	C29H40O8	C29H38O8	C30H36O7	C29H38O7	C29H36O6	C28H36O6
1318	A13	B4	C1	M6	*20*OCC12OC1C1C3OC45C(O)CCC(O*5d*)C(O*6d*)C(O*7d*)CC(C)C6C(C7(OC6(C)OC7=O)C2)C1(O4)C(C)CC3(C(=C)C)O5	C30H48O13	C30H46O12	C30H44O11	C30H42O10	C30H40O9	C29H42O9	C29H40O9	C30H38O8	C29H40O8	C29H38O7	C28H38O7
1319	A13	B4	C1	M7	*20*OCC12OC1C1C3OC45CCCC=CCCCCC(CCC)C6C(C7(OC6(C)OC7=O)C2)C1(O4)C(C)CC3(C(=C)C)O5	C34H52O9	C34H50O8	C34H48O7	C34H46O6	C34H44O5	C33H46O5	C33H44O5	C34H42O4	C33H44O4	C33H42O3	C32H42O3
1320	A13	B4	C1	M8	*20*OCC12OC1C1C3OC45C=CCCCCCCCCCCCC(C)C6C(C7(OC6(C)OC7=O)C2)C1(O4)C(C)CC3(C(=C)C)O5	C36H56O9	C36H54O8	C36H52O7	C36H50O6	C36H48O5	C35H50O5	C35H48O5	C36H46O4	C35H48O4	C35H46O3	C34H46O3
1321	A13	B4	C1	M9	*20*OCC12OC1C1C3OC45CCCCCCCCCCCCCC(C)(O)C6C(C7(OC6(C)OC7=O)C2)C1(O4)C(C)CC3(C(=C)C)O5	C36H58O10	C36H56O9	C36H54O8	C36H52O7	C36H50O6	C35H52O6	C35H50O6	C36H48O5	C35H50O5	C35H48O4	C34H48O4
1322	A13	B4	C2	M1	*20*OCC12OC1C1C3OC45CCCCCCCCC6C(C7(OC6(C)OC7=O)C2)C1(O4)C(C)C(O*12*)C3(C(=C)C)O5	C29H44O10	C29H42O9	C29H40O8	C29H38O7	C29H36O6	C28H38O6	C28H36O6	C29H34O5	C28H36O5	C28H34O4	C27H34O4
1323	A13	B4	C2	M2	*20*OCC12OC1C1C3OC45CCCCCCCC(C)C6C(C7(OC6(C)OC7=O)C2)C1(O4)C(C)C(O*12*)C3(C(=C)C)O5	C30H46O10	C30H44O9	C30H42O8	C30H40O7	C30H38O6	C29H40O6	C29H38O6	C30H36O5	C29H38O5	C29H36O4	C28H36O4
1324	A13	B4	C2	M3	*20*OCC12OC1C1C3OC45C(O)CCCCCCC(C)C6C(C7(OC6(C)OC7=O)C2)C1(O4)C(C)C(O*12*)C3(C(=C)C)O5	C30H46O11	C30H44O10	C30H42O9	C30H40O8	C30H38O7	C29H40O7	C29H38O7	C30H36O6	C29H38O6	C29H36O5	C28H36O5
1325	A13	B4	C2	M4	*20*OCC12OC1C1C3OC45C(O)CCCCC(O*7d*)CC(C)C6C(C7(OC6(C)OC7=O)C2)C1(O4)C(C)C(O*12*)C3(C(=C)C)O5	C30H46O12	C30H44O11	C30H42O10	C30H40O9	C30H38O8	C29H40O8	C29H38O8	C30H36O7	C29H38O7	C29H36O6	C28H36O6
1326	A13	B4	C2	M5	*20*OCC12OC1C1C3OC45C(O)CCCC(O*6d*)C(O*7d*)CC(C)C6C(C7(OC6(C)OC7=O)C2)C1(O4)C(C)C(O*12*)C3(C(=C)C)O5	C30H46O13	C30H44O12	C30H42O11	C30H40O10	C30H38O9	C29H40O9	C29H38O9	C30H36O8	C29H38O8	C29H36O7	C28H36O7
1327	A13	B4	C2	M6	*20*OCC12OC1C1C3OC45C(O)CCC(O*5d*)C(O*6d*)C(O*7d*)CC(C)C6C(C7(OC6(C)OC7=O)C2)C1(O4)C(C)C(O*12*)C3(C(=C)C)O5	C30H48O14	C30H46O13	C30H44O12	C30H42O11	C30H40O10	C29H42O10	C29H40O10	C30H38O9	C29H40O9	C29H38O8	C28H38O8
1328	A13	B4	C2	M7	*20*OCC12OC1C1C3OC45CCCC=CCCCCC(CCC)C6C(C7(OC6(C)OC7=O)C2)C1(O4)C(C)C(O*12*)C3(C(=C)C)O5	C34H52O10	C34H50O9	C34H48O8	C34H46O7	C34H44O6	C33H46O6	C33H44O6	C34H42O5	C33H44O5	C33H42O4	C32H42O4
1329	A13	B4	C2	M8	*20*OCC12OC1C1C3OC45C=CCCCCCCCCCCCC(C)C6C(C7(OC6(C)OC7=O)C2)C1(O4)C(C)C(O*12*)C3(C(=C)C)O5	C36H56O10	C36H54O9	C36H52O8	C36H50O7	C36H48O6	C35H50O6	C35H48O6	C36H46O5	C35H48O5	C35H46O4	C34H46O4
1330	A13	B4	C2	M9	*20*OCC12OC1C1C3OC45CCCCCCCCCCCCCC(C)(O)C6C(C7(OC6(C)OC7=O)C2)C1(O4)C(C)C(O*12*)C3(C(=C)C)O5	C36H58O11	C36H56O10	C36H54O9	C36H52O8	C36H50O7	C35H52O7	C35H50O7	C36H48O6	C35H50O6	C35H48O5	C34H48O5
1331	A13	B4	C5	M1	*20*OCC12OC1C1C3OC45CCCCCCCCC6C(C7(OC6(C)OC7=O)C2)C1(O4)C(CO*18*)CC3(C(=C)C)O5	C29H44O10	C29H42O9	C29H40O8	C29H38O7	C29H36O6	C28H38O6	C28H36O6	C29H34O5	C28H36O5	C28H34O4	C27H34O4
1332	A13	B4	C5	M2	*20*OCC12OC1C1C3OC45CCCCCCCC(C)C6C(C7(OC6(C)OC7=O)C2)C1(O4)C(CO*18*)CC3(C(=C)C)O5	C30H46O10	C30H44O9	C30H42O8	C30H40O7	C30H38O6	C29H40O6	C29H38O6	C30H36O5	C29H38O5	C29H36O4	C28H36O4
1333	A13	B4	C5	M3	*20*OCC12OC1C1C3OC45C(O)CCCCCCC(C)C6C(C7(OC6(C)OC7=O)C2)C1(O4)C(CO*18*)CC3(C(=C)C)O5	C30H46O11	C30H44O10	C30H42O9	C30H40O8	C30H38O7	C29H40O7	C29H38O7	C30H36O6	C29H38O6	C29H36O5	C28H36O5
1334	A13	B4	C5	M4	*20*OCC12OC1C1C3OC45C(O)CCCCC(O*7d*)CC(C)C6C(C7(OC6(C)OC7=O)C2)C1(O4)C(CO*18*)CC3(C(=C)C)O5	C30H46O12	C30H44O11	C30H42O10	C30H40O9	C30H38O8	C29H40O8	C29H38O8	C30H36O7	C29H38O7	C29H36O6	C28H36O6
1335	A13	B4	C5	M5	*20*OCC12OC1C1C3OC45C(O)CCCC(O*6d*)C(O*7d*)CC(C)C6C(C7(OC6(C)OC7=O)C2)C1(O4)C(CO*18*)CC3(C(=C)C)O5	C30H46O13	C30H44O12	C30H42O11	C30H40O10	C30H38O9	C29H40O9	C29H38O9	C30H36O8	C29H38O8	C29H36O7	C28H36O7
1336	A13	B4	C5	M6	*20*OCC12OC1C1C3OC45C(O)CCC(O*5d*)C(O*6d*)C(O*7d*)CC(C)C6C(C7(OC6(C)OC7=O)C2)C1(O4)C(CO*18*)CC3(C(=C)C)O5	C30H48O14	C30H46O13	C30H44O12	C30H42O11	C30H40O10	C29H42O10	C29H40O10	C30H38O9	C29H40O9	C29H38O8	C28H38O8
1337	A13	B4	C5	M7	*20*OCC12OC1C1C3OC45CCCC=CCCCCC(CCC)C6C(C7(OC6(C)OC7=O)C2)C1(O4)C(CO*18*)CC3(C(=C)C)O5	C34H52O10	C34H50O9	C34H48O8	C34H46O7	C34H44O6	C33H46O6	C33H44O6	C34H42O5	C33H44O5	C33H42O4	C32H42O4
1338	A13	B4	C5	M8	*20*OCC12OC1C1C3OC45C=CCCCCCCCCCCCC(C)C6C(C7(OC6(C)OC7=O)C2)C1(O4)C(CO*18*)CC3(C(=C)C)O5	C36H56O10	C36H54O9	C36H52O8	C36H50O7	C36H48O6	C35H50O6	C35H48O6	C36H46O5	C35H48O5	C35H46O4	C34H46O4
1339	A13	B4	C5	M9	*20*OCC12OC1C1C3OC45CCCCCCCCCCCCCC(C)(O)C6C(C7(OC6(C)OC7=O)C2)C1(O4)C(CO*18*)CC3(C(=C)C)O5	C36H58O11	C36H56O10	C36H54O9	C36H52O8	C36H50O7	C35H52O7	C35H50O7	C36H48O6	C35H50O6	C35H48O5	C34H48O5
1340	A13	B4	C6	M1	*20*OCC12OC1C1C3OC45CCCCCCCCC6C(C7(OC6(C)OC7=O)C2)C1(O4)C(CO*18*)C(O*12*)C3(C(=C)C)O5	C29H44O11	C29H42O10	C29H40O9	C29H38O8	C29H36O7	C28H38O7	C28H36O7	C29H34O6	C28H36O6	C28H34O5	C27H34O5
1341	A13	B4	C6	M2	*20*OCC12OC1C1C3OC45CCCCCCCC(C)C6C(C7(OC6(C)OC7=O)C2)C1(O4)C(CO*18*)C(O*12*)C3(C(=C)C)O5	C30H46O11	C30H44O10	C30H42O9	C30H40O8	C30H38O7	C29H40O7	C29H38O7	C30H36O6	C29H38O6	C29H36O5	C28H36O5
1342	A13	B4	C6	M3	*20*OCC12OC1C1C3OC45C(O)CCCCCCC(C)C6C(C7(OC6(C)OC7=O)C2)C1(O4)C(CO*18*)C(O*12*)C3(C(=C)C)O5	C30H46O12	C30H44O11	C30H42O10	C30H40O9	C30H38O8	C29H40O8	C29H38O8	C30H36O7	C29H38O7	C29H36O6	C28H36O6
1343	A13	B4	C6	M4	*20*OCC12OC1C1C3OC45C(O)CCCCC(O*7d*)CC(C)C6C(C7(OC6(C)OC7=O)C2)C1(O4)C(CO*18*)C(O*12*)C3(C(=C)C)O5	C30H46O13	C30H44O12	C30H42O11	C30H40O10	C30H38O9	C29H40O9	C29H38O9	C30H36O8	C29H38O8	C29H36O7	C28H36O7
1344	A13	B4	C6	M5	*20*OCC12OC1C1C3OC45C(O)CCCC(O*6d*)C(O*7d*)CC(C)C6C(C7(OC6(C)OC7=O)C2)C1(O4)C(CO*18*)C(O*12*)C3(C(=C)C)O5	C30H46O14	C30H44O13	C30H42O12	C30H40O11	C30H38O10	C29H40O10	C29H38O10	C30H36O9	C29H38O9	C29H36O8	C28H36O8
1345	A13	B4	C6	M6	*20*OCC12OC1C1C3OC45C(O)CCC(O*5d*)C(O*6d*)C(O*7d*)CC(C)C6C(C7(OC6(C)OC7=O)C2)C1(O4)C(CO*18*)C(O*12*)C3(C(=C)C)O5	C30H48O15	C30H46O14	C30H44O13	C30H42O12	C30H40O11	C29H42O11	C29H40O11	C30H38O10	C29H40O10	C29H38O9	C28H38O9
1346	A13	B4	C6	M7	*20*OCC12OC1C1C3OC45CCCC=CCCCCC(CCC)C6C(C7(OC6(C)OC7=O)C2)C1(O4)C(CO*18*)C(O*12*)C3(C(=C)C)O5	C34H52O11	C34H50O10	C34H48O9	C34H46O8	C34H44O7	C33H46O7	C33H44O7	C34H42O6	C33H44O6	C33H42O5	C32H42O5
1347	A13	B4	C6	M8	*20*OCC12OC1C1C3OC45C=CCCCCCCCCCCCC(C)C6C(C7(OC6(C)OC7=O)C2)C1(O4)C(CO*18*)C(O*12*)C3(C(=C)C)O5	C36H56O11	C36H54O10	C36H52O9	C36H50O8	C36H48O7	C35H50O7	C35H48O7	C36H46O6	C35H48O6	C35H46O5	C34H46O5
1348	A13	B4	C6	M9	*20*OCC12OC1C1C3OC45CCCCCCCCCCCCCC(C)(O)C6C(C7(OC6(C)OC7=O)C2)C1(O4)C(CO*18*)C(O*12*)C3(C(=C)C)O5	C36H58O12	C36H56O11	C36H54O10	C36H52O9	C36H50O8	C35H52O8	C35H50O8	C36H48O7	C35H50O7	C35H48O6	C34H48O6
1349	A13	B5	C1	M1	*20*OCC1(O)C(O)C2C3OC45CCCCCCCCC6C(C7(OC6(C)OC7=O)C1)C2(O4)C(C)CC3(C(=C)C)O5	C29H42O8	C29H40O7	C29H38O6	C29H36O5	C29H34O4	C28H36O4	C28H34O4	C29H32O3	C28H34O3	C28H32O2	C27H32O2
1350	A13	B5	C1	M2	*20*OCC1(O)C(O)C2C3OC45CCCCCCCC(C)C6C(C7(OC6(C)OC7=O)C1)C2(O4)C(C)CC3(C(=C)C)O5	C30H44O8	C30H42O7	C30H40O6	C30H38O5	C30H36O4	C29H38O4	C29H36O4	C30H34O3	C29H36O3	C29H34O2	C28H34O2
1351	A13	B5	C1	M3	*20*OCC1(O)C(O)C2C3OC45C(O)CCCCCCC(C)C6C(C7(OC6(C)OC7=O)C1)C2(O4)C(C)CC3(C(=C)C)O5	C30H44O9	C30H42O8	C30H40O7	C30H38O6	C30H36O5	C29H38O5	C29H36O5	C30H34O4	C29H36O4	C29H34O3	C28H34O3
1352	A13	B5	C1	M4	*20*OCC1(O)C(O)C2C3OC45C(O)CCCCC(O*7d*)CC(C)C6C(C7(OC6(C)OC7=O)C1)C2(O4)C(C)CC3(C(=C)C)O5	C30H44O10	C30H42O9	C30H40O8	C30H38O7	C30H36O6	C29H38O6	C29H36O6	C30H34O5	C29H36O5	C29H34O4	C28H34O4
1353	A13	B5	C1	M5	*20*OCC1(O)C(O)C2C3OC45C(O)CCCC(O*6d*)C(O*7d*)CC(C)C6C(C7(OC6(C)OC7=O)C1)C2(O4)C(C)CC3(C(=C)C)O5	C30H44O11	C30H42O10	C30H40O9	C30H38O8	C30H36O7	C29H38O7	C29H36O7	C30H34O6	C29H36O6	C29H34O5	C28H34O5
1354	A13	B5	C1	M6	*20*OCC1(O)C(O)C2C3OC45C(O)CCC(O*5d*)C(O*6d*)C(O*7d*)CC(C)C6C(C7(OC6(C)OC7=O)C1)C2(O4)C(C)CC3(C(=C)C)O5	C30H46O12	C30H44O11	C30H42O10	C30H40O9	C30H38O8	C29H40O8	C29H38O8	C30H36O7	C29H38O7	C29H36O6	C28H36O6
1355	A13	B5	C1	M7	*20*OCC1(O)C(O)C2C3OC45CCCC=CCCCCC(CCC)C6C(C7(OC6(C)OC7=O)C1)C2(O4)C(C)CC3(C(=C)C)O5	C34H50O8	C34H48O7	C34H46O6	C34H44O5	C34H42O4	C33H44O4	C33H42O4	C34H40O3	C33H42O3	C33H40O2	C32H40O2
1356	A13	B5	C1	M8	*20*OCC1(O)C(O)C2C3OC45C=CCCCCCCCCCCCC(C)C6C(C7(OC6(C)OC7=O)C1)C2(O4)C(C)CC3(C(=C)C)O5	C36H54O8	C36H52O7	C36H50O6	C36H48O5	C36H46O4	C35H48O4	C35H46O4	C36H44O3	C35H46O3	C35H44O2	C34H44O2
1357	A13	B5	C1	M9	*20*OCC1(O)C(O)C2C3OC45CCCCCCCCCCCCCC(C)(O)C6C(C7(OC6(C)OC7=O)C1)C2(O4)C(C)CC3(C(=C)C)O5	C36H56O9	C36H54O8	C36H52O7	C36H50O6	C36H48O5	C35H50O5	C35H48O5	C36H46O4	C35H48O4	C35H46O3	C34H46O3
1358	A13	B5	C2	M1	*20*OCC1(O)C(O)C2C3OC45CCCCCCCCC6C(C7(OC6(C)OC7=O)C1)C2(O4)C(C)C(O*12*)C3(C(=C)C)O5	C29H42O9	C29H40O8	C29H38O7	C29H36O6	C29H34O5	C28H36O5	C28H34O5	C29H32O4	C28H34O4	C28H32O3	C27H32O3
1359	A13	B5	C2	M2	*20*OCC1(O)C(O)C2C3OC45CCCCCCCC(C)C6C(C7(OC6(C)OC7=O)C1)C2(O4)C(C)C(O*12*)C3(C(=C)C)O5	C30H44O9	C30H42O8	C30H40O7	C30H38O6	C30H36O5	C29H38O5	C29H36O5	C30H34O4	C29H36O4	C29H34O3	C28H34O3
1360	A13	B5	C2	M3	*20*OCC1(O)C(O)C2C3OC45C(O)CCCCCCC(C)C6C(C7(OC6(C)OC7=O)C1)C2(O4)C(C)C(O*12*)C3(C(=C)C)O5	C30H44O10	C30H42O9	C30H40O8	C30H38O7	C30H36O6	C29H38O6	C29H36O6	C30H34O5	C29H36O5	C29H34O4	C28H34O4
1361	A13	B5	C2	M4	*20*OCC1(O)C(O)C2C3OC45C(O)CCCCC(O*7d*)CC(C)C6C(C7(OC6(C)OC7=O)C1)C2(O4)C(C)C(O*12*)C3(C(=C)C)O5	C30H44O11	C30H42O10	C30H40O9	C30H38O8	C30H36O7	C29H38O7	C29H36O7	C30H34O6	C29H36O6	C29H34O5	C28H34O5
1362	A13	B5	C2	M5	*20*OCC1(O)C(O)C2C3OC45C(O)CCCC(O*6d*)C(O*7d*)CC(C)C6C(C7(OC6(C)OC7=O)C1)C2(O4)C(C)C(O*12*)C3(C(=C)C)O5	C30H44O12	C30H42O11	C30H40O10	C30H38O9	C30H36O8	C29H38O8	C29H36O8	C30H34O7	C29H36O7	C29H34O6	C28H34O6
1363	A13	B5	C2	M6	*20*OCC1(O)C(O)C2C3OC45C(O)CCC(O*5d*)C(O*6d*)C(O*7d*)CC(C)C6C(C7(OC6(C)OC7=O)C1)C2(O4)C(C)C(O*12*)C3(C(=C)C)O5	C30H46O13	C30H44O12	C30H42O11	C30H40O10	C30H38O9	C29H40O9	C29H38O9	C30H36O8	C29H38O8	C29H36O7	C28H36O7
1364	A13	B5	C2	M7	*20*OCC1(O)C(O)C2C3OC45CCCC=CCCCCC(CCC)C6C(C7(OC6(C)OC7=O)C1)C2(O4)C(C)C(O*12*)C3(C(=C)C)O5	C34H50O9	C34H48O8	C34H46O7	C34H44O6	C34H42O5	C33H44O5	C33H42O5	C34H40O4	C33H42O4	C33H40O3	C32H40O3
1365	A13	B5	C2	M8	*20*OCC1(O)C(O)C2C3OC45C=CCCCCCCCCCCCC(C)C6C(C7(OC6(C)OC7=O)C1)C2(O4)C(C)C(O*12*)C3(C(=C)C)O5	C36H54O9	C36H52O8	C36H50O7	C36H48O6	C36H46O5	C35H48O5	C35H46O5	C36H44O4	C35H46O4	C35H44O3	C34H44O3
1366	A13	B5	C2	M9	*20*OCC1(O)C(O)C2C3OC45CCCCCCCCCCCCCC(C)(O)C6C(C7(OC6(C)OC7=O)C1)C2(O4)C(C)C(O*12*)C3(C(=C)C)O5	C36H56O10	C36H54O9	C36H52O8	C36H50O7	C36H48O6	C35H50O6	C35H48O6	C36H46O5	C35H48O5	C35H46O4	C34H46O4
1367	A13	B5	C5	M1	*20*OCC1(O)C(O)C2C3OC45CCCCCCCCC6C(C7(OC6(C)OC7=O)C1)C2(O4)C(CO*18*)CC3(C(=C)C)O5	C29H42O9	C29H40O8	C29H38O7	C29H36O6	C29H34O5	C28H36O5	C28H34O5	C29H32O4	C28H34O4	C28H32O3	C27H32O3
1368	A13	B5	C5	M2	*20*OCC1(O)C(O)C2C3OC45CCCCCCCC(C)C6C(C7(OC6(C)OC7=O)C1)C2(O4)C(CO*18*)CC3(C(=C)C)O5	C30H44O9	C30H42O8	C30H40O7	C30H38O6	C30H36O5	C29H38O5	C29H36O5	C30H34O4	C29H36O4	C29H34O3	C28H34O3
1369	A13	B5	C5	M3	*20*OCC1(O)C(O)C2C3OC45C(O)CCCCCCC(C)C6C(C7(OC6(C)OC7=O)C1)C2(O4)C(CO*18*)CC3(C(=C)C)O5	C30H44O10	C30H42O9	C30H40O8	C30H38O7	C30H36O6	C29H38O6	C29H36O6	C30H34O5	C29H36O5	C29H34O4	C28H34O4
1370	A13	B5	C5	M4	*20*OCC1(O)C(O)C2C3OC45C(O)CCCCC(O*7d*)CC(C)C6C(C7(OC6(C)OC7=O)C1)C2(O4)C(CO*18*)CC3(C(=C)C)O5	C30H44O11	C30H42O10	C30H40O9	C30H38O8	C30H36O7	C29H38O7	C29H36O7	C30H34O6	C29H36O6	C29H34O5	C28H34O5
1371	A13	B5	C5	M5	*20*OCC1(O)C(O)C2C3OC45C(O)CCCC(O*6d*)C(O*7d*)CC(C)C6C(C7(OC6(C)OC7=O)C1)C2(O4)C(CO*18*)CC3(C(=C)C)O5	C30H44O12	C30H42O11	C30H40O10	C30H38O9	C30H36O8	C29H38O8	C29H36O8	C30H34O7	C29H36O7	C29H34O6	C28H34O6
1372	A13	B5	C5	M6	*20*OCC1(O)C(O)C2C3OC45C(O)CCC(O*5d*)C(O*6d*)C(O*7d*)CC(C)C6C(C7(OC6(C)OC7=O)C1)C2(O4)C(CO*18*)CC3(C(=C)C)O5	C30H46O13	C30H44O12	C30H42O11	C30H40O10	C30H38O9	C29H40O9	C29H38O9	C30H36O8	C29H38O8	C29H36O7	C28H36O7
1373	A13	B5	C5	M7	*20*OCC1(O)C(O)C2C3OC45CCCC=CCCCCC(CCC)C6C(C7(OC6(C)OC7=O)C1)C2(O4)C(CO*18*)CC3(C(=C)C)O5	C34H50O9	C34H48O8	C34H46O7	C34H44O6	C34H42O5	C33H44O5	C33H42O5	C34H40O4	C33H42O4	C33H40O3	C32H40O3
1374	A13	B5	C5	M8	*20*OCC1(O)C(O)C2C3OC45C=CCCCCCCCCCCCC(C)C6C(C7(OC6(C)OC7=O)C1)C2(O4)C(CO*18*)CC3(C(=C)C)O5	C36H54O9	C36H52O8	C36H50O7	C36H48O6	C36H46O5	C35H48O5	C35H46O5	C36H44O4	C35H46O4	C35H44O3	C34H44O3
1375	A13	B5	C5	M9	*20*OCC1(O)C(O)C2C3OC45CCCCCCCCCCCCCC(C)(O)C6C(C7(OC6(C)OC7=O)C1)C2(O4)C(CO*18*)CC3(C(=C)C)O5	C36H56O10	C36H54O9	C36H52O8	C36H50O7	C36H48O6	C35H50O6	C35H48O6	C36H46O5	C35H48O5	C35H46O4	C34H46O4
1376	A13	B5	C6	M1	*20*OCC1(O)C(O)C2C3OC45CCCCCCCCC6C(C7(OC6(C)OC7=O)C1)C2(O4)C(CO*18*)C(O*12*)C3(C(=C)C)O5	C29H42O10	C29H40O9	C29H38O8	C29H36O7	C29H34O6	C28H36O6	C28H34O6	C29H32O5	C28H34O5	C28H32O4	C27H32O4
1377	A13	B5	C6	M2	*20*OCC1(O)C(O)C2C3OC45CCCCCCCC(C)C6C(C7(OC6(C)OC7=O)C1)C2(O4)C(CO*18*)C(O*12*)C3(C(=C)C)O5	C30H44O10	C30H42O9	C30H40O8	C30H38O7	C30H36O6	C29H38O6	C29H36O6	C30H34O5	C29H36O5	C29H34O4	C28H34O4
1378	A13	B5	C6	M3	*20*OCC1(O)C(O)C2C3OC45C(O)CCCCCCC(C)C6C(C7(OC6(C)OC7=O)C1)C2(O4)C(CO*18*)C(O*12*)C3(C(=C)C)O5	C30H44O11	C30H42O10	C30H40O9	C30H38O8	C30H36O7	C29H38O7	C29H36O7	C30H34O6	C29H36O6	C29H34O5	C28H34O5
1379	A13	B5	C6	M4	*20*OCC1(O)C(O)C2C3OC45C(O)CCCCC(O*7d*)CC(C)C6C(C7(OC6(C)OC7=O)C1)C2(O4)C(CO*18*)C(O*12*)C3(C(=C)C)O5	C30H44O12	C30H42O11	C30H40O10	C30H38O9	C30H36O8	C29H38O8	C29H36O8	C30H34O7	C29H36O7	C29H34O6	C28H34O6
1380	A13	B5	C6	M5	*20*OCC1(O)C(O)C2C3OC45C(O)CCCC(O*6d*)C(O*7d*)CC(C)C6C(C7(OC6(C)OC7=O)C1)C2(O4)C(CO*18*)C(O*12*)C3(C(=C)C)O5	C30H44O13	C30H42O12	C30H40O11	C30H38O10	C30H36O9	C29H38O9	C29H36O9	C30H34O8	C29H36O8	C29H34O7	C28H34O7
1381	A13	B5	C6	M6	*20*OCC1(O)C(O)C2C3OC45C(O)CCC(O*5d*)C(O*6d*)C(O*7d*)CC(C)C6C(C7(OC6(C)OC7=O)C1)C2(O4)C(CO*18*)C(O*12*)C3(C(=C)C)O5	C30H46O14	C30H44O13	C30H42O12	C30H40O11	C30H38O10	C29H40O10	C29H38O10	C30H36O9	C29H38O9	C29H36O8	C28H36O8
1382	A13	B5	C6	M7	*20*OCC1(O)C(O)C2C3OC45CCCC=CCCCCC(CCC)C6C(C7(OC6(C)OC7=O)C1)C2(O4)C(CO*18*)C(O*12*)C3(C(=C)C)O5	C34H50O10	C34H48O9	C34H46O8	C34H44O7	C34H42O6	C33H44O6	C33H42O6	C34H40O5	C33H42O5	C33H40O4	C32H40O4
1383	A13	B5	C6	M8	*20*OCC1(O)C(O)C2C3OC45C=CCCCCCCCCCCCC(C)C6C(C7(OC6(C)OC7=O)C1)C2(O4)C(CO*18*)C(O*12*)C3(C(=C)C)O5	C36H54O10	C36H52O9	C36H50O8	C36H48O7	C36H46O6	C35H48O6	C35H46O6	C36H44O5	C35H46O5	C35H44O4	C34H44O4
1384	A13	B5	C6	M9	*20*OCC1(O)C(O)C2C3OC45CCCCCCCCCCCCCC(C)(O)C6C(C7(OC6(C)OC7=O)C1)C2(O4)C(CO*18*)C(O*12*)C3(C(=C)C)O5	C36H56O11	C36H54O10	C36H52O9	C36H50O8	C36H48O7	C35H50O7	C35H48O7	C36H46O6	C35H48O6	C35H46O5	C34H46O5
1385	A13	B6	C1	M1	*20*OCC1=CC2C3OC45CCCCCCCCC6C(C7(OC6(C)OC7=O)C1)C2(O4)C(C)CC3(C(=C)C)O5	C29H44O7	C29H42O6	C29H40O5	C29H38O4	C29H36O3	C28H38O3	C28H36O3	C29H34O2	C28H36O2	C28H34O1	C27H34O1
1386	A13	B6	C1	M2	*20*OCC1=CC2C3OC45CCCCCCCC(C)C6C(C7(OC6(C)OC7=O)C1)C2(O4)C(C)CC3(C(=C)C)O5	C30H46O7	C30H44O6	C30H42O5	C30H40O4	C30H38O3	C29H40O3	C29H38O3	C30H36O2	C29H38O2	C29H36O1	C28H36O1
1387	A13	B6	C1	M3	*20*OCC1=CC2C3OC45C(O)CCCCCCC(C)C6C(C7(OC6(C)OC7=O)C1)C2(O4)C(C)CC3(C(=C)C)O5	C30H46O8	C30H44O7	C30H42O6	C30H40O5	C30H38O4	C29H40O4	C29H38O4	C30H36O3	C29H38O3	C29H36O2	C28H36O2
1388	A13	B6	C1	M4	*20*OCC1=CC2C3OC45C(O)CCCCC(O*7d*)CC(C)C6C(C7(OC6(C)OC7=O)C1)C2(O4)C(C)CC3(C(=C)C)O5	C30H46O9	C30H44O8	C30H42O7	C30H40O6	C30H38O5	C29H40O5	C29H38O5	C30H36O4	C29H38O4	C29H36O3	C28H36O3
1389	A13	B6	C1	M5	*20*OCC1=CC2C3OC45C(O)CCCC(O*6d*)C(O*7d*)CC(C)C6C(C7(OC6(C)OC7=O)C1)C2(O4)C(C)CC3(C(=C)C)O5	C30H46O10	C30H44O9	C30H42O8	C30H40O7	C30H38O6	C29H40O6	C29H38O6	C30H36O5	C29H38O5	C29H36O4	C28H36O4
1390	A13	B6	C1	M6	*20*OCC1=CC2C3OC45C(O)CCC(O*5d*)C(O*6d*)C(O*7d*)CC(C)C6C(C7(OC6(C)OC7=O)C1)C2(O4)C(C)CC3(C(=C)C)O5	C30H48O11	C30H46O10	C30H44O9	C30H42O8	C30H40O7	C29H42O7	C29H40O7	C30H38O6	C29H40O6	C29H38O5	C28H38O5
1391	A13	B6	C1	M7	*20*OCC1=CC2C3OC45CCCC=CCCCCC(CCC)C6C(C7(OC6(C)OC7=O)C1)C2(O4)C(C)CC3(C(=C)C)O5	C34H52O7	C34H50O6	C34H48O5	C34H46O4	C34H44O3	C33H46O3	C33H44O3	C34H42O2	C33H44O2	C33H42O1	C32H42O1
1392	A13	B6	C1	M8	*20*OCC1=CC2C3OC45C=CCCCCCCCCCCCC(C)C6C(C7(OC6(C)OC7=O)C1)C2(O4)C(C)CC3(C(=C)C)O5	C36H56O7	C36H54O6	C36H52O5	C36H50O4	C36H48O3	C35H50O3	C35H48O3	C36H46O2	C35H48O2	C35H46O1	C34H46O1
1393	A13	B6	C1	M9	*20*OCC1=CC2C3OC45CCCCCCCCCCCCCC(C)(O)C6C(C7(OC6(C)OC7=O)C1)C2(O4)C(C)CC3(C(=C)C)O5	C36H58O8	C36H56O7	C36H54O6	C36H52O5	C36H50O4	C35H52O4	C35H50O4	C36H48O3	C35H50O3	C35H48O2	C34H48O2
1394	A13	B6	C2	M1	*20*OCC1=CC2C3OC45CCCCCCCCC6C(C7(OC6(C)OC7=O)C1)C2(O4)C(C)C(O*12*)C3(C(=C)C)O5	C29H44O8	C29H42O7	C29H40O6	C29H38O5	C29H36O4	C28H38O4	C28H36O4	C29H34O3	C28H36O3	C28H34O2	C27H34O2
1395	A13	B6	C2	M2	*20*OCC1=CC2C3OC45CCCCCCCC(C)C6C(C7(OC6(C)OC7=O)C1)C2(O4)C(C)C(O*12*)C3(C(=C)C)O5	C30H46O8	C30H44O7	C30H42O6	C30H40O5	C30H38O4	C29H40O4	C29H38O4	C30H36O3	C29H38O3	C29H36O2	C28H36O2
1396	A13	B6	C2	M3	*20*OCC1=CC2C3OC45C(O)CCCCCCC(C)C6C(C7(OC6(C)OC7=O)C1)C2(O4)C(C)C(O*12*)C3(C(=C)C)O5	C30H46O9	C30H44O8	C30H42O7	C30H40O6	C30H38O5	C29H40O5	C29H38O5	C30H36O4	C29H38O4	C29H36O3	C28H36O3
1397	A13	B6	C2	M4	*20*OCC1=CC2C3OC45C(O)CCCCC(O*7d*)CC(C)C6C(C7(OC6(C)OC7=O)C1)C2(O4)C(C)C(O*12*)C3(C(=C)C)O5	C30H46O10	C30H44O9	C30H42O8	C30H40O7	C30H38O6	C29H40O6	C29H38O6	C30H36O5	C29H38O5	C29H36O4	C28H36O4
1398	A13	B6	C2	M5	*20*OCC1=CC2C3OC45C(O)CCCC(O*6d*)C(O*7d*)CC(C)C6C(C7(OC6(C)OC7=O)C1)C2(O4)C(C)C(O*12*)C3(C(=C)C)O5	C30H46O11	C30H44O10	C30H42O9	C30H40O8	C30H38O7	C29H40O7	C29H38O7	C30H36O6	C29H38O6	C29H36O5	C28H36O5
1399	A13	B6	C2	M6	*20*OCC1=CC2C3OC45C(O)CCC(O*5d*)C(O*6d*)C(O*7d*)CC(C)C6C(C7(OC6(C)OC7=O)C1)C2(O4)C(C)C(O*12*)C3(C(=C)C)O5	C30H48O12	C30H46O11	C30H44O10	C30H42O9	C30H40O8	C29H42O8	C29H40O8	C30H38O7	C29H40O7	C29H38O6	C28H38O6
1400	A13	B6	C2	M7	*20*OCC1=CC2C3OC45CCCC=CCCCCC(CCC)C6C(C7(OC6(C)OC7=O)C1)C2(O4)C(C)C(O*12*)C3(C(=C)C)O5	C34H52O8	C34H50O7	C34H48O6	C34H46O5	C34H44O4	C33H46O4	C33H44O4	C34H42O3	C33H44O3	C33H42O2	C32H42O2
1401	A13	B6	C2	M8	*20*OCC1=CC2C3OC45C=CCCCCCCCCCCCC(C)C6C(C7(OC6(C)OC7=O)C1)C2(O4)C(C)C(O*12*)C3(C(=C)C)O5	C36H56O8	C36H54O7	C36H52O6	C36H50O5	C36H48O4	C35H50O4	C35H48O4	C36H46O3	C35H48O3	C35H46O2	C34H46O2
1402	A13	B6	C2	M9	*20*OCC1=CC2C3OC45CCCCCCCCCCCCCC(C)(O)C6C(C7(OC6(C)OC7=O)C1)C2(O4)C(C)C(O*12*)C3(C(=C)C)O5	C36H58O9	C36H56O8	C36H54O7	C36H52O6	C36H50O5	C35H52O5	C35H50O5	C36H48O4	C35H50O4	C35H48O3	C34H48O3
1403	A13	B6	C5	M1	*20*OCC1=CC2C3OC45CCCCCCCCC6C(C7(OC6(C)OC7=O)C1)C2(O4)C(CO*18*)CC3(C(=C)C)O5	C29H44O8	C29H42O7	C29H40O6	C29H38O5	C29H36O4	C28H38O4	C28H36O4	C29H34O3	C28H36O3	C28H34O2	C27H34O2
1404	A13	B6	C5	M2	*20*OCC1=CC2C3OC45CCCCCCCC(C)C6C(C7(OC6(C)OC7=O)C1)C2(O4)C(CO*18*)CC3(C(=C)C)O5	C30H46O8	C30H44O7	C30H42O6	C30H40O5	C30H38O4	C29H40O4	C29H38O4	C30H36O3	C29H38O3	C29H36O2	C28H36O2
1405	A13	B6	C5	M3	*20*OCC1=CC2C3OC45C(O)CCCCCCC(C)C6C(C7(OC6(C)OC7=O)C1)C2(O4)C(CO*18*)CC3(C(=C)C)O5	C30H46O9	C30H44O8	C30H42O7	C30H40O6	C30H38O5	C29H40O5	C29H38O5	C30H36O4	C29H38O4	C29H36O3	C28H36O3
1406	A13	B6	C5	M4	*20*OCC1=CC2C3OC45C(O)CCCCC(O*7d*)CC(C)C6C(C7(OC6(C)OC7=O)C1)C2(O4)C(CO*18*)CC3(C(=C)C)O5	C30H46O10	C30H44O9	C30H42O8	C30H40O7	C30H38O6	C29H40O6	C29H38O6	C30H36O5	C29H38O5	C29H36O4	C28H36O4
1407	A13	B6	C5	M5	*20*OCC1=CC2C3OC45C(O)CCCC(O*6d*)C(O*7d*)CC(C)C6C(C7(OC6(C)OC7=O)C1)C2(O4)C(CO*18*)CC3(C(=C)C)O5	C30H46O11	C30H44O10	C30H42O9	C30H40O8	C30H38O7	C29H40O7	C29H38O7	C30H36O6	C29H38O6	C29H36O5	C28H36O5
1408	A13	B6	C5	M6	*20*OCC1=CC2C3OC45C(O)CCC(O*5d*)C(O*6d*)C(O*7d*)CC(C)C6C(C7(OC6(C)OC7=O)C1)C2(O4)C(CO*18*)CC3(C(=C)C)O5	C30H48O12	C30H46O11	C30H44O10	C30H42O9	C30H40O8	C29H42O8	C29H40O8	C30H38O7	C29H40O7	C29H38O6	C28H38O6
1409	A13	B6	C5	M7	*20*OCC1=CC2C3OC45CCCC=CCCCCC(CCC)C6C(C7(OC6(C)OC7=O)C1)C2(O4)C(CO*18*)CC3(C(=C)C)O5	C34H52O8	C34H50O7	C34H48O6	C34H46O5	C34H44O4	C33H46O4	C33H44O4	C34H42O3	C33H44O3	C33H42O2	C32H42O2
1410	A13	B6	C5	M8	*20*OCC1=CC2C3OC45C=CCCCCCCCCCCCC(C)C6C(C7(OC6(C)OC7=O)C1)C2(O4)C(CO*18*)CC3(C(=C)C)O5	C36H56O8	C36H54O7	C36H52O6	C36H50O5	C36H48O4	C35H50O4	C35H48O4	C36H46O3	C35H48O3	C35H46O2	C34H46O2
1411	A13	B6	C5	M9	*20*OCC1=CC2C3OC45CCCCCCCCCCCCCC(C)(O)C6C(C7(OC6(C)OC7=O)C1)C2(O4)C(CO*18*)CC3(C(=C)C)O5	C36H58O9	C36H56O8	C36H54O7	C36H52O6	C36H50O5	C35H52O5	C35H50O5	C36H48O4	C35H50O4	C35H48O3	C34H48O3
1412	A13	B6	C6	M1	*20*OCC1=CC2C3OC45CCCCCCCCC6C(C7(OC6(C)OC7=O)C1)C2(O4)C(CO*18*)C(O*12*)C3(C(=C)C)O5	C29H44O9	C29H42O8	C29H40O7	C29H38O6	C29H36O5	C28H38O5	C28H36O5	C29H34O4	C28H36O4	C28H34O3	C27H34O3
1413	A13	B6	C6	M2	*20*OCC1=CC2C3OC45CCCCCCCC(C)C6C(C7(OC6(C)OC7=O)C1)C2(O4)C(CO*18*)C(O*12*)C3(C(=C)C)O5	C30H46O9	C30H44O8	C30H42O7	C30H40O6	C30H38O5	C29H40O5	C29H38O5	C30H36O4	C29H38O4	C29H36O3	C28H36O3
1414	A13	B6	C6	M3	*20*OCC1=CC2C3OC45C(O)CCCCCCC(C)C6C(C7(OC6(C)OC7=O)C1)C2(O4)C(CO*18*)C(O*12*)C3(C(=C)C)O5	C30H46O10	C30H44O9	C30H42O8	C30H40O7	C30H38O6	C29H40O6	C29H38O6	C30H36O5	C29H38O5	C29H36O4	C28H36O4
1415	A13	B6	C6	M4	*20*OCC1=CC2C3OC45C(O)CCCCC(O*7d*)CC(C)C6C(C7(OC6(C)OC7=O)C1)C2(O4)C(CO*18*)C(O*12*)C3(C(=C)C)O5	C30H46O11	C30H44O10	C30H42O9	C30H40O8	C30H38O7	C29H40O7	C29H38O7	C30H36O6	C29H38O6	C29H36O5	C28H36O5
1416	A13	B6	C6	M5	*20*OCC1=CC2C3OC45C(O)CCCC(O*6d*)C(O*7d*)CC(C)C6C(C7(OC6(C)OC7=O)C1)C2(O4)C(CO*18*)C(O*12*)C3(C(=C)C)O5	C30H46O12	C30H44O11	C30H42O10	C30H40O9	C30H38O8	C29H40O8	C29H38O8	C30H36O7	C29H38O7	C29H36O6	C28H36O6
1417	A13	B6	C6	M6	*20*OCC1=CC2C3OC45C(O)CCC(O*5d*)C(O*6d*)C(O*7d*)CC(C)C6C(C7(OC6(C)OC7=O)C1)C2(O4)C(CO*18*)C(O*12*)C3(C(=C)C)O5	C30H48O13	C30H46O12	C30H44O11	C30H42O10	C30H40O9	C29H42O9	C29H40O9	C30H38O8	C29H40O8	C29H38O7	C28H38O7
1418	A13	B6	C6	M7	*20*OCC1=CC2C3OC45CCCC=CCCCCC(CCC)C6C(C7(OC6(C)OC7=O)C1)C2(O4)C(CO*18*)C(O*12*)C3(C(=C)C)O5	C34H52O9	C34H50O8	C34H48O7	C34H46O6	C34H44O5	C33H46O5	C33H44O5	C34H42O4	C33H44O4	C33H42O3	C32H42O3
1419	A13	B6	C6	M8	*20*OCC1=CC2C3OC45C=CCCCCCCCCCCCC(C)C6C(C7(OC6(C)OC7=O)C1)C2(O4)C(CO*18*)C(O*12*)C3(C(=C)C)O5	C36H56O9	C36H54O8	C36H52O7	C36H50O6	C36H48O5	C35H50O5	C35H48O5	C36H46O4	C35H48O4	C35H46O3	C34H46O3
1420	A13	B6	C6	M9	*20*OCC1=CC2C3OC45CCCCCCCCCCCCCC(C)(O)C6C(C7(OC6(C)OC7=O)C1)C2(O4)C(CO*18*)C(O*12*)C3(C(=C)C)O5	C36H58O10	C36H56O9	C36H54O8	C36H52O7	C36H50O6	C35H52O6	C35H50O6	C36H48O5	C35H50O5	C35H48O4	C34H48O4
