# Supplementary material for: Automated annotation of complex natural products using a modular fragmentation–based structure assembly (MFSA) strategy
Source: Sci Adv. 2025 Aug 15;11(33):eadw4693. doi: 10.1126/sciadv.adw4693 (PMC12356265; doi:10.1126/sciadv.adw4693)
Supplement: Supplementary file 2 — Tables S10 to S14 [file sciadv.adw4693_tables_s10_to_s14.zip › adw4693_table_s11.xlsx]

## Sheet: SI-7_Acyl_DB
no.	R parts	Acyl SMILES	Acyl Formula	MW	Identification
1	R1	CC(=O)*	C2H2O	42.01	acyl
2	R2	CCC(=O)*	C3H4O	56.0257	propionoyl
3	R3	CCCC(=O)*	C4H6O	70.0413	butanoyl/isobutyryl
4	R4	CCCCC(=O)*	C5H8O	84.057	pentanoyl/2-methylbutyryl
5	R5	CCCCCC(=O)*	C6H10O	98.0726	hexanoyl
6	R6	CCCCCCC(=O)*	C7H12O	112.088	heptanoyl
7	R7	CCCCCCCC(=O)*	C8H14O	126.104	octanoyl
8	R8	CCCCCCCCC(=O)*	C9H16O	140.12	nonanoyl
9	R9	CCCCCCCCCC(=O)*	C10H18O	154.135	decanoyl
10	R10	CCCCCCCCCCC(=O)*	C11H20O	168.151	undecanoyl
11	R11	CCCCCCCCCCCC(=O)*	C12H22O	182.167	dodecanoyl
12	R12	CCCCCCCCCCCCC(=O)*	C13H24O	196.182	tridecanoyl
13	R13	CCCCCCCCCCCCCC(=O)*	C14H26O	210.198	tetradecanoyl
14	R14	CCCCCCCCCCCCCCC(=O)*	C15H28O	224.213	pentadecanoyl
15	R15	CCCCCCCCCCCCCCCC(=O)*	C16H30O	238.229	hexadecanoyl
16	R16	CCCCCCCCCCCCCCCCC(=O)*	C17H32O	252.245	heptadecanoyl
17	R17	CCCCCCCCCCCCCCCCCC(=O)*	C18H34O	266.26	octadecanoyl
18	R18	CC=CC(=O)*	C4H4O	68.0257	butenoyl
19	R19	CCC=CC(=O)*	C5H6O	82.0413	pentenoyl
20	R20	CCCC=CC(=O)*	C6H8O	96.057	hexenoyl
21	R21	CCCCC=CC(=O)*	C7H10O	110.073	heptenoyl
22	R22	CCCCCC=CC(=O)*	C8H12O	124.088	octenoyl
23	R23	CCCCCCC=CC(=O)*	C9H14O	138.104	nonenoyl
24	R24	CCCCCCCC=CC(=O)*	C10H16O	152.12	decenoyl
25	R25	CCCCCCCCC=CC(=O)*	C11H18O	166.135	undecenoyl
26	R26	CCCCCCCCCC=CC(=O)*	C12H20O	180.151	dodecenoyl
27	R27	CCCCCCCCCCC=CC(=O)*	C13H22O	194.167	tridecenoyl
28	R28	CCCCCCCCCCCC=CC(=O)*	C14H24O	208.182	tetradecenoyl
29	R29	CCCCCCCCCCCCC=CC(=O)*	C15H26O	222.198	pentadecenoyl
30	R30	CCCCCCCCCCCCCC=CC(=O)*	C16H28O	236.213	hexadecenoyl
31	R31	CCCCCCCCCCCCCCC=CC(=O)*	C17H30O	250.229	heptadecenoyl
32	R32	CCCCCCCCCCCCCCCC=CC(=O)*	C18H32O	264.245	octadecenoyl
33	R33	CC=CC=CC(=O)*	C6H6O	94.0413	hexadienoyl
34	R34	CCC=CC=CC(=O)*	C7H8O	108.057	heptadienoyl
35	R35	CCCC=CC=CC(=O)*	C8H10O	122.073	octadienoyl
36	R36	CCCCC=CC=CC(=O)*	C9H12O	136.088	nonadienoyl
37	R37	CCCCCC=CC=CC(=O)*	C10H14O	150.104	decadienoyl
38	R38	CCCCCCC=CC=CC(=O)*	C11H16O	164.12	undecadienoyl
39	R39	CCCCCCCC=CC=CC(=O)*	C12H18O	178.135	dodecadienoyl
40	R40	CCCCCCCCC=CC=CC(=O)*	C13H20O	192.151	tridecadienoyl
41	R41	CCCCCCCCCC=CC=CC(=O)*	C14H22O	206.167	tetradecadienoyl
42	R42	CCCCCCCCCCC=CC=CC(=O)*	C15H24O	220.182	pentadecadienoyl
43	R43	CCCCCCCCCCCC=CC=CC(=O)*	C16H26O	234.198	hexadecadienoyl
44	R44	CCCCCCCCCCCCC=CC=CC(=O)*	C17H28O	248.213	heptadecadienoyl
45	R45	CCCCCCCCCCCCCC=CC=CC(=O)*	C18H30O	262.229	octadecadienoyl
46	R46	CC=CC=CC=CC(=O)*	C8H8O	120.057	octatrienoyl
47	R47	CCC=CC=CC=CC(=O)*	C9H10O	134.073	nonatrienoyl
48	R48	CCCC=CC=CC=CC(=O)*	C10H12O	148.088	decatrienoyl
49	R49	CCCCC=CC=CC=CC(=O)*	C11H14O	162.104	undecatrienoyl
50	R50	CCCCCC=CC=CC=CC(=O)*	C12H16O	176.12	dodecatrienoyl
51	R51	CCCCCCC=CC=CC=CC(=O)*	C13H18O	190.135	tridecatrienoyl
52	R52	CCCCCCCC=CC=CC=CC(=O)*	C14H20O	204.151	tetradecatrienoyl
53	R53	CCCCCCCCC=CC=CC=CC(=O)*	C15H22O	218.167	pentadecatrienoyl
54	R54	CCCCCCCCCC=CC=CC=CC(=O)*	C16H24O	232.182	hexadecatrienoyl
55	R55	CCCCCCCCCCC=CC=CC=CC(=O)*	C17H26O	246.198	heptadecatrienoyl
56	R56	CCCCCCCCCCCC=CC=CC=CC(=O)*	C18H28O	260.213	octadecatrienoyl
57	R57	CC6OC6C=CC=CC(=O)*	C8H8O2	136.052	6-7-epoxy-2-4-octadienoyl
58	R58	CCC6OC6C=CC=CC(=O)*	C9H10O2	150.068	6-7-epoxy-2-4-nonadienoyl
59	R59	CCCC6OC6C=CC=CC(=O)*	C10H12O2	164.083	6-7-epoxy-2-4-decadienoyl
60	R60	CCCCC6OC6C=CC=CC(=O)*	C11H14O2	178.099	6-7-epoxy-2-4-undecadienoyl
61	R61	CC6OC6C=CC=CC=CC(=O)*	C10H10O2	162.068	8-9-epoxy-2-4-6-decatrienoyl
62	R62	CCC6OC6C=CC=CC=CC(=O)*	C11H12O2	176.083	8-9-epoxy-2-4-6-undecatrienoyl
63	R63	CC(OC)C=CC=CC(=O)*	C8H10O2	138.068	6-methoxy-2-4-octadienoyl
64	R64	CCC(OC)C=CC=CC(=O)*	C9H12O2	152.083	6-methoxy-2-4-nonadienoyl
65	R65	CCCC(OC)C=CC=CC(=O)*	C10H14O2	166.099	6-methoxy-2-4-decadienoyl
66	R66	CC(OC)C=CC=CC=CC(=O)*	C10H12O2	164.083	8-methoxy-2-4-6-decatrienoyl
67	R67	CC(OC)C(OC)C=CC=CC(=O)*	C10H14O3	182.094	8-9-dimethoxy-2-4-decadienoyl
68	R68	CC(O)C=CC=CC(=O)*	C7H8O2	124.052	6-hydroxy-2-4-heptadienoyl
69	R69	CCC(O)C=CC=CC(=O)*	C8H10O2	138.068	6-hydroxy-2-4-octadienoyl
70	R70	CCCC(O)C=CC=CC(=O)*	C9H12O2	152.083	6-hydroxy-2-4-nonadienoyl
71	R71	CC(O)C=CC=CC=CC(=O)*	C9H10O2	150.068	8-hydroxy-2-4-6-nonatrienoyl
72	R72	CC(O)C(O)C=CC=CC(=O)*	C8H10O3	154.062	6-7-dihydroxy-2-4-octadienoyl
73	R73	CC(O)C(OC)C=CC=CC(=O)*	C9H12O3	168.078	6-methoxy-7-hydroxy-2-4-nonadienoyl
74	R74	CCC(O)C(OC)C=CC=CC(=O)*	C10H14O3	182.094	6-methoxy-7-hydroxy-2-4-decadienoyl
75	R75	CCCC(O)C(OC)C=CC=CC(=O)*	C11H16O3	196.109	6-methoxy-7-hydroxy-2-4-undecadienoyl
76	R76	CCCCC(O)C(OC)C=CC=CC(=O)*	C12H18O3	210.125	6-methoxy-7-hydroxy-2-4-dodecadienoyl
77	R77	CC(O)C(OC)C=CC=CC=CC(=O)*	C11H14O3	194.094	8-methoxy-9-hydroxy-2-4-6-undecatrienoyl
78	R78	CCC(O)C(OC)C=CC=CC=CC(=O)*	C12H16O3	208.109	8-methoxy-9-hydroxy-2-4-6-dodecatrienoyl
79	R79	CC(=O)C=CC=CC(=O)*	C6H6O	94.0413	4-oxo-2-hexenoyl
80	R80	CCC(=O)C=CC=CC(=O)*	C7H8O	108.057	4-oxo-2-heptenoyl
81	R81	CCCC(=O)C=CC=CC(=O)*	C8H10O	122.073	4-oxo-2-octenoyl
82	R82	CCCCC(=O)C=CC=CC(=O)*	C9H12O	136.088	4-oxo-2-nonenoyl
83	R83	CCCCCC(=O)C=CC=CC(=O)*	C10H14O	150.104	4-oxo-2-decenoyl
84	R84	CCCCCCC(=O)C=CC=CC(=O)*	C11H16O	164.12	4-oxo-2-undecenoyl
85	R85	CCCCCCCC(=O)C=CC=CC(=O)*	C12H18O	178.135	4-oxo-2-dodecenoyl
86	R86	CCCCCCCCC(=O)C=CC=CC(=O)*	C13H20O	192.151	4-oxo-2-tridecenoyl
87	R87	CCCCCCCCCC(=O)C=CC=CC(=O)*	C14H22O	206.167	4-oxo-2-tetradecenoyl
88	R88	CCCCCCCCCCC(=O)C=CC=CC(=O)*	C15H24O	220.182	4-oxo-2-pentadecenoyl
89	R89	CCCCCCCCCCCC(=O)C=CC=CC(=O)*	C16H26O	234.198	4-oxo-2-hexadecenoyl
90	R90	CCCCCCCCCCCCC(=O)C=CC=CC(=O)*	C17H28O	248.213	4-oxo-2-heptadecenoyl
91	R91	CCCCCCCCCCCCCC(=O)C=CC=CC(=O)*	C18H30O	262.229	4-oxo-2-octadecenoyl
92	R92	c6ccccc6C(=O)*	C7H4O	104.026	benzoyl
93	R93	c6ccccc6C=CC(=O)*	C9H6O	130.041	cinnamoyl
94	R94	c6cc(O)ccc6C=CC(=O)*	C9H6O2	146.036	coumaroyl
95	R95	c6cc(O)c(OC)cc6C=CC(=O)*	C10H8O3	176.047	feruloyl
96	R96	c6ccccc6C=CC=CC(=O)*	C11H8O	156.057	5-pheny-2-4-pentadienoyl
