# Supplementary material for: Automated annotation of complex natural products using a modular fragmentation–based structure assembly (MFSA) strategy
Source: Sci Adv. 2025 Aug 15;11(33):eadw4693. doi: 10.1126/sciadv.adw4693 (PMC12356265; doi:10.1126/sciadv.adw4693)
Supplement: Supplementary file 2 — Tables S10 to S14 [file sciadv.adw4693_tables_s10_to_s14.zip › adw4693_table_s12.xlsx]

## Sheet: All Compd_Top10
						SIRIUS no library										SIRIUS with library										MS-finder no library										MS-finder with library										MetFrag no library
	No.	m/z	Rt (min)	type	Standards Identification	Top 1	Top 2	Top 3	Top 4	Top 5	Top 6	Top 7	Top 8	Top 9	Top 10	Top 1	Top 2	Top 3	Top 4	Top 5	Top 6	Top 7	Top 8	Top 9	Top 10	Top 1	Top 2	Top 3	Top 4	Top 5	Top 6	Top 7	Top 8	Top 9	Top 10	Top 1	Top 2	Top 3	Top 4	Top 5	Top 6	Top 7	Top 8	Top 9	Top 10	Top 1	Top 2	Top 3	Top 4
	1	483.201	4.5	D	DA01_daphnetoxin (DPSft-28)	F	F	F	F	F	F	F	F	F	F	T	F	F	F	F	F	F	F	F	F	F	T	F	F	F	F	F	F	F	F	T	F	F	F	F	F	F	F	F	F	F	F	F	F
	2	519.295	10.15	D	DA02_daphnepedunin J (TDPE-19)	F	F	F	F	F	F	F	F	F	F	T	F	F	F	F	F	F	F	F	F	F	F	F	F	F	F	F	F	F	F	T	F	F	F	F	F	F	F	F	F	F	F	F	F
	3	519.295	8.36	MD	DA29_daphnepedunin C (TDPE-32)	F	F	F	F	F	F	F	F	F	F	T	F	F	F	F	F	F	F	F	F	F	F	F	F	F	F	F	F	F	F	F	T	F	F	F	F	F	F	F	F	F	F	F	F
	4	529.279	9.55	D	DA03_excoecariatoxin (WLI-k)	F	T	T	T	T	T	T	T	T	T	T	F	F	F	F	F	F	F	F	F	F	F	F	F	F	F	F	F	F	T	T	F	F	F	F	F	F	F	F	F	F	F	F	F
	5	533.31	11.6	D	DA04_simplexin (WSC-n)	T	T	T	T	T	T	T	T	T	T	T	F	F	F	F	F	F	F	F	F	F	F	F	F	F	F	F	F	F	F	T	F	F	F	F	F	F	F	F	F	F	F	F	F
	6	533.311	9.22	MD	DA30_pimelea factor S7 (TDPE-5)	F	F	F	F	F	F	F	F	F	F	F	T	F	F	F	F	F	F	F	F	F	F	F	F	F	F	F	F	F	T	F	T	T	T	F	F	F	F	F	F	F	F	F	F
	7	533.311	9.21	MD	DA31_pimelea factor S6 (TDPE-6)	F	F	F	F	F	F	F	F	F	F	T	F	F	F	F	F	F	F	F	F	F	F	F	F	F	F	T	F	F	F	F	T	T	T	F	F	F	F	F	F	F	F	F	F
	8	547.289	9.31	MD	DA32_pimelotide A (NSC-7)	F	F	F	F	F	F	F	F	F	F	F	F	T	F	F	F	F	F	F	F	F	F	F	F	F	T	F	F	F	F	F	F	T	T	F	F	F	F	F	F	F	F	F	F
	9	547.29	8.32	MD	DA33_pimelotide C (TDPE-4)	F	F	F	F	F	F	F	F	F	F	F	F	F	F	F	F	F	F	F	F	F	F	F	F	F	F	F	F	F	T	F	F	T	T	F	F	F	F	F	F	F	F	F	F
	10	547.327	12.7	D	DA05_daphnepedunin I (TDPE-60)	F	F	F	F	F	F	F	F	F	F	T	F	F	F	F	F	F	F	F	F	F	F	F	F	F	F	F	F	F	F	T	F	F	F	F	F	F	F	F	F	F	F	F	F
	11	549.305	5.39	MD	DA36_daphnepedunin G (TDPE-41)	F	F	F	F	F	F	F	F	F	F	F	T	F	F	F	F	F	F	F	F	F	F	F	F	F	F	T	F	F	F	T	T	F	F	F	F	F	F	F	F	F	F	F	F
	12	549.305	5.42	MD	DA37_daphnepedunin H (TDPE-42)	F	F	F	F	F	F	F	F	F	F	F	F	F	F	F	F	F	F	F	F	F	F	F	F	F	F	F	F	F	F	T	T	F	F	F	F	F	F	F	F	F	F	F	F
	13	549.306	5.58	MD	DA35_daphnepedunin A (TDPE-17)	F	F	F	F	F	F	F	F	F	F	F	F	F	F	F	F	F	F	F	F	F	F	F	F	F	F	F	T	F	F	F	F	T	T	F	F	F	F	F	F	F	F	F	F
	14	549.306	5.98	MD	DA34_daphnepedunin B (TDPE-27)	F	F	F	F	F	F	F	F	F	F	T	F	F	F	F	F	F	F	F	F	F	F	F	F	F	F	F	F	F	F	F	F	T	T	F	F	F	F	F	F	F	F	F	F
	15	585.341	13.73	D	DA06_huratoxin (NSC-2)	F	F	T	T	T	T	T	T	T	T	T	F	F	F	F	F	F	F	F	F	F	F	F	F	F	F	F	F	F	F	T	F	F	F	F	F	F	F	F	F	F	F	F	F
	16	585.342	8.72	D	DA11_wikstroelide M (NSC-8)	F	F	F	F	F	F	F	F	F	F	F	T	F	F	F	F	F	F	F	F	F	F	T	F	F	F	F	F	F	F	T	F	F	F	F	F	F	F	F	F	F	F	F	F
	17	591.259	8.39	D	DA08_genkwanine M (DPSft12)	T	T	T	T	T	T	T	T	T	T	F	F	F	F	F	F	F	F	F	F	T	F	F	F	F	F	F	F	F	F	T	F	F	F	F	F	F	F	F	F	F	F	F	F
	18	591.259	8.75	D	DA07_genkwanine N (Dpsft15)	T	T	T	T	T	T	T	T	T	T	F	F	F	F	F	F	F	F	F	F	F	T	F	F	F	F	F	F	F	F	T	F	F	F	F	F	F	F	F	F	F	F	F	F
	19	599.356	14.52	D	DA09_wikstrotoxin A (NSC-3)	T	T	T	T	T	T	T	T	T	T	T	F	F	F	F	F	F	F	F	F	F	F	F	F	F	F	F	F	F	F	T	F	F	F	F	F	F	F	F	F	F	F	F	F
	20	603.221	6.68	D	DA10_genkwadaphnin (DPSft-21)	F	F	F	F	F	F	F	F	F	F	F	F	F	F	F	F	F	F	F	F	F	T	F	F	F	F	F	F	F	F	T	F	F	F	F	F	F	F	F	F	F	F	F	F
	21	609.268	8.32	D	DA12_genkwanine H (DPSft-2)	F	F	F	F	F	F	F	F	T	T	F	F	F	F	F	T	F	F	F	F	F	T	F	F	F	F	F	F	F	F	F	F	F	F	F	F	F	F	F	F	F	F	F	F
	22	615.315	11.17	D	DA13_wikstroelide H (NSC-13)	F	F	F	F	F	F	F	F	F	F	T	F	F	F	F	F	F	F	F	F	F	F	T	F	F	F	F	F	F	F	F	T	T	F	F	F	F	F	F	F	F	F	F	F
	23	633.326	7.43	D	DA14_stelleralide K (NSC-5)	F	F	F	F	F	F	F	F	F	F	T	F	F	F	F	F	F	F	F	F	F	F	F	F	F	F	F	F	F	F	T	F	F	F	F	F	F	F	F	F	F	F	F	F
	24	639.352	12.49	MD	DA38_wikstromacrin (WLI-b)	T	T	T	T	T	T	T	T	T	T	F	F	F	T	F	F	F	F	F	F	F	F	F	F	F	F	F	F	F	F	F	F	F	T	T	F	F	F	F	F	F	F	F	F
	25	639.352	13.3	MD	DA39_pimela factor P2 (WLI-d2)	T	T	T	T	T	T	T	T	T	T	F	T	F	F	F	F	F	F	F	F	F	F	F	F	F	F	F	F	F	F	T	T	T	F	F	F	F	F	F	F	F	F	F	F
	26	643.346	13.31	D	DA15_wikstroelide A (NSC-1)	F	F	F	F	F	F	F	F	F	F	F	T	F	F	F	F	F	F	F	F	F	F	F	F	F	F	F	F	F	F	F	F	F	F	F	F	F	F	F	F	F	F	F	F
	27	645.362	10.85	MD	DA40_edgeworthianin D (ECH-1)	F	F	F	F	F	F	F	F	F	F	T	F	F	F	F	F	F	F	F	F	F	F	F	F	F	F	F	F	F	F	T	F	F	F	F	F	F	F	F	F	F	F	F	F
	28	647.284	9.94	D	DA16_yuanhuajine (DOL-A)	F	T	T	T	T	T	T	T	T	T	F	T	F	F	F	F	F	F	F	F	F	F	F	F	F	F	F	F	F	F	F	F	F	F	T	F	F	F	F	F	F	F	F	F
	29	647.284	9.59	D	DA17_gniditrin (DOSO-N)	F	T	T	T	T	T	T	T	T	T	F	T	F	F	F	F	F	F	F	F	F	F	F	F	F	F	F	F	F	F	T	T	T	T	F	F	F	F	F	F	F	F	F	F
	30	649.3	10.83	D	DA18_yuanhuacine (DOL-C)	F	T	T	T	T	T	T	T	T	T	F	T	F	F	F	F	F	F	F	F	F	F	F	F	F	F	F	F	F	T	F	F	F	F	T	F	F	F	F	F	F	F	F	F
	31	653.331	9.15	D	DA19_daphneodorin H (DOSO-H)	F	F	F	F	T	T	T	T	T	T	T	F	F	F	F	F	F	F	F	F	F	F	F	F	F	F	F	F	F	F	F	T	F	F	F	F	F	F	F	F	F	F	F	F
	32	653.332	10.48	MD	DA41_wikstroelide F (TDPE-20)	F	F	F	T	T	T	T	T	T	T	T	F	F	F	F	F	F	F	F	F	F	F	F	F	F	F	F	F	F	F	F	F	F	T	T	F	F	F	F	F	F	F	F	F
	33	655.254	8.64	D	DA20_mezereine (DPSft-16)	F	F	F	F	F	F	F	F	F	F	F	F	F	F	F	F	F	F	F	F	F	F	F	F	F	F	F	F	F	F	T	F	F	F	F	F	F	F	F	F	F	F	F	F
	34	659.341	10.92	MD	DA42_edgeworthianin A (ECH-3)	F	F	F	F	F	F	F	F	F	F	T	F	F	F	F	F	F	F	F	F	F	F	F	F	F	F	F	F	F	F	T	F	F	F	F	F	F	F	F	F	F	F	F	F
	35	667.311	10.46	MD	DA43_stelleralide C (TDPE-29)	F	F	F	F	F	F	F	F	F	F	F	T	F	F	F	F	F	F	F	F	F	F	F	F	F	F	F	F	F	F	F	F	F	F	F	F	T	T	F	F	F	F	F	F
	36	667.311	10.68	MD	DA44_daphnepedunin E (TDPE-28)	F	F	F	F	F	F	F	F	T	T	F	F	F	F	F	F	F	F	F	F	F	F	F	F	F	F	F	F	F	F	F	F	F	F	F	F	T	T	F	F	F	F	F	F
	37	669.327	5.51	MD	DA45_daphnepedunin D (TDPE-11)	F	F	F	F	F	F	F	F	F	F	F	T	F	F	F	F	F	F	F	F	F	F	F	F	F	F	F	F	F	F	F	T	F	F	F	F	F	F	F	F	F	F	F	F
	38	673.3	10.7	D	DA21_12-O-(E)-cinnamoyl-9,13,14-ortho-(2E,4E,6E)-decatrienylidyne-5b,12b-dihydroxyresiniferonol-6a,7a-oxide (DOL-B)	F	F	F	F	T	T	T	T	T	T	F	T	F	F	F	F	F	F	F	F	F	F	F	F	F	T	F	F	F	F	T	F	F	F	F	F	F	F	F	F	F	F	F	F
	39	675.316	11.47	D	DA22_12-O-(E)-cinnamoyl-9,13,14-ortho-(2E,4E)-decadienylidyne-5b,12b-dihydroxyresiniferonol-6α,7α-oxide (DOSO-M)	F	T	T	T	T	T	T	T	T	T	T	F	F	F	F	F	F	F	F	F	F	F	F	F	T	F	F	F	F	F	T	F	F	F	F	F	F	F	F	F	F	F	F	F
	40	689.295	9.18	D	DA23_daphneodorin E (DOL-J)	T	T	T	T	T	T	T	T	T	T	T	F	F	F	F	F	F	F	F	F	F	F	F	F	F	F	F	F	F	F	F	F	F	F	F	F	F	F	F	F	F	F	F	F
	41	691.31	9.97	D	DA24_daphneodorin D (DOL-H)	T	T	T	T	T	T	T	T	T	T	T	F	F	F	F	F	F	F	F	F	F	F	F	F	F	F	T	F	F	F	F	F	F	F	F	F	F	F	F	F	F	F	F	F
	42	693.325	7.99	D	DA25_daphneodorin G (DOSO-Q)	T	T	T	T	T	T	T	T	T	T	T	F	F	F	F	F	F	F	F	F	F	F	F	F	F	F	F	F	F	F	F	F	F	F	F	F	F	F	F	F	F	F	F	F
	43	703.368	10.24	MD	DA46_edgeworthianin F (ECF-7)	F	F	F	F	F	F	F	F	F	F	T	F	F	F	F	F	F	F	F	F	F	F	F	F	F	F	F	F	F	F	T	F	F	F	F	F	F	F	F	F	F	F	F	F
	44	719.305	9.01	D	DA26_acutilobin C (DOL-K)	F	F	F	F	F	F	F	F	F	F	T	F	F	F	F	F	F	F	F	F	F	F	F	F	F	F	F	F	F	F	T	F	F	F	F	F	F	F	F	F	F	F	F	F
	45	721.321	9.77	D	DA27_acutilobin D (DOL-I)	F	F	F	F	F	F	F	F	F	F	T	F	F	F	F	F	F	F	F	F	F	F	F	F	F	F	F	F	F	F	T	F	F	F	F	F	F	F	F	F	F	F	F	F
	46	731.399	11.04	MD	DA47_edgeworthianin E (ECH-2)	F	F	F	F	F	F	F	F	F	F	F	F	F	F	F	F	F	F	F	F	F	F	F	F	F	F	F	F	F	F	T	F	F	F	F	F	F	F	F	F	F	F	F	F
	47	737.316	5.4	D	DA28_daphneodorin F (DOL-U)	F	F	T	T	T	T	T	T	T	T	T	F	F	F	F	F	F	F	F	F	F	F	F	F	F	F	F	F	F	F	T	F	F	F	F	F	F	F	F	F	F	F	F	T
	48	745.377	11.65	MD	DA48_edgeworthianin B (ECH-4)	F	F	F	F	F	F	F	F	F	F	T	F	F	F	F	F	F	F	F	F	F	F	F	F	F	F	F	F	F	F	T	F	F	F	F	F	F	F	F	F	F	T	F	F
	49	759.394	12.31	MD	DA49_edgeworthianin G (ECH-6)	F	F	F	F	F	F	F	F	F	F	T	F	F	F	F	F	F	F	F	F	F	F	F	F	F	F	F	F	F	F	F	F	F	F	F	F	F	F	F	F	F	F	F	F
	50	775.367	10.26	MD	DA50_stelleralide H (WLI-j)	T	T	T	T	T	T	T	T	T	T	F	T	F	F	F	F	F	F	F	F	F	F	T	F	F	F	F	F	F	F	F	T	F	F	F	F	F	F	F	F	F	F	F	F
	51	775.368	9.56	MD	DA51_gnidimacrin (DOSO-B)	T	T	T	T	T	T	T	T	T	T	T	F	F	F	F	F	F	F	F	F	F	F	T	F	F	F	F	F	F	F	F	T	F	F	F	F	F	F	F	F	F	F	F	F
	52	779.362	12.13	MD	DA52_edgeworthianin C (ECH-5)	F	F	F	F	F	F	F	F	F	F	T	F	F	F	F	F	F	F	F	F	F	F	F	F	F	F	F	F	F	F	T	F	F	F	F	F	F	F	F	F	F	F	T	F
	53	787.332	10.94	MD	DA53_daphnepedunin F (TDPE-39)	F	F	F	F	F	F	F	F	F	F	T	F	F	F	F	F	F	F	F	F	F	F	F	F	F	F	F	F	F	F	F	F	F	F	F	F	F	F	F	F	F	T	F	F
	54	833.374	7.98	MD	DA54_stelleralide F (DPSft-11)	T	T	T	T	T	T	T	T	T	T	T	F	F	F	F	F	F	F	F	F	F	F	F	F	F	F	F	F	F	F	T	F	F	F	F	F	F	F	F	F	F	F	T	T
	55	895.388	10.15	MD	DA55_stelleralide G (WIS-12)	F	F	F	F	F	F	F	F	F	F	F	F	F	F	F	F	F	F	F	F	F	F	F	F	F	F	F	F	F	F	T	F	F	F	F	F	F	F	F	F	F	F	T	T
	56	953.394	8.95	MD	DA56_daphneodorin A (DOSO-K)	T	T	T	T	T	T	T	T	T	T	F	F	F	F	F	F	F	F	F	F	F	F	F	F	F	F	F	F	F	F	T	F	F	F	F	F	F	F	F	F	F	F	F	T
	57	1011.4	7.63	MD	DA58_daphneodorin C (DOL-E2)	T	T	T	T	T	T	T	T	T	T	F	F	F	F	F	F	F	F	F	F	F	F	F	F	F	F	F	F	F	F	F	F	F	F	F	F	F	F	F	F	F	F	T	F
	58	1011.4	8.17	MD	DA57_daphneodorin B (DOSO-E)	T	T	T	T	T	T	T	T	T	T	F	F	F	F	F	F	F	F	F	F	F	F	F	F	F	F	F	F	F	F	F	F	F	F	F	F	F	F	F	F	F	T	F	F
[truncated: 26 more columns]
