# Supplementary material for: Automated annotation of complex natural products using a modular fragmentation–based structure assembly (MFSA) strategy
Source: Sci Adv. 2025 Aug 15;11(33):eadw4693. doi: 10.1126/sciadv.adw4693 (PMC12356265; doi:10.1126/sciadv.adw4693)
Supplement: Supplementary file 2 — Tables S10 to S14 [file sciadv.adw4693_tables_s10_to_s14.zip › adw4693_table_s13.xlsx]

## Sheet: Sheet1
GroupID	GroupMembers	row ID	row m/z	row retention time	Dta-ap Peak area	Dbh-w Peak area	Dax-tl Peak area	Dgr-ap Peak area	Dfe-w Peak area	Dgem-w Peak area	Dgi-w Peak area	Dac-tl Peak area	Dyu-w Peak area	Dau-tl Peak area	Dre-tl Peak area	Dpa-tl Peak area	Dpe-w Peak area	Dat-ls Peak area	Dki-w Peak area	Dho-w Peak area	Dde-w Peak area	Dod-fr Peak area	Dod-b Peak area	Dod-l Peak area	Dod-r Peak area	Dod-s Peak area	Dje-fr Peak area	Dje-ft Peak area	Dge-fr Peak area	Dps-fr Peak area	Dps-ft Peak area	Dpo-fr Peak area	Dpo-l Peak area	Dpo-s Peak area	Wdo-w Peak area	Wla-w Peak area	Wsc-w Peak area	Wpi-w Peak area	Wli-w Peak area	Wpa-w Peak area	Win-l Peak area	Win-s Peak area	Wca-w Peak area	Wal-w Peak area	Wli-ap Peak area	Wli-r Peak area	Wst-w Peak area	Wnu-w Peak area	Wlu-w Peak area
1	[3526]	3526	804.357	11.3	0	0	0	0	0	0	0	0	0	0	0	0	59700000	0	0	0	0	0	0	0	0	0	0	0	0	0	0	0	0	0	0	0	0	0	0	0	0	0	0	0	0	0	0	0	0
1	[3526]	3526	804.357	11.3	0	0	0	0	0	0	0	0	0	0	0	0	59700000	0	0	0	0	0	0	0	0	0	0	0	0	0	0	0	0	0	0	0	0	0	0	0	0	0	0	0	0	0	0	0	0
1	[3526]	3526	804.357	11.3	0	0	0	0	0	0	0	0	0	0	0	0	59700000	0	0	0	0	0	0	0	0	0	0	0	0	0	0	0	0	0	0	0	0	0	0	0	0	0	0	0	0	0	0	0	0
1	[3526]	3526	804.357	11.3	0	0	0	0	0	0	0	0	0	0	0	0	59700000	0	0	0	0	0	0	0	0	0	0	0	0	0	0	0	0	0	0	0	0	0	0	0	0	0	0	0	0	0	0	0	0
1	[3526]	3526	804.357	11.3	0	0	0	0	0	0	0	0	0	0	0	0	59700000	0	0	0	0	0	0	0	0	0	0	0	0	0	0	0	0	0	0	0	0	0	0	0	0	0	0	0	0	0	0	0	0
1	[3526]	3526	804.357	11.3	0	0	0	0	0	0	0	0	0	0	0	0	59700000	0	0	0	0	0	0	0	0	0	0	0	0	0	0	0	0	0	0	0	0	0	0	0	0	0	0	0	0	0	0	0	0
1	[3526]	3526	804.357	11.3	0	0	0	0	0	0	0	0	0	0	0	0	59700000	0	0	0	0	0	0	0	0	0	0	0	0	0	0	0	0	0	0	0	0	0	0	0	0	0	0	0	0	0	0	0	0
1	[3526]	3526	804.357	11.3	0	0	0	0	0	0	0	0	0	0	0	0	59700000	0	0	0	0	0	0	0	0	0	0	0	0	0	0	0	0	0	0	0	0	0	0	0	0	0	0	0	0	0	0	0	0
1	[3526]	3526	804.357	11.3	0	0	0	0	0	0	0	0	0	0	0	0	59700000	0	0	0	0	0	0	0	0	0	0	0	0	0	0	0	0	0	0	0	0	0	0	0	0	0	0	0	0	0	0	0	0
1	[3526]	3526	804.357	11.3	0	0	0	0	0	0	0	0	0	0	0	0	59700000	0	0	0	0	0	0	0	0	0	0	0	0	0	0	0	0	0	0	0	0	0	0	0	0	0	0	0	0	0	0	0	0
1	[3526]	3526	804.357	11.3	0	0	0	0	0	0	0	0	0	0	0	0	59700000	0	0	0	0	0	0	0	0	0	0	0	0	0	0	0	0	0	0	0	0	0	0	0	0	0	0	0	0	0	0	0	0
1	[3526]	3526	804.357	11.3	0	0	0	0	0	0	0	0	0	0	0	0	59700000	0	0	0	0	0	0	0	0	0	0	0	0	0	0	0	0	0	0	0	0	0	0	0	0	0	0	0	0	0	0	0	0
1	[3526]	3526	804.357	11.3	0	0	0	0	0	0	0	0	0	0	0	0	59700000	0	0	0	0	0	0	0	0	0	0	0	0	0	0	0	0	0	0	0	0	0	0	0	0	0	0	0	0	0	0	0	0
1	[3526]	3526	804.357	11.3	0	0	0	0	0	0	0	0	0	0	0	0	59700000	0	0	0	0	0	0	0	0	0	0	0	0	0	0	0	0	0	0	0	0	0	0	0	0	0	0	0	0	0	0	0	0
2	[3550]	3550	669.326	7	0	0	0	0	0	0	0	0	0	0	0	246603	17600000	0	0	0	0	0	0	0	0	0	0	0	1.97756e+06	0	0	0	0	0	0	0	0	0	0	0	0	0	0	0	0	0	0	0	0
2	[3550]	3550	669.326	7	0	0	0	0	0	0	0	0	0	0	0	246603	17600000	0	0	0	0	0	0	0	0	0	0	0	1.97756e+06	0	0	0	0	0	0	0	0	0	0	0	0	0	0	0	0	0	0	0	0
2	[3550]	3550	669.326	7	0	0	0	0	0	0	0	0	0	0	0	246603	17600000	0	0	0	0	0	0	0	0	0	0	0	1.97756e+06	0	0	0	0	0	0	0	0	0	0	0	0	0	0	0	0	0	0	0	0
2	[3550]	3550	669.326	7	0	0	0	0	0	0	0	0	0	0	0	246603	17600000	0	0	0	0	0	0	0	0	0	0	0	1.97756e+06	0	0	0	0	0	0	0	0	0	0	0	0	0	0	0	0	0	0	0	0
2	[3550]	3550	669.326	7	0	0	0	0	0	0	0	0	0	0	0	246603	17600000	0	0	0	0	0	0	0	0	0	0	0	1.97756e+06	0	0	0	0	0	0	0	0	0	0	0	0	0	0	0	0	0	0	0	0
2	[3550]	3550	669.326	7	0	0	0	0	0	0	0	0	0	0	0	246603	17600000	0	0	0	0	0	0	0	0	0	0	0	1.97756e+06	0	0	0	0	0	0	0	0	0	0	0	0	0	0	0	0	0	0	0	0
2	[3550]	3550	669.326	7	0	0	0	0	0	0	0	0	0	0	0	246603	17600000	0	0	0	0	0	0	0	0	0	0	0	1.97756e+06	0	0	0	0	0	0	0	0	0	0	0	0	0	0	0	0	0	0	0	0
2	[3550]	3550	669.326	7	0	0	0	0	0	0	0	0	0	0	0	246603	17600000	0	0	0	0	0	0	0	0	0	0	0	1.97756e+06	0	0	0	0	0	0	0	0	0	0	0	0	0	0	0	0	0	0	0	0
2	[3550]	3550	669.326	7	0	0	0	0	0	0	0	0	0	0	0	246603	17600000	0	0	0	0	0	0	0	0	0	0	0	1.97756e+06	0	0	0	0	0	0	0	0	0	0	0	0	0	0	0	0	0	0	0	0
2	[3550]	3550	669.326	7	0	0	0	0	0	0	0	0	0	0	0	246603	17600000	0	0	0	0	0	0	0	0	0	0	0	1.97756e+06	0	0	0	0	0	0	0	0	0	0	0	0	0	0	0	0	0	0	0	0
3	[3628]	3628	669.327	7.9	0	0	0	0	0	0	0	0	0	0	0	993518	5.08263e+06	0	0	0	0	0	0	0	0	0	0	0	0	0	0	0	0	0	0	0	0	0	0	0	0	521331	0	0	300584	0	0	0	0
3	[3628]	3628	669.327	7.9	0	0	0	0	0	0	0	0	0	0	0	993518	5.08263e+06	0	0	0	0	0	0	0	0	0	0	0	0	0	0	0	0	0	0	0	0	0	0	0	0	521331	0	0	300584	0	0	0	0
3	[3628]	3628	669.327	7.9	0	0	0	0	0	0	0	0	0	0	0	993518	5.08263e+06	0	0	0	0	0	0	0	0	0	0	0	0	0	0	0	0	0	0	0	0	0	0	0	0	521331	0	0	300584	0	0	0	0
3	[3628]	3628	669.327	7.9	0	0	0	0	0	0	0	0	0	0	0	993518	5.08263e+06	0	0	0	0	0	0	0	0	0	0	0	0	0	0	0	0	0	0	0	0	0	0	0	0	521331	0	0	300584	0	0	0	0
3	[3628]	3628	669.327	7.9	0	0	0	0	0	0	0	0	0	0	0	993518	5.08263e+06	0	0	0	0	0	0	0	0	0	0	0	0	0	0	0	0	0	0	0	0	0	0	0	0	521331	0	0	300584	0	0	0	0
3	[3628]	3628	669.327	7.9	0	0	0	0	0	0	0	0	0	0	0	993518	5.08263e+06	0	0	0	0	0	0	0	0	0	0	0	0	0	0	0	0	0	0	0	0	0	0	0	0	521331	0	0	300584	0	0	0	0
3	[3628]	3628	669.327	7.9	0	0	0	0	0	0	0	0	0	0	0	993518	5.08263e+06	0	0	0	0	0	0	0	0	0	0	0	0	0	0	0	0	0	0	0	0	0	0	0	0	521331	0	0	300584	0	0	0	0
3	[3628]	3628	669.327	7.9	0	0	0	0	0	0	0	0	0	0	0	993518	5.08263e+06	0	0	0	0	0	0	0	0	0	0	0	0	0	0	0	0	0	0	0	0	0	0	0	0	521331	0	0	300584	0	0	0	0
3	[3628]	3628	669.327	7.9	0	0	0	0	0	0	0	0	0	0	0	993518	5.08263e+06	0	0	0	0	0	0	0	0	0	0	0	0	0	0	0	0	0	0	0	0	0	0	0	0	521331	0	0	300584	0	0	0	0
3	[3628]	3628	669.327	7.9	0	0	0	0	0	0	0	0	0	0	0	993518	5.08263e+06	0	0	0	0	0	0	0	0	0	0	0	0	0	0	0	0	0	0	0	0	0	0	0	0	521331	0	0	300584	0	0	0	0
4	[3523,3561]	3561	547.29	6.7	0	0	0	0	0	0	0	0	0	0	0	0	13100000	0	0	0	0	0	0	0	0	0	0	0	0	0	0	0	3.04814e+06	9.37069e+06	0	0	0	0	0	0	0	1.07371e+06	0	0	0	0	0	0	0
4	[3523,3561]	3523	565.301	6.7	0	0	0	0	0	0	0	0	0	0	0	0	71200000	0	0	0	0	0	0	0	0	0	0	0	0	0	0	0	766207	76600000	0	0	0	0	0	0	555805	2.5713e+06	0	0	0	0	0	0	0
5	[3563]	3563	565.3	6.6	0	0	0	0	0	0	0	0	0	0	0	0	13200000	0	0	0	0	0	0	0	0	0	0	0	0	0	0	0	20300000	0	0	0	0	0	0	0	0	0	0	0	0	0	0	0	0
5	[3563]	3563	565.3	6.6	0	0	0	0	0	0	0	0	0	0	0	0	13200000	0	0	0	0	0	0	0	0	0	0	0	0	0	0	0	20300000	0	0	0	0	0	0	0	0	0	0	0	0	0	0	0	0
6	[3570]	3570	686.354	7.3	0	0	0	0	0	0	0	0	0	0	0	0	10600000	0	0	0	0	0	0	0	0	0	0	0	0	0	0	0	0	0	0	0	0	0	0	0	0	0	0	0	0	0	0	0	0
6	[3570]	3570	686.354	7.3	0	0	0	0	0	0	0	0	0	0	0	0	10600000	0	0	0	0	0	0	0	0	0	0	0	0	0	0	0	0	0	0	0	0	0	0	0	0	0	0	0	0	0	0	0	0
6	[3570]	3570	686.354	7.3	0	0	0	0	0	0	0	0	0	0	0	0	10600000	0	0	0	0	0	0	0	0	0	0	0	0	0	0	0	0	0	0	0	0	0	0	0	0	0	0	0	0	0	0	0	0
6	[3570]	3570	686.354	7.3	0	0	0	0	0	0	0	0	0	0	0	0	10600000	0	0	0	0	0	0	0	0	0	0	0	0	0	0	0	0	0	0	0	0	0	0	0	0	0	0	0	0	0	0	0	0
7	[3682]	3682	686.353	7.1	0	0	0	0	0	0	0	0	0	0	0	0	2.7611e+06	0	0	0	0	0	0	0	0	0	0	0	0	0	0	0	1.15414e+06	0	0	0	0	0	0	0	0	0	0	0	0	0	0	0	0
7	[3682]	3682	686.353	7.1	0	0	0	0	0	0	0	0	0	0	0	0	2.7611e+06	0	0	0	0	0	0	0	0	0	0	0	0	0	0	0	1.15414e+06	0	0	0	0	0	0	0	0	0	0	0	0	0	0	0	0
7	[3682]	3682	686.353	7.1	0	0	0	0	0	0	0	0	0	0	0	0	2.7611e+06	0	0	0	0	0	0	0	0	0	0	0	0	0	0	0	1.15414e+06	0	0	0	0	0	0	0	0	0	0	0	0	0	0	0	0
7	[3682]	3682	686.353	7.1	0	0	0	0	0	0	0	0	0	0	0	0	2.7611e+06	0	0	0	0	0	0	0	0	0	0	0	0	0	0	0	1.15414e+06	0	0	0	0	0	0	0	0	0	0	0	0	0	0	0	0
8	[644]	644	667.311	10.9	0	0	0	1.02946e+06	0	0	0	381685	0	0	0	2.21396e+06	64500000	855062	0	1.33666e+06	476091	0	0	0	0	0	0	223150	0	0	232892	0	32400000	3.81388e+06	0	0	0	0	0	0	4.1e+06	4.28883e+06	1.12433e+06	0	0	0	0	0	0
8	[644]	644	667.311	10.9	0	0	0	1.02946e+06	0	0	0	381685	0	0	0	2.21396e+06	64500000	855062	0	1.33666e+06	476091	0	0	0	0	0	0	223150	0	0	232892	0	32400000	3.81388e+06	0	0	0	0	0	0	4.1e+06	4.28883e+06	1.12433e+06	0	0	0	0	0	0
8	[644]	644	667.311	10.9	0	0	0	1.02946e+06	0	0	0	381685	0	0	0	2.21396e+06	64500000	855062	0	1.33666e+06	476091	0	0	0	0	0	0	223150	0	0	232892	0	32400000	3.81388e+06	0	0	0	0	0	0	4.1e+06	4.28883e+06	1.12433e+06	0	0	0	0	0	0
8	[644]	644	667.311	10.9	0	0	0	1.02946e+06	0	0	0	381685	0	0	0	2.21396e+06	64500000	855062	0	1.33666e+06	476091	0	0	0	0	0	0	223150	0	0	232892	0	32400000	3.81388e+06	0	0	0	0	0	0	4.1e+06	4.28883e+06	1.12433e+06	0	0	0	0	0	0
8	[644]	644	667.311	10.9	0	0	0	1.02946e+06	0	0	0	381685	0	0	0	2.21396e+06	64500000	855062	0	1.33666e+06	476091	0	0	0	0	0	0	223150	0	0	232892	0	32400000	3.81388e+06	0	0	0	0	0	0	4.1e+06	4.28883e+06	1.12433e+06	0	0	0	0	0	0
8	[644]	644	667.311	10.9	0	0	0	1.02946e+06	0	0	0	381685	0	0	0	2.21396e+06	64500000	855062	0	1.33666e+06	476091	0	0	0	0	0	0	223150	0	0	232892	0	32400000	3.81388e+06	0	0	0	0	0	0	4.1e+06	4.28883e+06	1.12433e+06	0	0	0	0	0	0
8	[644]	644	667.311	10.9	0	0	0	1.02946e+06	0	0	0	381685	0	0	0	2.21396e+06	64500000	855062	0	1.33666e+06	476091	0	0	0	0	0	0	223150	0	0	232892	0	32400000	3.81388e+06	0	0	0	0	0	0	4.1e+06	4.28883e+06	1.12433e+06	0	0	0	0	0	0
8	[644]	644	667.311	10.9	0	0	0	1.02946e+06	0	0	0	381685	0	0	0	2.21396e+06	64500000	855062	0	1.33666e+06	476091	0	0	0	0	0	0	223150	0	0	232892	0	32400000	3.81388e+06	0	0	0	0	0	0	4.1e+06	4.28883e+06	1.12433e+06	0	0	0	0	0	0
8	[644]	644	667.311	10.9	0	0	0	1.02946e+06	0	0	0	381685	0	0	0	2.21396e+06	64500000	855062	0	1.33666e+06	476091	0	0	0	0	0	0	223150	0	0	232892	0	32400000	3.81388e+06	0	0	0	0	0	0	4.1e+06	4.28883e+06	1.12433e+06	0	0	0	0	0	0
8	[644]	644	667.311	10.9	0	0	0	1.02946e+06	0	0	0	381685	0	0	0	2.21396e+06	64500000	855062	0	1.33666e+06	476091	0	0	0	0	0	0	223150	0	0	232892	0	32400000	3.81388e+06	0	0	0	0	0	0	4.1e+06	4.28883e+06	1.12433e+06	0	0	0	0	0	0
9	[3521,3568]	3568	789.347	8.5	0	0	0	0	0	0	0	0	0	0	0	0	9.75702e+06	0	0	0	0	0	0	0	0	0	0	0	0	0	0	0	0	0	0	0	0	0	0	0	0	0	0	0	0	0	0	0	0
9	[3521,3568]	3568	789.347	8.5	0	0	0	0	0	0	0	0	0	0	0	0	9.75702e+06	0	0	0	0	0	0	0	0	0	0	0	0	0	0	0	0	0	0	0	0	0	0	0	0	0	0	0	0	0	0	0	0
9	[3521,3568]	3568	789.347	8.5	0	0	0	0	0	0	0	0	0	0	0	0	9.75702e+06	0	0	0	0	0	0	0	0	0	0	0	0	0	0	0	0	0	0	0	0	0	0	0	0	0	0	0	0	0	0	0	0
9	[3521,3568]	3568	789.347	8.5	0	0	0	0	0	0	0	0	0	0	0	0	9.75702e+06	0	0	0	0	0	0	0	0	0	0	0	0	0	0	0	0	0	0	0	0	0	0	0	0	0	0	0	0	0	0	0	0
9	[3521,3568]	3568	789.347	8.5	0	0	0	0	0	0	0	0	0	0	0	0	9.75702e+06	0	0	0	0	0	0	0	0	0	0	0	0	0	0	0	0	0	0	0	0	0	0	0	0	0	0	0	0	0	0	0	0
9	[3521,3568]	3568	789.347	8.5	0	0	0	0	0	0	0	0	0	0	0	0	9.75702e+06	0	0	0	0	0	0	0	0	0	0	0	0	0	0	0	0	0	0	0	0	0	0	0	0	0	0	0	0	0	0	0	0
9	[3521,3568]	3568	789.347	8.5	0	0	0	0	0	0	0	0	0	0	0	0	9.75702e+06	0	0	0	0	0	0	0	0	0	0	0	0	0	0	0	0	0	0	0	0	0	0	0	0	0	0	0	0	0	0	0	0
9	[3521,3568]	3521	806.374	8.5	0	0	0	0	0	0	0	0	0	0	0	0	122000000	0	0	0	0	0	0	0	0	0	0	0	0	0	0	0	0	0	0	0	0	0	0	0	0	0	0	0	0	0	0	0	0
9	[3521,3568]	3521	806.374	8.5	0	0	0	0	0	0	0	0	0	0	0	0	122000000	0	0	0	0	0	0	0	0	0	0	0	0	0	0	0	0	0	0	0	0	0	0	0	0	0	0	0	0	0	0	0	0
9	[3521,3568]	3521	806.374	8.5	0	0	0	0	0	0	0	0	0	0	0	0	122000000	0	0	0	0	0	0	0	0	0	0	0	0	0	0	0	0	0	0	0	0	0	0	0	0	0	0	0	0	0	0	0	0
9	[3521,3568]	3521	806.374	8.5	0	0	0	0	0	0	0	0	0	0	0	0	122000000	0	0	0	0	0	0	0	0	0	0	0	0	0	0	0	0	0	0	0	0	0	0	0	0	0	0	0	0	0	0	0	0
9	[3521,3568]	3521	806.374	8.5	0	0	0	0	0	0	0	0	0	0	0	0	122000000	0	0	0	0	0	0	0	0	0	0	0	0	0	0	0	0	0	0	0	0	0	0	0	0	0	0	0	0	0	0	0	0
9	[3521,3568]	3521	806.374	8.5	0	0	0	0	0	0	0	0	0	0	0	0	122000000	0	0	0	0	0	0	0	0	0	0	0	0	0	0	0	0	0	0	0	0	0	0	0	0	0	0	0	0	0	0	0	0
9	[3521,3568]	3521	806.374	8.5	0	0	0	0	0	0	0	0	0	0	0	0	122000000	0	0	0	0	0	0	0	0	0	0	0	0	0	0	0	0	0	0	0	0	0	0	0	0	0	0	0	0	0	0	0	0
10	[3539]	3539	549.306	6	0	0	0	0	0	0	0	0	0	0	0	0	31500000	0	0	0	0	0	0	0	0	0	0	0	0	0	0	0	5.62412e+06	39200000	0	0	0	0	0	0	489442	5.85902e+06	0	0	0	0	0	0	0
10	[3539]	3539	549.306	6	0	0	0	0	0	0	0	0	0	0	0	0	31500000	0	0	0	0	0	0	0	0	0	0	0	0	0	0	0	5.62412e+06	39200000	0	0	0	0	0	0	489442	5.85902e+06	0	0	0	0	0	0	0
11	[3549]	3549	578.332	8.5	0	0	0	0	0	0	0	0	0	0	0	0	18700000	0	0	0	0	0	0	0	0	0	0	0	0	0	0	0	5.93479e+06	18400000	0	0	0	0	0	0	0	0	0	0	0	0	0	0	0
11	[3549]	3549	578.332	8.5	0	0	0	0	0	0	0	0	0	0	0	0	18700000	0	0	0	0	0	0	0	0	0	0	0	0	0	0	0	5.93479e+06	18400000	0	0	0	0	0	0	0	0	0	0	0	0	0	0	0
12	[3565]	3565	822.369	9.4	0	0	0	0	0	0	0	0	0	0	0	0	14400000	0	0	0	0	0	0	0	0	0	0	0	0	0	0	0	0	0	0	0	0	0	0	0	0	0	0	0	0	0	0	0	0
12	[3565]	3565	822.369	9.4	0	0	0	0	0	0	0	0	0	0	0	0	14400000	0	0	0	0	0	0	0	0	0	0	0	0	0	0	0	0	0	0	0	0	0	0	0	0	0	0	0	0	0	0	0	0
12	[3565]	3565	822.369	9.4	0	0	0	0	0	0	0	0	0	0	0	0	14400000	0	0	0	0	0	0	0	0	0	0	0	0	0	0	0	0	0	0	0	0	0	0	0	0	0	0	0	0	0	0	0	0
12	[3565]	3565	822.369	9.4	0	0	0	0	0	0	0	0	0	0	0	0	14400000	0	0	0	0	0	0	0	0	0	0	0	0	0	0	0	0	0	0	0	0	0	0	0	0	0	0	0	0	0	0	0	0
12	[3565]	3565	822.369	9.4	0	0	0	0	0	0	0	0	0	0	0	0	14400000	0	0	0	0	0	0	0	0	0	0	0	0	0	0	0	0	0	0	0	0	0	0	0	0	0	0	0	0	0	0	0	0
12	[3565]	3565	822.369	9.4	0	0	0	0	0	0	0	0	0	0	0	0	14400000	0	0	0	0	0	0	0	0	0	0	0	0	0	0	0	0	0	0	0	0	0	0	0	0	0	0	0	0	0	0	0	0
12	[3565]	3565	822.369	9.4	0	0	0	0	0	0	0	0	0	0	0	0	14400000	0	0	0	0	0	0	0	0	0	0	0	0	0	0	0	0	0	0	0	0	0	0	0	0	0	0	0	0	0	0	0	0
12	[3565]	3565	822.369	9.4	0	0	0	0	0	0	0	0	0	0	0	0	14400000	0	0	0	0	0	0	0	0	0	0	0	0	0	0	0	0	0	0	0	0	0	0	0	0	0	0	0	0	0	0	0	0
12	[3565]	3565	822.369	9.4	0	0	0	0	0	0	0	0	0	0	0	0	14400000	0	0	0	0	0	0	0	0	0	0	0	0	0	0	0	0	0	0	0	0	0	0	0	0	0	0	0	0	0	0	0	0
12	[3565]	3565	822.369	9.4	0	0	0	0	0	0	0	0	0	0	0	0	14400000	0	0	0	0	0	0	0	0	0	0	0	0	0	0	0	0	0	0	0	0	0	0	0	0	0	0	0	0	0	0	0	0
12	[3565]	3565	822.369	9.4	0	0	0	0	0	0	0	0	0	0	0	0	14400000	0	0	0	0	0	0	0	0	0	0	0	0	0	0	0	0	0	0	0	0	0	0	0	0	0	0	0	0	0	0	0	0
12	[3565]	3565	822.369	9.4	0	0	0	0	0	0	0	0	0	0	0	0	14400000	0	0	0	0	0	0	0	0	0	0	0	0	0	0	0	0	0	0	0	0	0	0	0	0	0	0	0	0	0	0	0	0
12	[3565]	3565	822.369	9.4	0	0	0	0	0	0	0	0	0	0	0	0	14400000	0	0	0	0	0	0	0	0	0	0	0	0	0	0	0	0	0	0	0	0	0	0	0	0	0	0	0	0	0	0	0	0
12	[3565]	3565	822.369	9.4	0	0	0	0	0	0	0	0	0	0	0	0	14400000	0	0	0	0	0	0	0	0	0	0	0	0	0	0	0	0	0	0	0	0	0	0	0	0	0	0	0	0	0	0	0	0
13	[9649,9650]	9650	605.296	8.6	0	0	0	0	0	0	0	0	0	0	0	0	0	0	0	0	0	0	0	0	0	0	0	0	0	0	0	0	18600000	23800000	0	0	0	0	0	0	0	0	0	0	0	0	0	0	0
13	[9649,9650]	9650	605.296	8.6	0	0	0	0	0	0	0	0	0	0	0	0	0	0	0	0	0	0	0	0	0	0	0	0	0	0	0	0	18600000	23800000	0	0	0	0	0	0	0	0	0	0	0	0	0	0	0
13	[9649,9650]	9649	622.322	8.6	0	0	0	0	0	0	0	0	0	0	0	0	0	0	0	0	0	0	0	0	0	0	0	0	0	0	0	0	20400000	27400000	0	0	0	0	0	0	0	0	0	0	0	0	0	0	0
13	[9649,9650]	9649	622.322	8.6	0	0	0	0	0	0	0	0	0	0	0	0	0	0	0	0	0	0	0	0	0	0	0	0	0	0	0	0	20400000	27400000	0	0	0	0	0	0	0	0	0	0	0	0	0	0	0
13	[9649,9650]	9649	622.322	8.6	0	0	0	0	0	0	0	0	0	0	0	0	0	0	0	0	0	0	0	0	0	0	0	0	0	0	0	0	20400000	27400000	0	0	0	0	0	0	0	0	0	0	0	0	0	0	0
13	[9649,9650]	9649	622.322	8.6	0	0	0	0	0	0	0	0	0	0	0	0	0	0	0	0	0	0	0	0	0	0	0	0	0	0	0	0	20400000	27400000	0	0	0	0	0	0	0	0	0	0	0	0	0	0	0
13	[9649,9650]	9649	622.322	8.6	0	0	0	0	0	0	0	0	0	0	0	0	0	0	0	0	0	0	0	0	0	0	0	0	0	0	0	0	20400000	27400000	0	0	0	0	0	0	0	0	0	0	0	0	0	0	0
13	[9649,9650]	9649	622.322	8.6	0	0	0	0	0	0	0	0	0	0	0	0	0	0	0	0	0	0	0	0	0	0	0	0	0	0	0	0	20400000	27400000	0	0	0	0	0	0	0	0	0	0	0	0	0	0	0
14	[10922]	10922	752.399	12.4	0	0	0	0	0	0	0	0	0	0	0	0	0	0	0	0	0	0	0	0	0	0	0	0	0	0	0	0	0	0	0	0	0	0	0	0	0	0	0	0	0	0	0	0	0
14	[10922]	10922	752.399	12.4	0	0	0	0	0	0	0	0	0	0	0	0	0	0	0	0	0	0	0	0	0	0	0	0	0	0	0	0	0	0	0	0	0	0	0	0	0	0	0	0	0	0	0	0	0
14	[10922]	10922	752.399	12.4	0	0	0	0	0	0	0	0	0	0	0	0	0	0	0	0	0	0	0	0	0	0	0	0	0	0	0	0	0	0	0	0	0	0	0	0	0	0	0	0	0	0	0	0	0
14	[10922]	10922	752.399	12.4	0	0	0	0	0	0	0	0	0	0	0	0	0	0	0	0	0	0	0	0	0	0	0	0	0	0	0	0	0	0	0	0	0	0	0	0	0	0	0	0	0	0	0	0	0
14	[10922]	10922	752.399	12.4	0	0	0	0	0	0	0	0	0	0	0	0	0	0	0	0	0	0	0	0	0	0	0	0	0	0	0	0	0	0	0	0	0	0	0	0	0	0	0	0	0	0	0	0	0
14	[10922]	10922	752.399	12.4	0	0	0	0	0	0	0	0	0	0	0	0	0	0	0	0	0	0	0	0	0	0	0	0	0	0	0	0	0	0	0	0	0	0	0	0	0	0	0	0	0	0	0	0	0
14	[10922]	10922	752.399	12.4	0	0	0	0	0	0	0	0	0	0	0	0	0	0	0	0	0	0	0	0	0	0	0	0	0	0	0	0	0	0	0	0	0	0	0	0	0	0	0	0	0	0	0	0	0
14	[10922]	10922	752.399	12.4	0	0	0	0	0	0	0	0	0	0	0	0	0	0	0	0	0	0	0	0	0	0	0	0	0	0	0	0	0	0	0	0	0	0	0	0	0	0	0	0	0	0	0	0	0
14	[10922]	10922	752.399	12.4	0	0	0	0	0	0	0	0	0	0	0	0	0	0	0	0	0	0	0	0	0	0	0	0	0	0	0	0	0	0	0	0	0	0	0	0	0	0	0	0	0	0	0	0	0
14	[10922]	10922	752.399	12.4	0	0	0	0	0	0	0	0	0	0	0	0	0	0	0	0	0	0	0	0	0	0	0	0	0	0	0	0	0	0	0	0	0	0	0	0	0	0	0	0	0	0	0	0	0
14	[10922]	10922	752.399	12.4	0	0	0	0	0	0	0	0	0	0	0	0	0	0	0	0	0	0	0	0	0	0	0	0	0	0	0	0	0	0	0	0	0	0	0	0	0	0	0	0	0	0	0	0	0
14	[10922]	10922	752.399	12.4	0	0	0	0	0	0	0	0	0	0	0	0	0	0	0	0	0	0	0	0	0	0	0	0	0	0	0	0	0	0	0	0	0	0	0	0	0	0	0	0	0	0	0	0	0
14	[10922]	10922	752.399	12.4	0	0	0	0	0	0	0	0	0	0	0	0	0	0	0	0	0	0	0	0	0	0	0	0	0	0	0	0	0	0	0	0	0	0	0	0	0	0	0	0	0	0	0	0	0
14	[10922]	10922	752.399	12.4	0	0	0	0	0	0	0	0	0	0	0	0	0	0	0	0	0	0	0	0	0	0	0	0	0	0	0	0	0	0	0	0	0	0	0	0	0	0	0	0	0	0	0	0	0
14	[10922]	10922	752.399	12.4	0	0	0	0	0	0	0	0	0	0	0	0	0	0	0	0	0	0	0	0	0	0	0	0	0	0	0	0	0	0	0	0	0	0	0	0	0	0	0	0	0	0	0	0	0
14	[10922]	10922	752.399	12.4	0	0	0	0	0	0	0	0	0	0	0	0	0	0	0	0	0	0	0	0	0	0	0	0	0	0	0	0	0	0	0	0	0	0	0	0	0	0	0	0	0	0	0	0	0
14	[10922]	10922	752.399	12.4	0	0	0	0	0	0	0	0	0	0	0	0	0	0	0	0	0	0	0	0	0	0	0	0	0	0	0	0	0	0	0	0	0	0	0	0	0	0	0	0	0	0	0	0	0
14	[10922]	10922	752.399	12.4	0	0	0	0	0	0	0	0	0	0	0	0	0	0	0	0	0	0	0	0	0	0	0	0	0	0	0	0	0	0	0	0	0	0	0	0	0	0	0	0	0	0	0	0	0
14	[10922]	10922	752.399	12.4	0	0	0	0	0	0	0	0	0	0	0	0	0	0	0	0	0	0	0	0	0	0	0	0	0	0	0	0	0	0	0	0	0	0	0	0	0	0	0	0	0	0	0	0	0
14	[10922]	10922	752.399	12.4	0	0	0	0	0	0	0	0	0	0	0	0	0	0	0	0	0	0	0	0	0	0	0	0	0	0	0	0	0	0	0	0	0	0	0	0	0	0	0	0	0	0	0	0	0
14	[10922]	10922	752.399	12.4	0	0	0	0	0	0	0	0	0	0	0	0	0	0	0	0	0	0	0	0	0	0	0	0	0	0	0	0	0	0	0	0	0	0	0	0	0	0	0	0	0	0	0	0	0
14	[10922]	10922	752.399	12.4	0	0	0	0	0	0	0	0	0	0	0	0	0	0	0	0	0	0	0	0	0	0	0	0	0	0	0	0	0	0	0	0	0	0	0	0	0	0	0	0	0	0	0	0	0
14	[10922]	10922	752.399	12.4	0	0	0	0	0	0	0	0	0	0	0	0	0	0	0	0	0	0	0	0	0	0	0	0	0	0	0	0	0	0	0	0	0	0	0	0	0	0	0	0	0	0	0	0	0
14	[10922]	10922	752.399	12.4	0	0	0	0	0	0	0	0	0	0	0	0	0	0	0	0	0	0	0	0	0	0	0	0	0	0	0	0	0	0	0	0	0	0	0	0	0	0	0	0	0	0	0	0	0
14	[10922]	10922	752.399	12.4	0	0	0	0	0	0	0	0	0	0	0	0	0	0	0	0	0	0	0	0	0	0	0	0	0	0	0	0	0	0	0	0	0	0	0	0	0	0	0	0	0	0	0	0	0
14	[10922]	10922	752.399	12.4	0	0	0	0	0	0	0	0	0	0	0	0	0	0	0	0	0	0	0	0	0	0	0	0	0	0	0	0	0	0	0	0	0	0	0	0	0	0	0	0	0	0	0	0	0
14	[10922]	10922	752.399	12.4	0	0	0	0	0	0	0	0	0	0	0	0	0	0	0	0	0	0	0	0	0	0	0	0	0	0	0	0	0	0	0	0	0	0	0	0	0	0	0	0	0	0	0	0	0
14	[10922]	10922	752.399	12.4	0	0	0	0	0	0	0	0	0	0	0	0	0	0	0	0	0	0	0	0	0	0	0	0	0	0	0	0	0	0	0	0	0	0	0	0	0	0	0	0	0	0	0	0	0
14	[10922]	10922	752.399	12.4	0	0	0	0	0	0	0	0	0	0	0	0	0	0	0	0	0	0	0	0	0	0	0	0	0	0	0	0	0	0	0	0	0	0	0	0	0	0	0	0	0	0	0	0	0
14	[10922]	10922	752.399	12.4	0	0	0	0	0	0	0	0	0	0	0	0	0	0	0	0	0	0	0	0	0	0	0	0	0	0	0	0	0	0	0	0	0	0	0	0	0	0	0	0	0	0	0	0	0
14	[10922]	10922	752.399	12.4	0	0	0	0	0	0	0	0	0	0	0	0	0	0	0	0	0	0	0	0	0	0	0	0	0	0	0	0	0	0	0	0	0	0	0	0	0	0	0	0	0	0	0	0	0
14	[10922]	10922	752.399	12.4	0	0	0	0	0	0	0	0	0	0	0	0	0	0	0	0	0	0	0	0	0	0	0	0	0	0	0	0	0	0	0	0	0	0	0	0	0	0	0	0	0	0	0	0	0
14	[10922]	10922	752.399	12.4	0	0	0	0	0	0	0	0	0	0	0	0	0	0	0	0	0	0	0	0	0	0	0	0	0	0	0	0	0	0	0	0	0	0	0	0	0	0	0	0	0	0	0	0	0
14	[10922]	10922	752.399	12.4	0	0	0	0	0	0	0	0	0	0	0	0	0	0	0	0	0	0	0	0	0	0	0	0	0	0	0	0	0	0	0	0	0	0	0	0	0	0	0	0	0	0	0	0	0
14	[10922]	10922	752.399	12.4	0	0	0	0	0	0	0	0	0	0	0	0	0	0	0	0	0	0	0	0	0	0	0	0	0	0	0	0	0	0	0	0	0	0	0	0	0	0	0	0	0	0	0	0	0
14	[10922]	10922	752.399	12.4	0	0	0	0	0	0	0	0	0	0	0	0	0	0	0	0	0	0	0	0	0	0	0	0	0	0	0	0	0	0	0	0	0	0	0	0	0	0	0	0	0	0	0	0	0
14	[10922]	10922	752.399	12.4	0	0	0	0	0	0	0	0	0	0	0	0	0	0	0	0	0	0	0	0	0	0	0	0	0	0	0	0	0	0	0	0	0	0	0	0	0	0	0	0	0	0	0	0	0
14	[10922]	10922	752.399	12.4	0	0	0	0	0	0	0	0	0	0	0	0	0	0	0	0	0	0	0	0	0	0	0	0	0	0	0	0	0	0	0	0	0	0	0	0	0	0	0	0	0	0	0	0	0
14	[10922]	10922	752.399	12.4	0	0	0	0	0	0	0	0	0	0	0	0	0	0	0	0	0	0	0	0	0	0	0	0	0	0	0	0	0	0	0	0	0	0	0	0	0	0	0	0	0	0	0	0	0
14	[10922]	10922	752.399	12.4	0	0	0	0	0	0	0	0	0	0	0	0	0	0	0	0	0	0	0	0	0	0	0	0	0	0	0	0	0	0	0	0	0	0	0	0	0	0	0	0	0	0	0	0	0
14	[10922]	10922	752.399	12.4	0	0	0	0	0	0	0	0	0	0	0	0	0	0	0	0	0	0	0	0	0	0	0	0	0	0	0	0	0	0	0	0	0	0	0	0	0	0	0	0	0	0	0	0	0
14	[10922]	10922	752.399	12.4	0	0	0	0	0	0	0	0	0	0	0	0	0	0	0	0	0	0	0	0	0	0	0	0	0	0	0	0	0	0	0	0	0	0	0	0	0	0	0	0	0	0	0	0	0
14	[10922]	10922	752.399	12.4	0	0	0	0	0	0	0	0	0	0	0	0	0	0	0	0	0	0	0	0	0	0	0	0	0	0	0	0	0	0	0	0	0	0	0	0	0	0	0	0	0	0	0	0	0
14	[10922]	10922	752.399	12.4	0	0	0	0	0	0	0	0	0	0	0	0	0	0	0	0	0	0	0	0	0	0	0	0	0	0	0	0	0	0	0	0	0	0	0	0	0	0	0	0	0	0	0	0	0
14	[10922]	10922	752.399	12.4	0	0	0	0	0	0	0	0	0	0	0	0	0	0	0	0	0	0	0	0	0	0	0	0	0	0	0	0	0	0	0	0	0	0	0	0	0	0	0	0	0	0	0	0	0
14	[10922]	10922	752.399	12.4	0	0	0	0	0	0	0	0	0	0	0	0	0	0	0	0	0	0	0	0	0	0	0	0	0	0	0	0	0	0	0	0	0	0	0	0	0	0	0	0	0	0	0	0	0
14	[10922]	10922	752.399	12.4	0	0	0	0	0	0	0	0	0	0	0	0	0	0	0	0	0	0	0	0	0	0	0	0	0	0	0	0	0	0	0	0	0	0	0	0	0	0	0	0	0	0	0	0	0
14	[10922]	10922	752.399	12.4	0	0	0	0	0	0	0	0	0	0	0	0	0	0	0	0	0	0	0	0	0	0	0	0	0	0	0	0	0	0	0	0	0	0	0	0	0	0	0	0	0	0	0	0	0
15	[3519,3527]	3519	547.29	9.1	0	0	0	0	0	0	0	0	0	0	0	0	404000000	0	0	1.41872e+06	0	0	0	0	0	0	0	0	0	0	0	0	217000000	345000000	0	195088	0	0	3.23833e+06	289897	7.06143e+06	43300000	0	0	0	0	0	926370	0
15	[3519,3527]	3519	547.29	9.1	0	0	0	0	0	0	0	0	0	0	0	0	404000000	0	0	1.41872e+06	0	0	0	0	0	0	0	0	0	0	0	0	217000000	345000000	0	195088	0	0	3.23833e+06	289897	7.06143e+06	43300000	0	0	0	0	0	926370	0
15	[3519,3527]	3527	578.332	9.1	0	0	0	0	0	0	0	0	0	0	0	0	60300000	0	0	499025	0	0	0	0	0	0	0	0	0	0	0	0	30700000	54100000	0	0	0	0	0	0	1.86057e+06	11000000	0	0	0	0	0	0	0
16	[3537]	3537	564.317	8.5	0	0	0	0	0	0	0	0	0	0	0	0	28400000	0	0	0	0	0	0	0	0	0	0	0	0	0	0	0	13900000	45900000	0	0	0	0	0	0	0	241234	0	0	0	0	0	0	0
17	[3552]	3552	698.354	10.8	0	0	0	0	0	0	0	0	0	0	0	0	21600000	0	0	1.89949e+06	0	0	0	0	0	0	0	0	0	0	0	0	7.09849e+06	1.18581e+06	0	0	0	0	0	0	942964	807471	0	0	0	0	0	0	0
17	[3552]	3552	698.354	10.8	0	0	0	0	0	0	0	0	0	0	0	0	21600000	0	0	1.89949e+06	0	0	0	0	0	0	0	0	0	0	0	0	7.09849e+06	1.18581e+06	0	0	0	0	0	0	942964	807471	0	0	0	0	0	0	0
17	[3552]	3552	698.354	10.8	0	0	0	0	0	0	0	0	0	0	0	0	21600000	0	0	1.89949e+06	0	0	0	0	0	0	0	0	0	0	0	0	7.09849e+06	1.18581e+06	0	0	0	0	0	0	942964	807471	0	0	0	0	0	0	0
18	[3643]	3643	685.321	7.7	0	0	0	0	0	0	0	0	0	0	0	0	4.78701e+06	0	0	0	0	2.68114e+06	0	0	0	0	0	0	3.3257e+06	0	0	0	2.18648e+06	0	0	0	0	0	0	0	0	0	0	0	0	0	0	0	0
18	[3643]	3643	685.321	7.7	0	0	0	0	0	0	0	0	0	0	0	0	4.78701e+06	0	0	0	0	2.68114e+06	0	0	0	0	0	0	3.3257e+06	0	0	0	2.18648e+06	0	0	0	0	0	0	0	0	0	0	0	0	0	0	0	0
18	[3643]	3643	685.321	7.7	0	0	0	0	0	0	0	0	0	0	0	0	4.78701e+06	0	0	0	0	2.68114e+06	0	0	0	0	0	0	3.3257e+06	0	0	0	2.18648e+06	0	0	0	0	0	0	0	0	0	0	0	0	0	0	0	0
18	[3643]	3643	685.321	7.7	0	0	0	0	0	0	0	0	0	0	0	0	4.78701e+06	0	0	0	0	2.68114e+06	0	0	0	0	0	0	3.3257e+06	0	0	0	2.18648e+06	0	0	0	0	0	0	0	0	0	0	0	0	0	0	0	0
18	[3643]	3643	685.321	7.7	0	0	0	0	0	0	0	0	0	0	0	0	4.78701e+06	0	0	0	0	2.68114e+06	0	0	0	0	0	0	3.3257e+06	0	0	0	2.18648e+06	0	0	0	0	0	0	0	0	0	0	0	0	0	0	0	0
18	[3643]	3643	685.321	7.7	0	0	0	0	0	0	0	0	0	0	0	0	4.78701e+06	0	0	0	0	2.68114e+06	0	0	0	0	0	0	3.3257e+06	0	0	0	2.18648e+06	0	0	0	0	0	0	0	0	0	0	0	0	0	0	0	0
18	[3643]	3643	685.321	7.7	0	0	0	0	0	0	0	0	0	0	0	0	4.78701e+06	0	0	0	0	2.68114e+06	0	0	0	0	0	0	3.3257e+06	0	0	0	2.18648e+06	0	0	0	0	0	0	0	0	0	0	0	0	0	0	0	0
18	[3643]	3643	685.321	7.7	0	0	0	0	0	0	0	0	0	0	0	0	4.78701e+06	0	0	0	0	2.68114e+06	0	0	0	0	0	0	3.3257e+06	0	0	0	2.18648e+06	0	0	0	0	0	0	0	0	0	0	0	0	0	0	0	0
19	[9652,9662]	9662	605.296	8.3	0	0	0	0	0	0	0	0	0	0	0	0	0	0	0	0	0	0	0	0	0	0	0	0	0	0	0	0	5.6013e+06	7.32941e+06	0	0	0	0	0	0	0	0	0	0	0	0	0	0	0
19	[9652,9662]	9662	605.296	8.3	0	0	0	0	0	0	0	0	0	0	0	0	0	0	0	0	0	0	0	0	0	0	0	0	0	0	0	0	5.6013e+06	7.32941e+06	0	0	0	0	0	0	0	0	0	0	0	0	0	0	0
19	[9652,9662]	9652	622.322	8.3	0	0	0	0	0	0	0	0	0	0	0	0	0	0	0	0	0	0	0	0	0	0	0	0	0	0	0	0	11900000	15100000	0	0	0	0	0	0	0	0	0	0	0	0	0	0	0
20	[9666]	9666	636.337	8.7	0	0	0	0	0	0	0	0	0	0	0	0	0	0	0	0	0	0	0	0	0	0	0	0	0	0	0	0	5.96132e+06	9.38392e+06	0	0	0	0	0	0	0	0	0	0	0	0	0	0	0
20	[9666]	9666	636.337	8.7	0	0	0	0	0	0	0	0	0	0	0	0	0	0	0	0	0	0	0	0	0	0	0	0	0	0	0	0	5.96132e+06	9.38392e+06	0	0	0	0	0	0	0	0	0	0	0	0	0	0	0
21	[9707]	9707	607.311	5.3	0	0	0	0	0	0	0	0	0	0	0	0	0	0	0	0	0	0	0	0	0	0	0	0	0	0	0	0	3.37549e+06	1.64502e+06	0	0	0	0	0	0	0	0	0	0	0	0	0	0	0
22	[10932]	10932	719.399	9.3	0	0	0	0	0	0	0	0	0	0	0	0	0	0	0	0	0	0	0	0	0	0	0	0	0	0	0	0	0	0	0	0	0	0	0	0	0	0	0	0	0	0	0	0	0
22	[10932]	10932	719.399	9.3	0	0	0	0	0	0	0	0	0	0	0	0	0	0	0	0	0	0	0	0	0	0	0	0	0	0	0	0	0	0	0	0	0	0	0	0	0	0	0	0	0	0	0	0	0
22	[10932]	10932	719.399	9.3	0	0	0	0	0	0	0	0	0	0	0	0	0	0	0	0	0	0	0	0	0	0	0	0	0	0	0	0	0	0	0	0	0	0	0	0	0	0	0	0	0	0	0	0	0
22	[10932]	10932	719.399	9.3	0	0	0	0	0	0	0	0	0	0	0	0	0	0	0	0	0	0	0	0	0	0	0	0	0	0	0	0	0	0	0	0	0	0	0	0	0	0	0	0	0	0	0	0	0
22	[10932]	10932	719.399	9.3	0	0	0	0	0	0	0	0	0	0	0	0	0	0	0	0	0	0	0	0	0	0	0	0	0	0	0	0	0	0	0	0	0	0	0	0	0	0	0	0	0	0	0	0	0
22	[10932]	10932	719.399	9.3	0	0	0	0	0	0	0	0	0	0	0	0	0	0	0	0	0	0	0	0	0	0	0	0	0	0	0	0	0	0	0	0	0	0	0	0	0	0	0	0	0	0	0	0	0
22	[10932]	10932	719.399	9.3	0	0	0	0	0	0	0	0	0	0	0	0	0	0	0	0	0	0	0	0	0	0	0	0	0	0	0	0	0	0	0	0	0	0	0	0	0	0	0	0	0	0	0	0	0
22	[10932]	10932	719.399	9.3	0	0	0	0	0	0	0	0	0	0	0	0	0	0	0	0	0	0	0	0	0	0	0	0	0	0	0	0	0	0	0	0	0	0	0	0	0	0	0	0	0	0	0	0	0
22	[10932]	10932	719.399	9.3	0	0	0	0	0	0	0	0	0	0	0	0	0	0	0	0	0	0	0	0	0	0	0	0	0	0	0	0	0	0	0	0	0	0	0	0	0	0	0	0	0	0	0	0	0
22	[10932]	10932	719.399	9.3	0	0	0	0	0	0	0	0	0	0	0	0	0	0	0	0	0	0	0	0	0	0	0	0	0	0	0	0	0	0	0	0	0	0	0	0	0	0	0	0	0	0	0	0	0
22	[10932]	10932	719.399	9.3	0	0	0	0	0	0	0	0	0	0	0	0	0	0	0	0	0	0	0	0	0	0	0	0	0	0	0	0	0	0	0	0	0	0	0	0	0	0	0	0	0	0	0	0	0
22	[10932]	10932	719.399	9.3	0	0	0	0	0	0	0	0	0	0	0	0	0	0	0	0	0	0	0	0	0	0	0	0	0	0	0	0	0	0	0	0	0	0	0	0	0	0	0	0	0	0	0	0	0
23	[3621]	3621	685.322	8.1	0	0	0	0	0	0	0	0	0	0	0	0	5.85219e+06	0	0	0	0	0	0	0	0	0	0	0	0	0	0	0	692872	0	0	0	0	0	0	0	0	0	0	0	0	0	0	0	0
23	[3621]	3621	685.322	8.1	0	0	0	0	0	0	0	0	0	0	0	0	5.85219e+06	0	0	0	0	0	0	0	0	0	0	0	0	0	0	0	692872	0	0	0	0	0	0	0	0	0	0	0	0	0	0	0	0
23	[3621]	3621	685.322	8.1	0	0	0	0	0	0	0	0	0	0	0	0	5.85219e+06	0	0	0	0	0	0	0	0	0	0	0	0	0	0	0	692872	0	0	0	0	0	0	0	0	0	0	0	0	0	0	0	0
23	[3621]	3621	685.322	8.1	0	0	0	0	0	0	0	0	0	0	0	0	5.85219e+06	0	0	0	0	0	0	0	0	0	0	0	0	0	0	0	692872	0	0	0	0	0	0	0	0	0	0	0	0	0	0	0	0
23	[3621]	3621	685.322	8.1	0	0	0	0	0	0	0	0	0	0	0	0	5.85219e+06	0	0	0	0	0	0	0	0	0	0	0	0	0	0	0	692872	0	0	0	0	0	0	0	0	0	0	0	0	0	0	0	0
23	[3621]	3621	685.322	8.1	0	0	0	0	0	0	0	0	0	0	0	0	5.85219e+06	0	0	0	0	0	0	0	0	0	0	0	0	0	0	0	692872	0	0	0	0	0	0	0	0	0	0	0	0	0	0	0	0
23	[3621]	3621	685.322	8.1	0	0	0	0	0	0	0	0	0	0	0	0	5.85219e+06	0	0	0	0	0	0	0	0	0	0	0	0	0	0	0	692872	0	0	0	0	0	0	0	0	0	0	0	0	0	0	0	0
23	[3621]	3621	685.322	8.1	0	0	0	0	0	0	0	0	0	0	0	0	5.85219e+06	0	0	0	0	0	0	0	0	0	0	0	0	0	0	0	692872	0	0	0	0	0	0	0	0	0	0	0	0	0	0	0	0
23	[3621]	3621	685.322	8.1	0	0	0	0	0	0	0	0	0	0	0	0	5.85219e+06	0	0	0	0	0	0	0	0	0	0	0	0	0	0	0	692872	0	0	0	0	0	0	0	0	0	0	0	0	0	0	0	0
23	[3621]	3621	685.322	8.1	0	0	0	0	0	0	0	0	0	0	0	0	5.85219e+06	0	0	0	0	0	0	0	0	0	0	0	0	0	0	0	692872	0	0	0	0	0	0	0	0	0	0	0	0	0	0	0	0
23	[3621]	3621	685.322	8.1	0	0	0	0	0	0	0	0	0	0	0	0	5.85219e+06	0	0	0	0	0	0	0	0	0	0	0	0	0	0	0	692872	0	0	0	0	0	0	0	0	0	0	0	0	0	0	0	0
23	[3621]	3621	685.322	8.1	0	0	0	0	0	0	0	0	0	0	0	0	5.85219e+06	0	0	0	0	0	0	0	0	0	0	0	0	0	0	0	692872	0	0	0	0	0	0	0	0	0	0	0	0	0	0	0	0
24	[8669]	8669	676.368	10.8	0	0	0	0	0	0	0	0	0	0	0	0	0	0	0	0	0	0	0	0	0	0	0	0	0	0	0	0	0	0	0	0	0	0	0	0	0	0	0	0	0	0	0	0	0
24	[8669]	8669	676.368	10.8	0	0	0	0	0	0	0	0	0	0	0	0	0	0	0	0	0	0	0	0	0	0	0	0	0	0	0	0	0	0	0	0	0	0	0	0	0	0	0	0	0	0	0	0	0
24	[8669]	8669	676.368	10.8	0	0	0	0	0	0	0	0	0	0	0	0	0	0	0	0	0	0	0	0	0	0	0	0	0	0	0	0	0	0	0	0	0	0	0	0	0	0	0	0	0	0	0	0	0
24	[8669]	8669	676.368	10.8	0	0	0	0	0	0	0	0	0	0	0	0	0	0	0	0	0	0	0	0	0	0	0	0	0	0	0	0	0	0	0	0	0	0	0	0	0	0	0	0	0	0	0	0	0
24	[8669]	8669	676.368	10.8	0	0	0	0	0	0	0	0	0	0	0	0	0	0	0	0	0	0	0	0	0	0	0	0	0	0	0	0	0	0	0	0	0	0	0	0	0	0	0	0	0	0	0	0	0
24	[8669]	8669	676.368	10.8	0	0	0	0	0	0	0	0	0	0	0	0	0	0	0	0	0	0	0	0	0	0	0	0	0	0	0	0	0	0	0	0	0	0	0	0	0	0	0	0	0	0	0	0	0
24	[8669]	8669	676.368	10.8	0	0	0	0	0	0	0	0	0	0	0	0	0	0	0	0	0	0	0	0	0	0	0	0	0	0	0	0	0	0	0	0	0	0	0	0	0	0	0	0	0	0	0	0	0
24	[8669]	8669	676.368	10.8	0	0	0	0	0	0	0	0	0	0	0	0	0	0	0	0	0	0	0	0	0	0	0	0	0	0	0	0	0	0	0	0	0	0	0	0	0	0	0	0	0	0	0	0	0
24	[8669]	8669	676.368	10.8	0	0	0	0	0	0	0	0	0	0	0	0	0	0	0	0	0	0	0	0	0	0	0	0	0	0	0	0	0	0	0	0	0	0	0	0	0	0	0	0	0	0	0	0	0
24	[8669]	8669	676.368	10.8	0	0	0	0	0	0	0	0	0	0	0	0	0	0	0	0	0	0	0	0	0	0	0	0	0	0	0	0	0	0	0	0	0	0	0	0	0	0	0	0	0	0	0	0	0
24	[8669]	8669	676.368	10.8	0	0	0	0	0	0	0	0	0	0	0	0	0	0	0	0	0	0	0	0	0	0	0	0	0	0	0	0	0	0	0	0	0	0	0	0	0	0	0	0	0	0	0	0	0
24	[8669]	8669	676.368	10.8	0	0	0	0	0	0	0	0	0	0	0	0	0	0	0	0	0	0	0	0	0	0	0	0	0	0	0	0	0	0	0	0	0	0	0	0	0	0	0	0	0	0	0	0	0
24	[8669]	8669	676.368	10.8	0	0	0	0	0	0	0	0	0	0	0	0	0	0	0	0	0	0	0	0	0	0	0	0	0	0	0	0	0	0	0	0	0	0	0	0	0	0	0	0	0	0	0	0	0
24	[8669]	8669	676.368	10.8	0	0	0	0	0	0	0	0	0	0	0	0	0	0	0	0	0	0	0	0	0	0	0	0	0	0	0	0	0	0	0	0	0	0	0	0	0	0	0	0	0	0	0	0	0
25	[8663]	8663	762.405	11.6	0	0	0	0	0	0	0	0	0	0	0	0	0	0	0	0	0	0	0	0	0	0	0	0	0	0	0	0	0	0	0	0	0	0	0	0	0	0	0	0	0	0	0	0	0
25	[8663]	8663	762.405	11.6	0	0	0	0	0	0	0	0	0	0	0	0	0	0	0	0	0	0	0	0	0	0	0	0	0	0	0	0	0	0	0	0	0	0	0	0	0	0	0	0	0	0	0	0	0
25	[8663]	8663	762.405	11.6	0	0	0	0	0	0	0	0	0	0	0	0	0	0	0	0	0	0	0	0	0	0	0	0	0	0	0	0	0	0	0	0	0	0	0	0	0	0	0	0	0	0	0	0	0
25	[8663]	8663	762.405	11.6	0	0	0	0	0	0	0	0	0	0	0	0	0	0	0	0	0	0	0	0	0	0	0	0	0	0	0	0	0	0	0	0	0	0	0	0	0	0	0	0	0	0	0	0	0
25	[8663]	8663	762.405	11.6	0	0	0	0	0	0	0	0	0	0	0	0	0	0	0	0	0	0	0	0	0	0	0	0	0	0	0	0	0	0	0	0	0	0	0	0	0	0	0	0	0	0	0	0	0
25	[8663]	8663	762.405	11.6	0	0	0	0	0	0	0	0	0	0	0	0	0	0	0	0	0	0	0	0	0	0	0	0	0	0	0	0	0	0	0	0	0	0	0	0	0	0	0	0	0	0	0	0	0
25	[8663]	8663	762.405	11.6	0	0	0	0	0	0	0	0	0	0	0	0	0	0	0	0	0	0	0	0	0	0	0	0	0	0	0	0	0	0	0	0	0	0	0	0	0	0	0	0	0	0	0	0	0
25	[8663]	8663	762.405	11.6	0	0	0	0	0	0	0	0	0	0	0	0	0	0	0	0	0	0	0	0	0	0	0	0	0	0	0	0	0	0	0	0	0	0	0	0	0	0	0	0	0	0	0	0	0
25	[8663]	8663	762.405	11.6	0	0	0	0	0	0	0	0	0	0	0	0	0	0	0	0	0	0	0	0	0	0	0	0	0	0	0	0	0	0	0	0	0	0	0	0	0	0	0	0	0	0	0	0	0
25	[8663]	8663	762.405	11.6	0	0	0	0	0	0	0	0	0	0	0	0	0	0	0	0	0	0	0	0	0	0	0	0	0	0	0	0	0	0	0	0	0	0	0	0	0	0	0	0	0	0	0	0	0
26	[8651,8679]	8651	745.377	11.6	0	0	0	0	0	0	0	0	0	0	0	0	0	0	0	0	0	0	0	0	0	0	0	0	0	0	0	0	0	0	0	0	0	0	0	0	0	0	0	0	0	0	0	0	0
26	[8651,8679]	8651	745.377	11.6	0	0	0	0	0	0	0	0	0	0	0	0	0	0	0	0	0	0	0	0	0	0	0	0	0	0	0	0	0	0	0	0	0	0	0	0	0	0	0	0	0	0	0	0	0
26	[8651,8679]	8651	745.377	11.6	0	0	0	0	0	0	0	0	0	0	0	0	0	0	0	0	0	0	0	0	0	0	0	0	0	0	0	0	0	0	0	0	0	0	0	0	0	0	0	0	0	0	0	0	0
26	[8651,8679]	8651	745.377	11.6	0	0	0	0	0	0	0	0	0	0	0	0	0	0	0	0	0	0	0	0	0	0	0	0	0	0	0	0	0	0	0	0	0	0	0	0	0	0	0	0	0	0	0	0	0
26	[8651,8679]	8651	745.377	11.6	0	0	0	0	0	0	0	0	0	0	0	0	0	0	0	0	0	0	0	0	0	0	0	0	0	0	0	0	0	0	0	0	0	0	0	0	0	0	0	0	0	0	0	0	0
26	[8651,8679]	8651	745.377	11.6	0	0	0	0	0	0	0	0	0	0	0	0	0	0	0	0	0	0	0	0	0	0	0	0	0	0	0	0	0	0	0	0	0	0	0	0	0	0	0	0	0	0	0	0	0
26	[8651,8679]	8651	745.377	11.6	0	0	0	0	0	0	0	0	0	0	0	0	0	0	0	0	0	0	0	0	0	0	0	0	0	0	0	0	0	0	0	0	0	0	0	0	0	0	0	0	0	0	0	0	0
26	[8651,8679]	8651	745.377	11.6	0	0	0	0	0	0	0	0	0	0	0	0	0	0	0	0	0	0	0	0	0	0	0	0	0	0	0	0	0	0	0	0	0	0	0	0	0	0	0	0	0	0	0	0	0
26	[8651,8679]	8651	745.377	11.6	0	0	0	0	0	0	0	0	0	0	0	0	0	0	0	0	0	0	0	0	0	0	0	0	0	0	0	0	0	0	0	0	0	0	0	0	0	0	0	0	0	0	0	0	0
26	[8651,8679]	8679	776.419	11.6	0	0	0	0	0	0	0	0	0	0	0	0	0	0	0	0	0	0	0	0	0	0	0	0	0	0	0	0	0	0	0	0	0	0	0	0	0	0	0	0	0	0	0	0	0
26	[8651,8679]	8679	776.419	11.6	0	0	0	0	0	0	0	0	0	0	0	0	0	0	0	0	0	0	0	0	0	0	0	0	0	0	0	0	0	0	0	0	0	0	0	0	0	0	0	0	0	0	0	0	0
27	[8712,10776]	10776	747.394	8.2	0	0	0	0	0	0	0	0	0	0	0	0	0	0	0	0	0	0	0	0	0	0	0	0	0	0	0	0	0	0	0	0	0	0	0	0	0	0	0	0	0	0	0	0	0
27	[8712,10776]	10776	747.394	8.2	0	0	0	0	0	0	0	0	0	0	0	0	0	0	0	0	0	0	0	0	0	0	0	0	0	0	0	0	0	0	0	0	0	0	0	0	0	0	0	0	0	0	0	0	0
27	[8712,10776]	10776	747.394	8.2	0	0	0	0	0	0	0	0	0	0	0	0	0	0	0	0	0	0	0	0	0	0	0	0	0	0	0	0	0	0	0	0	0	0	0	0	0	0	0	0	0	0	0	0	0
27	[8712,10776]	10776	747.394	8.2	0	0	0	0	0	0	0	0	0	0	0	0	0	0	0	0	0	0	0	0	0	0	0	0	0	0	0	0	0	0	0	0	0	0	0	0	0	0	0	0	0	0	0	0	0
27	[8712,10776]	10776	747.394	8.2	0	0	0	0	0	0	0	0	0	0	0	0	0	0	0	0	0	0	0	0	0	0	0	0	0	0	0	0	0	0	0	0	0	0	0	0	0	0	0	0	0	0	0	0	0
27	[8712,10776]	10776	747.394	8.2	0	0	0	0	0	0	0	0	0	0	0	0	0	0	0	0	0	0	0	0	0	0	0	0	0	0	0	0	0	0	0	0	0	0	0	0	0	0	0	0	0	0	0	0	0
27	[8712,10776]	10776	747.394	8.2	0	0	0	0	0	0	0	0	0	0	0	0	0	0	0	0	0	0	0	0	0	0	0	0	0	0	0	0	0	0	0	0	0	0	0	0	0	0	0	0	0	0	0	0	0
27	[8712,10776]	10776	747.394	8.2	0	0	0	0	0	0	0	0	0	0	0	0	0	0	0	0	0	0	0	0	0	0	0	0	0	0	0	0	0	0	0	0	0	0	0	0	0	0	0	0	0	0	0	0	0
27	[8712,10776]	8712	764.422	8.2	0	0	0	0	0	0	0	0	0	0	0	0	0	0	0	0	0	0	0	0	0	0	0	0	0	0	0	0	0	0	0	0	0	0	0	0	0	0	0	0	0	0	0	0	0
27	[8712,10776]	8712	764.422	8.2	0	0	0	0	0	0	0	0	0	0	0	0	0	0	0	0	0	0	0	0	0	0	0	0	0	0	0	0	0	0	0	0	0	0	0	0	0	0	0	0	0	0	0	0	0
27	[8712,10776]	8712	764.422	8.2	0	0	0	0	0	0	0	0	0	0	0	0	0	0	0	0	0	0	0	0	0	0	0	0	0	0	0	0	0	0	0	0	0	0	0	0	0	0	0	0	0	0	0	0	0
27	[8712,10776]	8712	764.422	8.2	0	0	0	0	0	0	0	0	0	0	0	0	0	0	0	0	0	0	0	0	0	0	0	0	0	0	0	0	0	0	0	0	0	0	0	0	0	0	0	0	0	0	0	0	0
27	[8712,10776]	8712	764.422	8.2	0	0	0	0	0	0	0	0	0	0	0	0	0	0	0	0	0	0	0	0	0	0	0	0	0	0	0	0	0	0	0	0	0	0	0	0	0	0	0	0	0	0	0	0	0
27	[8712,10776]	8712	764.422	8.2	0	0	0	0	0	0	0	0	0	0	0	0	0	0	0	0	0	0	0	0	0	0	0	0	0	0	0	0	0	0	0	0	0	0	0	0	0	0	0	0	0	0	0	0	0
27	[8712,10776]	8712	764.422	8.2	0	0	0	0	0	0	0	0	0	0	0	0	0	0	0	0	0	0	0	0	0	0	0	0	0	0	0	0	0	0	0	0	0	0	0	0	0	0	0	0	0	0	0	0	0
27	[8712,10776]	8712	764.422	8.2	0	0	0	0	0	0	0	0	0	0	0	0	0	0	0	0	0	0	0	0	0	0	0	0	0	0	0	0	0	0	0	0	0	0	0	0	0	0	0	0	0	0	0	0	0
27	[8712,10776]	8712	764.422	8.2	0	0	0	0	0	0	0	0	0	0	0	0	0	0	0	0	0	0	0	0	0	0	0	0	0	0	0	0	0	0	0	0	0	0	0	0	0	0	0	0	0	0	0	0	0
27	[8712,10776]	8712	764.422	8.2	0	0	0	0	0	0	0	0	0	0	0	0	0	0	0	0	0	0	0	0	0	0	0	0	0	0	0	0	0	0	0	0	0	0	0	0	0	0	0	0	0	0	0	0	0
27	[8712,10776]	8712	764.422	8.2	0	0	0	0	0	0	0	0	0	0	0	0	0	0	0	0	0	0	0	0	0	0	0	0	0	0	0	0	0	0	0	0	0	0	0	0	0	0	0	0	0	0	0	0	0
27	[8712,10776]	8712	764.422	8.2	0	0	0	0	0	0	0	0	0	0	0	0	0	0	0	0	0	0	0	0	0	0	0	0	0	0	0	0	0	0	0	0	0	0	0	0	0	0	0	0	0	0	0	0	0
28	[10941]	10941	737.352	12.7	0	0	0	0	0	0	0	0	0	0	0	0	0	0	0	0	0	0	0	0	0	0	0	0	0	0	0	0	0	0	0	0	0	0	0	0	0	0	0	0	0	0	0	0	0
28	[10941]	10941	737.352	12.7	0	0	0	0	0	0	0	0	0	0	0	0	0	0	0	0	0	0	0	0	0	0	0	0	0	0	0	0	0	0	0	0	0	0	0	0	0	0	0	0	0	0	0	0	0
28	[10941]	10941	737.352	12.7	0	0	0	0	0	0	0	0	0	0	0	0	0	0	0	0	0	0	0	0	0	0	0	0	0	0	0	0	0	0	0	0	0	0	0	0	0	0	0	0	0	0	0	0	0
28	[10941]	10941	737.352	12.7	0	0	0	0	0	0	0	0	0	0	0	0	0	0	0	0	0	0	0	0	0	0	0	0	0	0	0	0	0	0	0	0	0	0	0	0	0	0	0	0	0	0	0	0	0
28	[10941]	10941	737.352	12.7	0	0	0	0	0	0	0	0	0	0	0	0	0	0	0	0	0	0	0	0	0	0	0	0	0	0	0	0	0	0	0	0	0	0	0	0	0	0	0	0	0	0	0	0	0
28	[10941]	10941	737.352	12.7	0	0	0	0	0	0	0	0	0	0	0	0	0	0	0	0	0	0	0	0	0	0	0	0	0	0	0	0	0	0	0	0	0	0	0	0	0	0	0	0	0	0	0	0	0
28	[10941]	10941	737.352	12.7	0	0	0	0	0	0	0	0	0	0	0	0	0	0	0	0	0	0	0	0	0	0	0	0	0	0	0	0	0	0	0	0	0	0	0	0	0	0	0	0	0	0	0	0	0
28	[10941]	10941	737.352	12.7	0	0	0	0	0	0	0	0	0	0	0	0	0	0	0	0	0	0	0	0	0	0	0	0	0	0	0	0	0	0	0	0	0	0	0	0	0	0	0	0	0	0	0	0	0
29	[10966]	10966	637.357	7.9	0	0	0	0	0	0	0	0	0	0	0	0	0	0	0	0	0	0	0	0	0	0	0	0	0	0	0	0	0	0	0	0	0	0	0	0	0	0	0	0	0	0	0	0	0
29	[10966]	10966	637.357	7.9	0	0	0	0	0	0	0	0	0	0	0	0	0	0	0	0	0	0	0	0	0	0	0	0	0	0	0	0	0	0	0	0	0	0	0	0	0	0	0	0	0	0	0	0	0
29	[10966]	10966	637.357	7.9	0	0	0	0	0	0	0	0	0	0	0	0	0	0	0	0	0	0	0	0	0	0	0	0	0	0	0	0	0	0	0	0	0	0	0	0	0	0	0	0	0	0	0	0	0
30	[3524]	3524	547.29	8.6	0	0	0	0	0	0	0	0	0	0	0	0	64000000	0	0	0	0	0	0	0	0	0	0	0	0	0	0	0	24000000	78300000	0	0	0	0	649242	0	0	1.14312e+06	0	0	0	0	0	0	0
31	[3]	3	657.268	8.9	0	0	0	0	0	0	0	0	0	0	0	0	0	0	0	0	0	0	0	0	0	0	0	97400000	0	0	118000000	0	0	0	0	0	0	0	0	0	0	0	0	0	0	0	0	0	0
31	[3]	3	657.268	8.9	0	0	0	0	0	0	0	0	0	0	0	0	0	0	0	0	0	0	0	0	0	0	0	97400000	0	0	118000000	0	0	0	0	0	0	0	0	0	0	0	0	0	0	0	0	0	0
31	[3]	3	657.268	8.9	0	0	0	0	0	0	0	0	0	0	0	0	0	0	0	0	0	0	0	0	0	0	0	97400000	0	0	118000000	0	0	0	0	0	0	0	0	0	0	0	0	0	0	0	0	0	0
31	[3]	3	657.268	8.9	0	0	0	0	0	0	0	0	0	0	0	0	0	0	0	0	0	0	0	0	0	0	0	97400000	0	0	118000000	0	0	0	0	0	0	0	0	0	0	0	0	0	0	0	0	0	0
31	[3]	3	657.268	8.9	0	0	0	0	0	0	0	0	0	0	0	0	0	0	0	0	0	0	0	0	0	0	0	97400000	0	0	118000000	0	0	0	0	0	0	0	0	0	0	0	0	0	0	0	0	0	0
31	[3]	3	657.268	8.9	0	0	0	0	0	0	0	0	0	0	0	0	0	0	0	0	0	0	0	0	0	0	0	97400000	0	0	118000000	0	0	0	0	0	0	0	0	0	0	0	0	0	0	0	0	0	0
31	[3]	3	657.268	8.9	0	0	0	0	0	0	0	0	0	0	0	0	0	0	0	0	0	0	0	0	0	0	0	97400000	0	0	118000000	0	0	0	0	0	0	0	0	0	0	0	0	0	0	0	0	0	0
31	[3]	3	657.268	8.9	0	0	0	0	0	0	0	0	0	0	0	0	0	0	0	0	0	0	0	0	0	0	0	97400000	0	0	118000000	0	0	0	0	0	0	0	0	0	0	0	0	0	0	0	0	0	0
32	[5]	5	649.3	10.7	15400000	16000000	555499	6.45781e+06	1.5376e+06	0	12200000	104000000	2.71567e+06	0	51200000	18100000	794180	1.76134e+06	0	0	5.56168e+06	0	806474	0	1.38852e+06	0	0	54400000	7.03005e+06	0	3.81008e+06	0	0	0	0	0	0	0	0	0	0	0	0	0	0	0	0	0	0
32	[5]	5	649.3	10.7	15400000	16000000	555499	6.45781e+06	1.5376e+06	0	12200000	104000000	2.71567e+06	0	51200000	18100000	794180	1.76134e+06	0	0	5.56168e+06	0	806474	0	1.38852e+06	0	0	54400000	7.03005e+06	0	3.81008e+06	0	0	0	0	0	0	0	0	0	0	0	0	0	0	0	0	0	0
32	[5]	5	649.3	10.7	15400000	16000000	555499	6.45781e+06	1.5376e+06	0	12200000	104000000	2.71567e+06	0	51200000	18100000	794180	1.76134e+06	0	0	5.56168e+06	0	806474	0	1.38852e+06	0	0	54400000	7.03005e+06	0	3.81008e+06	0	0	0	0	0	0	0	0	0	0	0	0	0	0	0	0	0	0
33	[6]	6	629.238	7.7	119000000	4.53874e+06	6.50468e+06	504000000	4.79526e+06	3.42824e+06	70300000	0	0	0	459000000	55200000	0	10900000	0	0	19200000	0	0	0	4.27896e+06	5.02182e+06	0	58400000	7.11038e+06	0	0	0	0	0	0	0	0	0	0	0	0	0	0	0	0	0	0	0	0
33	[6]	6	629.238	7.7	119000000	4.53874e+06	6.50468e+06	504000000	4.79526e+06	3.42824e+06	70300000	0	0	0	459000000	55200000	0	10900000	0	0	19200000	0	0	0	4.27896e+06	5.02182e+06	0	58400000	7.11038e+06	0	0	0	0	0	0	0	0	0	0	0	0	0	0	0	0	0	0	0	0
33	[6]	6	629.238	7.7	119000000	4.53874e+06	6.50468e+06	504000000	4.79526e+06	3.42824e+06	70300000	0	0	0	459000000	55200000	0	10900000	0	0	19200000	0	0	0	4.27896e+06	5.02182e+06	0	58400000	7.11038e+06	0	0	0	0	0	0	0	0	0	0	0	0	0	0	0	0	0	0	0	0
34	[7,441]	441	629.273	10	24100000	9.6588e+06	2.76972e+06	1.68188e+06	0	0	8.87956e+06	0	6.7788e+06	0	29900000	31700000	0	0	0	0	1.94418e+06	0	0	0	0	0	0	730616	0	0	0	0	0	0	0	0	0	0	0	0	0	0	0	0	0	0	0	0	0
34	[7,441]	441	629.273	10	24100000	9.6588e+06	2.76972e+06	1.68188e+06	0	0	8.87956e+06	0	6.7788e+06	0	29900000	31700000	0	0	0	0	1.94418e+06	0	0	0	0	0	0	730616	0	0	0	0	0	0	0	0	0	0	0	0	0	0	0	0	0	0	0	0	0
34	[7,441]	441	629.273	10	24100000	9.6588e+06	2.76972e+06	1.68188e+06	0	0	8.87956e+06	0	6.7788e+06	0	29900000	31700000	0	0	0	0	1.94418e+06	0	0	0	0	0	0	730616	0	0	0	0	0	0	0	0	0	0	0	0	0	0	0	0	0	0	0	0	0
34	[7,441]	7	647.285	10	1310000000	933000000	168000000	103000000	89600000	255925	643000000	18400000	445000000	0	1690000000	1970000000	0	49600000	2.19974e+06	0	290000000	1.66466e+06	0	0	0	19400000	0	62600000	0	0	9.713e+06	0	0	0	0	0	0	0	1.83238e+06	0	0	0	0	3.47206e+06	0	0	0	3.25172e+06	0
34	[7,441]	7	647.285	10	1310000000	933000000	168000000	103000000	89600000	255925	643000000	18400000	445000000	0	1690000000	1970000000	0	49600000	2.19974e+06	0	290000000	1.66466e+06	0	0	0	19400000	0	62600000	0	0	9.713e+06	0	0	0	0	0	0	0	1.83238e+06	0	0	0	0	3.47206e+06	0	0	0	3.25172e+06	0
34	[7,441]	7	647.285	10	1310000000	933000000	168000000	103000000	89600000	255925	643000000	18400000	445000000	0	1690000000	1970000000	0	49600000	2.19974e+06	0	290000000	1.66466e+06	0	0	0	19400000	0	62600000	0	0	9.713e+06	0	0	0	0	0	0	0	1.83238e+06	0	0	0	0	3.47206e+06	0	0	0	3.25172e+06	0
35	[9]	9	603.222	6.8	2.38055e+06	4.1751e+06	0	283000000	2.62225e+06	0	70200000	60500000	0	0	68400000	101000000	0	1.95963e+06	0	0	50400000	0	0	0	0	4.85174e+06	0	44100000	254000000	0	0	0	0	0	0	0	0	0	0	0	0	0	0	0	0	0	0	0	0
35	[9]	9	603.222	6.8	2.38055e+06	4.1751e+06	0	283000000	2.62225e+06	0	70200000	60500000	0	0	68400000	101000000	0	1.95963e+06	0	0	50400000	0	0	0	0	4.85174e+06	0	44100000	254000000	0	0	0	0	0	0	0	0	0	0	0	0	0	0	0	0	0	0	0	0
35	[9]	9	603.222	6.8	2.38055e+06	4.1751e+06	0	283000000	2.62225e+06	0	70200000	60500000	0	0	68400000	101000000	0	1.95963e+06	0	0	50400000	0	0	0	0	4.85174e+06	0	44100000	254000000	0	0	0	0	0	0	0	0	0	0	0	0	0	0	0	0	0	0	0	0
36	[19]	19	1326.52	8.7	0	0	0	0	0	0	0	0	0	0	0	0	0	0	0	0	0	0	0	0	0	0	0	18700000	0	0	0	0	0	0	0	0	0	0	0	0	0	0	0	0	0	0	0	0	0
36	[19]	19	1326.52	8.7	0	0	0	0	0	0	0	0	0	0	0	0	0	0	0	0	0	0	0	0	0	0	0	18700000	0	0	0	0	0	0	0	0	0	0	0	0	0	0	0	0	0	0	0	0	0
37	[31]	31	605.238	7	0	0	0	0	0	0	13300000	87300000	0	0	59800000	0	0	1.26145e+06	0	0	0	0	0	0	0	0	0	12700000	0	0	0	0	0	0	0	0	0	0	0	0	0	0	0	0	0	0	0	0	0
37	[31]	31	605.238	7	0	0	0	0	0	0	13300000	87300000	0	0	59800000	0	0	1.26145e+06	0	0	0	0	0	0	0	0	0	12700000	0	0	0	0	0	0	0	0	0	0	0	0	0	0	0	0	0	0	0	0	0
37	[31]	31	605.238	7	0	0	0	0	0	0	13300000	87300000	0	0	59800000	0	0	1.26145e+06	0	0	0	0	0	0	0	0	0	12700000	0	0	0	0	0	0	0	0	0	0	0	0	0	0	0	0	0	0	0	0	0
37	[31]	31	605.238	7	0	0	0	0	0	0	13300000	87300000	0	0	59800000	0	0	1.26145e+06	0	0	0	0	0	0	0	0	0	12700000	0	0	0	0	0	0	0	0	0	0	0	0	0	0	0	0	0	0	0	0	0
37	[31]	31	605.238	7	0	0	0	0	0	0	13300000	87300000	0	0	59800000	0	0	1.26145e+06	0	0	0	0	0	0	0	0	0	12700000	0	0	0	0	0	0	0	0	0	0	0	0	0	0	0	0	0	0	0	0	0
37	[31]	31	605.238	7	0	0	0	0	0	0	13300000	87300000	0	0	59800000	0	0	1.26145e+06	0	0	0	0	0	0	0	0	0	12700000	0	0	0	0	0	0	0	0	0	0	0	0	0	0	0	0	0	0	0	0	0
37	[31]	31	605.238	7	0	0	0	0	0	0	13300000	87300000	0	0	59800000	0	0	1.26145e+06	0	0	0	0	0	0	0	0	0	12700000	0	0	0	0	0	0	0	0	0	0	0	0	0	0	0	0	0	0	0	0	0
37	[31]	31	605.238	7	0	0	0	0	0	0	13300000	87300000	0	0	59800000	0	0	1.26145e+06	0	0	0	0	0	0	0	0	0	12700000	0	0	0	0	0	0	0	0	0	0	0	0	0	0	0	0	0	0	0	0	0
37	[31]	31	605.238	7	0	0	0	0	0	0	13300000	87300000	0	0	59800000	0	0	1.26145e+06	0	0	0	0	0	0	0	0	0	12700000	0	0	0	0	0	0	0	0	0	0	0	0	0	0	0	0	0	0	0	0	0
38	[37]	37	655.253	9.2	0	0	0	0	0	0	0	0	0	0	0	0	0	0	0	0	0	0	0	0	0	0	0	16300000	0	0	0	0	0	0	0	0	0	0	0	0	0	0	0	0	0	0	0	0	0
38	[37]	37	655.253	9.2	0	0	0	0	0	0	0	0	0	0	0	0	0	0	0	0	0	0	0	0	0	0	0	16300000	0	0	0	0	0	0	0	0	0	0	0	0	0	0	0	0	0	0	0	0	0
38	[37]	37	655.253	9.2	0	0	0	0	0	0	0	0	0	0	0	0	0	0	0	0	0	0	0	0	0	0	0	16300000	0	0	0	0	0	0	0	0	0	0	0	0	0	0	0	0	0	0	0	0	0
39	[44]	44	593.238	6.6	0	0	0	0	0	0	0	0	0	0	0	0	0	0	0	0	0	0	0	0	0	0	0	12300000	0	0	0	0	0	0	0	0	0	0	0	0	0	0	0	0	0	0	0	0	0
39	[44]	44	593.238	6.6	0	0	0	0	0	0	0	0	0	0	0	0	0	0	0	0	0	0	0	0	0	0	0	12300000	0	0	0	0	0	0	0	0	0	0	0	0	0	0	0	0	0	0	0	0	0
39	[44]	44	593.238	6.6	0	0	0	0	0	0	0	0	0	0	0	0	0	0	0	0	0	0	0	0	0	0	0	12300000	0	0	0	0	0	0	0	0	0	0	0	0	0	0	0	0	0	0	0	0	0
40	[45,8069]	45	649.3	10.2	26200000	4.17994e+06	0	1.42353e+06	6.07875e+06	755176	28600000	33100000	1.35089e+06	0	108000000	3.33906e+06	226065	3.05731e+06	0	0	0	0	6.08709e+06	0	30600000	9.58778e+06	0	12900000	0	0	13200000	0	0	0	0	0	0	0	0	0	0	0	0	0	0	0	0	0	0
40	[45,8069]	45	649.3	10.2	26200000	4.17994e+06	0	1.42353e+06	6.07875e+06	755176	28600000	33100000	1.35089e+06	0	108000000	3.33906e+06	226065	3.05731e+06	0	0	0	0	6.08709e+06	0	30600000	9.58778e+06	0	12900000	0	0	13200000	0	0	0	0	0	0	0	0	0	0	0	0	0	0	0	0	0	0
40	[45,8069]	45	649.3	10.2	26200000	4.17994e+06	0	1.42353e+06	6.07875e+06	755176	28600000	33100000	1.35089e+06	0	108000000	3.33906e+06	226065	3.05731e+06	0	0	0	0	6.08709e+06	0	30600000	9.58778e+06	0	12900000	0	0	13200000	0	0	0	0	0	0	0	0	0	0	0	0	0	0	0	0	0	0
40	[45,8069]	45	649.3	10.2	26200000	4.17994e+06	0	1.42353e+06	6.07875e+06	755176	28600000	33100000	1.35089e+06	0	108000000	3.33906e+06	226065	3.05731e+06	0	0	0	0	6.08709e+06	0	30600000	9.58778e+06	0	12900000	0	0	13200000	0	0	0	0	0	0	0	0	0	0	0	0	0	0	0	0	0	0
40	[45,8069]	45	649.3	10.2	26200000	4.17994e+06	0	1.42353e+06	6.07875e+06	755176	28600000	33100000	1.35089e+06	0	108000000	3.33906e+06	226065	3.05731e+06	0	0	0	0	6.08709e+06	0	30600000	9.58778e+06	0	12900000	0	0	13200000	0	0	0	0	0	0	0	0	0	0	0	0	0	0	0	0	0	0
40	[45,8069]	45	649.3	10.2	26200000	4.17994e+06	0	1.42353e+06	6.07875e+06	755176	28600000	33100000	1.35089e+06	0	108000000	3.33906e+06	226065	3.05731e+06	0	0	0	0	6.08709e+06	0	30600000	9.58778e+06	0	12900000	0	0	13200000	0	0	0	0	0	0	0	0	0	0	0	0	0	0	0	0	0	0
40	[45,8069]	45	649.3	10.2	26200000	4.17994e+06	0	1.42353e+06	6.07875e+06	755176	28600000	33100000	1.35089e+06	0	108000000	3.33906e+06	226065	3.05731e+06	0	0	0	0	6.08709e+06	0	30600000	9.58778e+06	0	12900000	0	0	13200000	0	0	0	0	0	0	0	0	0	0	0	0	0	0	0	0	0	0
40	[45,8069]	45	649.3	10.2	26200000	4.17994e+06	0	1.42353e+06	6.07875e+06	755176	28600000	33100000	1.35089e+06	0	108000000	3.33906e+06	226065	3.05731e+06	0	0	0	0	6.08709e+06	0	30600000	9.58778e+06	0	12900000	0	0	13200000	0	0	0	0	0	0	0	0	0	0	0	0	0	0	0	0	0	0
40	[45,8069]	45	649.3	10.2	26200000	4.17994e+06	0	1.42353e+06	6.07875e+06	755176	28600000	33100000	1.35089e+06	0	108000000	3.33906e+06	226065	3.05731e+06	0	0	0	0	6.08709e+06	0	30600000	9.58778e+06	0	12900000	0	0	13200000	0	0	0	0	0	0	0	0	0	0	0	0	0	0	0	0	0	0
40	[45,8069]	8069	667.31	10.2	0	0	0	0	0	0	0	0	0	0	0	0	0	0	0	0	0	4.22075e+06	0	0	911523	0	0	0	3.66111e+06	0	0	0	0	0	0	0	0	0	0	0	0	0	0	0	0	0	0	0	0
40	[45,8069]	8069	667.31	10.2	0	0	0	0	0	0	0	0	0	0	0	0	0	0	0	0	0	4.22075e+06	0	0	911523	0	0	0	3.66111e+06	0	0	0	0	0	0	0	0	0	0	0	0	0	0	0	0	0	0	0	0
40	[45,8069]	8069	667.31	10.2	0	0	0	0	0	0	0	0	0	0	0	0	0	0	0	0	0	4.22075e+06	0	0	911523	0	0	0	3.66111e+06	0	0	0	0	0	0	0	0	0	0	0	0	0	0	0	0	0	0	0	0
41	[69]	69	529.28	9.5	443000000	149000000	0	2.51143e+06	4.816e+06	14400000	32300000	11600000	1.52826e+06	1.3806e+06	605000000	32600000	9.3496e+06	22800000	0	0	1.10731e+06	0	0	0	480644	0	0	10200000	23700000	0	28100000	19600000	124000000	720000000	3.43387e+06	23500000	4.04068e+06	0	203000000	0	303339	2.40281e+06	0	0	0	0	434836	0	13200000
41	[69]	69	529.28	9.5	443000000	149000000	0	2.51143e+06	4.816e+06	14400000	32300000	11600000	1.52826e+06	1.3806e+06	605000000	32600000	9.3496e+06	22800000	0	0	1.10731e+06	0	0	0	480644	0	0	10200000	23700000	0	28100000	19600000	124000000	720000000	3.43387e+06	23500000	4.04068e+06	0	203000000	0	303339	2.40281e+06	0	0	0	0	434836	0	13200000
41	[69]	69	529.28	9.5	443000000	149000000	0	2.51143e+06	4.816e+06	14400000	32300000	11600000	1.52826e+06	1.3806e+06	605000000	32600000	9.3496e+06	22800000	0	0	1.10731e+06	0	0	0	480644	0	0	10200000	23700000	0	28100000	19600000	124000000	720000000	3.43387e+06	23500000	4.04068e+06	0	203000000	0	303339	2.40281e+06	0	0	0	0	434836	0	13200000
42	[94]	94	533.311	11.6	0	4.59301e+06	1.78981e+06	8.65259e+06	0	0	0	0	565355	9.05025e+06	63500000	58800000	1150000000	2.35124e+06	0	19400000	8.30849e+06	0	0	0	0	0	0	8.46614e+06	0	0	21500000	92700000	537000000	1480000000	2.53175e+06	6.69851e+06	24900000	1.51764e+06	54900000	2.5805e+06	61600000	932000000	0	508729	0	0	2.5148e+06	3.04345e+06	1.5864e+06
42	[94]	94	533.311	11.6	0	4.59301e+06	1.78981e+06	8.65259e+06	0	0	0	0	565355	9.05025e+06	63500000	58800000	1150000000	2.35124e+06	0	19400000	8.30849e+06	0	0	0	0	0	0	8.46614e+06	0	0	21500000	92700000	537000000	1480000000	2.53175e+06	6.69851e+06	24900000	1.51764e+06	54900000	2.5805e+06	61600000	932000000	0	508729	0	0	2.5148e+06	3.04345e+06	1.5864e+06
42	[94]	94	533.311	11.6	0	4.59301e+06	1.78981e+06	8.65259e+06	0	0	0	0	565355	9.05025e+06	63500000	58800000	1150000000	2.35124e+06	0	19400000	8.30849e+06	0	0	0	0	0	0	8.46614e+06	0	0	21500000	92700000	537000000	1480000000	2.53175e+06	6.69851e+06	24900000	1.51764e+06	54900000	2.5805e+06	61600000	932000000	0	508729	0	0	2.5148e+06	3.04345e+06	1.5864e+06
43	[140]	140	631.253	7.9	0	0	0	4.27991e+06	0	0	0	0	0	0	48500000	0	0	1.42372e+06	0	0	0	0	0	0	0	0	0	3.50087e+06	0	0	1.27055e+06	0	0	0	0	0	0	0	0	0	0	0	0	0	215933	0	0	0	0
43	[140]	140	631.253	7.9	0	0	0	4.27991e+06	0	0	0	0	0	0	48500000	0	0	1.42372e+06	0	0	0	0	0	0	0	0	0	3.50087e+06	0	0	1.27055e+06	0	0	0	0	0	0	0	0	0	0	0	0	0	215933	0	0	0	0
43	[140]	140	631.253	7.9	0	0	0	4.27991e+06	0	0	0	0	0	0	48500000	0	0	1.42372e+06	0	0	0	0	0	0	0	0	0	3.50087e+06	0	0	1.27055e+06	0	0	0	0	0	0	0	0	0	0	0	0	0	215933	0	0	0	0
43	[140]	140	631.253	7.9	0	0	0	4.27991e+06	0	0	0	0	0	0	48500000	0	0	1.42372e+06	0	0	0	0	0	0	0	0	0	3.50087e+06	0	0	1.27055e+06	0	0	0	0	0	0	0	0	0	0	0	0	0	215933	0	0	0	0
43	[140]	140	631.253	7.9	0	0	0	4.27991e+06	0	0	0	0	0	0	48500000	0	0	1.42372e+06	0	0	0	0	0	0	0	0	0	3.50087e+06	0	0	1.27055e+06	0	0	0	0	0	0	0	0	0	0	0	0	0	215933	0	0	0	0
43	[140]	140	631.253	7.9	0	0	0	4.27991e+06	0	0	0	0	0	0	48500000	0	0	1.42372e+06	0	0	0	0	0	0	0	0	0	3.50087e+06	0	0	1.27055e+06	0	0	0	0	0	0	0	0	0	0	0	0	0	215933	0	0	0	0
43	[140]	140	631.253	7.9	0	0	0	4.27991e+06	0	0	0	0	0	0	48500000	0	0	1.42372e+06	0	0	0	0	0	0	0	0	0	3.50087e+06	0	0	1.27055e+06	0	0	0	0	0	0	0	0	0	0	0	0	0	215933	0	0	0	0
43	[140]	140	631.253	7.9	0	0	0	4.27991e+06	0	0	0	0	0	0	48500000	0	0	1.42372e+06	0	0	0	0	0	0	0	0	0	3.50087e+06	0	0	1.27055e+06	0	0	0	0	0	0	0	0	0	0	0	0	0	215933	0	0	0	0
43	[140]	140	631.253	7.9	0	0	0	4.27991e+06	0	0	0	0	0	0	48500000	0	0	1.42372e+06	0	0	0	0	0	0	0	0	0	3.50087e+06	0	0	1.27055e+06	0	0	0	0	0	0	0	0	0	0	0	0	0	215933	0	0	0	0
44	[148]	148	651.316	10.9	909944	0	0	0	0	0	339701	0	0	0	3.68503e+06	962348	3.25404e+06	0	0	0	0	0	0	0	219764	0	0	2.83737e+06	0	0	1.24343e+06	0	0	0	0	0	0	0	0	0	0	348376	0	0	0	0	0	0	0
44	[148]	148	651.316	10.9	909944	0	0	0	0	0	339701	0	0	0	3.68503e+06	962348	3.25404e+06	0	0	0	0	0	0	0	219764	0	0	2.83737e+06	0	0	1.24343e+06	0	0	0	0	0	0	0	0	0	0	348376	0	0	0	0	0	0	0
44	[148]	148	651.316	10.9	909944	0	0	0	0	0	339701	0	0	0	3.68503e+06	962348	3.25404e+06	0	0	0	0	0	0	0	219764	0	0	2.83737e+06	0	0	1.24343e+06	0	0	0	0	0	0	0	0	0	0	348376	0	0	0	0	0	0	0
45	[160]	160	719.342	12.9	0	0	0	0	0	0	0	0	0	0	0	0	0	0	0	0	0	0	0	0	0	0	0	4.08899e+06	0	0	0	0	0	0	0	0	0	0	0	0	0	0	0	0	0	0	0	0	0
45	[160]	160	719.342	12.9	0	0	0	0	0	0	0	0	0	0	0	0	0	0	0	0	0	0	0	0	0	0	0	4.08899e+06	0	0	0	0	0	0	0	0	0	0	0	0	0	0	0	0	0	0	0	0	0
45	[160]	160	719.342	12.9	0	0	0	0	0	0	0	0	0	0	0	0	0	0	0	0	0	0	0	0	0	0	0	4.08899e+06	0	0	0	0	0	0	0	0	0	0	0	0	0	0	0	0	0	0	0	0	0
46	[258,2630]	2630	629.274	10.5	0	484443	3.22706e+06	27000000	0	0	0	0	877408	0	211950	2.77368e+06	0	0	0	0	0	0	0	0	0	0	0	0	0	0	0	0	0	0	0	0	0	0	0	0	0	0	0	0	0	0	0	0	0
46	[258,2630]	2630	629.274	10.5	0	484443	3.22706e+06	27000000	0	0	0	0	877408	0	211950	2.77368e+06	0	0	0	0	0	0	0	0	0	0	0	0	0	0	0	0	0	0	0	0	0	0	0	0	0	0	0	0	0	0	0	0	0
46	[258,2630]	2630	629.274	10.5	0	484443	3.22706e+06	27000000	0	0	0	0	877408	0	211950	2.77368e+06	0	0	0	0	0	0	0	0	0	0	0	0	0	0	0	0	0	0	0	0	0	0	0	0	0	0	0	0	0	0	0	0	0
46	[258,2630]	258	647.285	10.5	0	0	184000000	1260000000	6.16476e+06	1.61112e+06	0	111000000	68600000	306077	0	0	0	10000000	836386	0	0	425208	86800000	0	270000000	448947	0	2.48866e+06	1.24085e+06	0	1.1366e+06	0	0	0	0	0	0	0	208048	0	0	0	0	734425	0	0	0	214894	0
46	[258,2630]	258	647.285	10.5	0	0	184000000	1260000000	6.16476e+06	1.61112e+06	0	111000000	68600000	306077	0	0	0	10000000	836386	0	0	425208	86800000	0	270000000	448947	0	2.48866e+06	1.24085e+06	0	1.1366e+06	0	0	0	0	0	0	0	208048	0	0	0	0	734425	0	0	0	214894	0
46	[258,2630]	258	647.285	10.5	0	0	184000000	1260000000	6.16476e+06	1.61112e+06	0	111000000	68600000	306077	0	0	0	10000000	836386	0	0	425208	86800000	0	270000000	448947	0	2.48866e+06	1.24085e+06	0	1.1366e+06	0	0	0	0	0	0	0	208048	0	0	0	0	734425	0	0	0	214894	0
47	[267]	267	661.3	9.8	0	0	0	0	0	0	0	0	0	0	0	0	0	0	0	0	0	0	0	0	0	0	0	2.21082e+06	0	0	10400000	0	0	0	0	0	0	0	0	0	0	0	0	0	0	0	0	0	0
47	[267]	267	661.3	9.8	0	0	0	0	0	0	0	0	0	0	0	0	0	0	0	0	0	0	0	0	0	0	0	2.21082e+06	0	0	10400000	0	0	0	0	0	0	0	0	0	0	0	0	0	0	0	0	0	0
47	[267]	267	661.3	9.8	0	0	0	0	0	0	0	0	0	0	0	0	0	0	0	0	0	0	0	0	0	0	0	2.21082e+06	0	0	10400000	0	0	0	0	0	0	0	0	0	0	0	0	0	0	0	0	0	0
48	[295]	295	549.306	9	0	0	0	0	0	0	0	0	0	0	1.43543e+06	0	1.15515e+06	0	0	0	0	0	0	0	0	0	0	1.25138e+06	0	0	2.87209e+06	0	803051	1.92016e+06	0	0	0	0	0	0	372046	7.76954e+06	0	0	0	0	0	0	0
48	[295]	295	549.306	9	0	0	0	0	0	0	0	0	0	0	1.43543e+06	0	1.15515e+06	0	0	0	0	0	0	0	0	0	0	1.25138e+06	0	0	2.87209e+06	0	803051	1.92016e+06	0	0	0	0	0	0	372046	7.76954e+06	0	0	0	0	0	0	0
49	[354]	354	635.321	10.4	8.31235e+06	930881	0	1.07054e+06	0	0	0	1.60221e+06	215195	0	1.58227e+06	2.90436e+06	0	0	0	0	0	0	0	0	1.30168e+06	0	0	971045	0	0	4.51871e+06	0	0	0	0	0	0	0	0	0	0	0	0	0	180774	0	0	0	0
49	[354]	354	635.321	10.4	8.31235e+06	930881	0	1.07054e+06	0	0	0	1.60221e+06	215195	0	1.58227e+06	2.90436e+06	0	0	0	0	0	0	0	0	1.30168e+06	0	0	971045	0	0	4.51871e+06	0	0	0	0	0	0	0	0	0	0	0	0	0	180774	0	0	0	0
49	[354]	354	635.321	10.4	8.31235e+06	930881	0	1.07054e+06	0	0	0	1.60221e+06	215195	0	1.58227e+06	2.90436e+06	0	0	0	0	0	0	0	0	1.30168e+06	0	0	971045	0	0	4.51871e+06	0	0	0	0	0	0	0	0	0	0	0	0	0	180774	0	0	0	0
50	[360]	360	657.269	9.5	0	0	0	0	0	0	0	0	0	0	0	0	0	0	0	0	0	0	0	0	0	0	0	1.55237e+06	0	0	0	0	0	0	0	0	0	0	0	0	0	0	0	0	0	0	0	0	0
50	[360]	360	657.269	9.5	0	0	0	0	0	0	0	0	0	0	0	0	0	0	0	0	0	0	0	0	0	0	0	1.55237e+06	0	0	0	0	0	0	0	0	0	0	0	0	0	0	0	0	0	0	0	0	0
50	[360]	360	657.269	9.5	0	0	0	0	0	0	0	0	0	0	0	0	0	0	0	0	0	0	0	0	0	0	0	1.55237e+06	0	0	0	0	0	0	0	0	0	0	0	0	0	0	0	0	0	0	0	0	0
51	[415]	415	649.3	11.3	1.0264e+06	26200000	10400000	118000000	1.04209e+06	0	84900000	1.27989e+06	2.94005e+06	0	46100000	90200000	0	4.78756e+06	0	0	30800000	28800000	236000000	0	518000000	0	0	587588	158000000	0	3.12075e+06	0	0	0	0	0	0	0	0	0	0	0	0	0	0	0	0	0	0
51	[415]	415	649.3	11.3	1.0264e+06	26200000	10400000	118000000	1.04209e+06	0	84900000	1.27989e+06	2.94005e+06	0	46100000	90200000	0	4.78756e+06	0	0	30800000	28800000	236000000	0	518000000	0	0	587588	158000000	0	3.12075e+06	0	0	0	0	0	0	0	0	0	0	0	0	0	0	0	0	0	0
51	[415]	415	649.3	11.3	1.0264e+06	26200000	10400000	118000000	1.04209e+06	0	84900000	1.27989e+06	2.94005e+06	0	46100000	90200000	0	4.78756e+06	0	0	30800000	28800000	236000000	0	518000000	0	0	587588	158000000	0	3.12075e+06	0	0	0	0	0	0	0	0	0	0	0	0	0	0	0	0	0	0
52	[455]	455	481.185	7.7	1.24135e+06	0	0	6.16944e+06	0	0	835932	0	0	0	5.10923e+06	370494	0	0	0	0	0	0	0	0	0	0	0	353887	631370	0	0	0	0	0	0	0	0	0	0	0	0	0	0	0	0	0	0	0	0
52	[455]	455	481.185	7.7	1.24135e+06	0	0	6.16944e+06	0	0	835932	0	0	0	5.10923e+06	370494	0	0	0	0	0	0	0	0	0	0	0	353887	631370	0	0	0	0	0	0	0	0	0	0	0	0	0	0	0	0	0	0	0	0
53	[456]	456	481.185	10.6	0	0	2.0298e+06	18700000	0	0	0	0	622960	0	453976	1.65094e+06	0	0	0	0	0	0	0	0	0	0	0	617254	0	0	0	0	0	0	0	0	0	0	0	0	0	0	0	0	0	0	0	0	0
53	[456]	456	481.185	10.6	0	0	2.0298e+06	18700000	0	0	0	0	622960	0	453976	1.65094e+06	0	0	0	0	0	0	0	0	0	0	0	617254	0	0	0	0	0	0	0	0	0	0	0	0	0	0	0	0	0	0	0	0	0
54	[592]	592	635.266	8.2	0	0	0	0	0	0	0	0	0	0	0	0	0	0	0	0	0	0	0	0	0	0	0	1.19559e+06	3.53242e+06	0	21300000	0	0	0	0	0	0	0	0	0	0	0	0	0	2.21055e+06	987258	0	0	336663
54	[592]	592	635.266	8.2	0	0	0	0	0	0	0	0	0	0	0	0	0	0	0	0	0	0	0	0	0	0	0	1.19559e+06	3.53242e+06	0	21300000	0	0	0	0	0	0	0	0	0	0	0	0	0	2.21055e+06	987258	0	0	336663
55	[687]	687	622.3	8.4	0	0	0	0	0	0	0	0	0	0	0	0	0	0	0	0	0	0	0	0	0	0	0	0	0	0	11900000	0	0	0	0	0	598766	0	1.12885e+06	0	0	0	0	0	0	0	0	0	1.44145e+06
55	[687]	687	622.3	8.4	0	0	0	0	0	0	0	0	0	0	0	0	0	0	0	0	0	0	0	0	0	0	0	0	0	0	11900000	0	0	0	0	0	598766	0	1.12885e+06	0	0	0	0	0	0	0	0	0	1.44145e+06
56	[702]	702	653.331	12.8	0	0	0	0	0	0	0	0	0	0	7.21435e+06	0	8.3013e+06	0	0	0	0	0	0	0	0	0	0	0	0	0	2.30829e+06	0	0	0	0	0	784388	0	0	0	1.18491e+06	0	0	0	846200	0	0	0	0
56	[702]	702	653.331	12.8	0	0	0	0	0	0	0	0	0	0	7.21435e+06	0	8.3013e+06	0	0	0	0	0	0	0	0	0	0	0	0	0	2.30829e+06	0	0	0	0	0	784388	0	0	0	1.18491e+06	0	0	0	846200	0	0	0	0
56	[702]	702	653.331	12.8	0	0	0	0	0	0	0	0	0	0	7.21435e+06	0	8.3013e+06	0	0	0	0	0	0	0	0	0	0	0	0	0	2.30829e+06	0	0	0	0	0	784388	0	0	0	1.18491e+06	0	0	0	846200	0	0	0	0
57	[760]	760	636.317	8.4	0	0	0	0	0	0	0	0	0	0	0	0	0	0	0	0	151649	0	0	0	0	0	0	0	0	0	2.74198e+06	0	0	0	0	0	0	0	0	0	0	0	0	0	0	0	0	0	1.23546e+06
57	[760]	760	636.317	8.4	0	0	0	0	0	0	0	0	0	0	0	0	0	0	0	0	151649	0	0	0	0	0	0	0	0	0	2.74198e+06	0	0	0	0	0	0	0	0	0	0	0	0	0	0	0	0	0	1.23546e+06
57	[760]	760	636.317	8.4	0	0	0	0	0	0	0	0	0	0	0	0	0	0	0	0	151649	0	0	0	0	0	0	0	0	0	2.74198e+06	0	0	0	0	0	0	0	0	0	0	0	0	0	0	0	0	0	1.23546e+06
58	[777]	777	451.211	8.3	0	0	0	261979	0	0	0	0	0	0	174465	465596	0	0	0	0	344341	0	0	0	0	0	0	0	17400000	0	1.96264e+06	0	0	0	0	0	0	0	0	0	0	0	0	0	0	0	0	0	0
59	[822]	822	631.217	7.8	0	0	0	0	0	0	0	0	0	0	0	0	0	0	0	0	0	0	0	0	0	0	0	0	0	0	515423	0	0	0	0	0	0	0	0	0	0	0	0	0	0	0	0	0	0
59	[822]	822	631.217	7.8	0	0	0	0	0	0	0	0	0	0	0	0	0	0	0	0	0	0	0	0	0	0	0	0	0	0	515423	0	0	0	0	0	0	0	0	0	0	0	0	0	0	0	0	0	0
59	[822]	822	631.217	7.8	0	0	0	0	0	0	0	0	0	0	0	0	0	0	0	0	0	0	0	0	0	0	0	0	0	0	515423	0	0	0	0	0	0	0	0	0	0	0	0	0	0	0	0	0	0
59	[822]	822	631.217	7.8	0	0	0	0	0	0	0	0	0	0	0	0	0	0	0	0	0	0	0	0	0	0	0	0	0	0	515423	0	0	0	0	0	0	0	0	0	0	0	0	0	0	0	0	0	0
59	[822]	822	631.217	7.8	0	0	0	0	0	0	0	0	0	0	0	0	0	0	0	0	0	0	0	0	0	0	0	0	0	0	515423	0	0	0	0	0	0	0	0	0	0	0	0	0	0	0	0	0	0
60	[841]	841	485.217	4.5	3.15795e+06	0	0	0	0	0	5.8215e+06	32700000	0	0	8.84507e+06	0	0	176903	0	0	0	0	0	438802	0	0	0	0	0	0	309076	0	0	0	0	0	218140	0	691953	0	0	0	0	0	0	0	0	0	0
60	[841]	841	485.217	4.5	3.15795e+06	0	0	0	0	0	5.8215e+06	32700000	0	0	8.84507e+06	0	0	176903	0	0	0	0	0	438802	0	0	0	0	0	0	309076	0	0	0	0	0	218140	0	691953	0	0	0	0	0	0	0	0	0	0
60	[841]	841	485.217	4.5	3.15795e+06	0	0	0	0	0	5.8215e+06	32700000	0	0	8.84507e+06	0	0	176903	0	0	0	0	0	438802	0	0	0	0	0	0	309076	0	0	0	0	0	218140	0	691953	0	0	0	0	0	0	0	0	0	0
61	[963]	963	543.222	4.5	0	0	0	0	0	0	0	413000000	0	0	0	0	0	0	0	0	0	0	0	0	0	0	0	0	0	0	0	0	0	0	0	0	0	0	0	0	0	0	0	0	0	0	0	0	0
61	[963]	963	543.222	4.5	0	0	0	0	0	0	0	413000000	0	0	0	0	0	0	0	0	0	0	0	0	0	0	0	0	0	0	0	0	0	0	0	0	0	0	0	0	0	0	0	0	0	0	0	0	0
61	[963]	963	543.222	4.5	0	0	0	0	0	0	0	413000000	0	0	0	0	0	0	0	0	0	0	0	0	0	0	0	0	0	0	0	0	0	0	0	0	0	0	0	0	0	0	0	0	0	0	0	0	0
61	[963]	963	543.222	4.5	0	0	0	0	0	0	0	413000000	0	0	0	0	0	0	0	0	0	0	0	0	0	0	0	0	0	0	0	0	0	0	0	0	0	0	0	0	0	0	0	0	0	0	0	0	0
61	[963]	963	543.222	4.5	0	0	0	0	0	0	0	413000000	0	0	0	0	0	0	0	0	0	0	0	0	0	0	0	0	0	0	0	0	0	0	0	0	0	0	0	0	0	0	0	0	0	0	0	0	0
62	[968]	968	501.212	2.5	1.76793e+06	0	0	0	0	0	35100000	123000000	0	0	30300000	0	0	0	0	0	0	0	0	0	0	0	0	0	0	0	0	0	0	0	0	0	0	0	0	0	0	0	0	0	0	0	0	0	0
62	[968]	968	501.212	2.5	1.76793e+06	0	0	0	0	0	35100000	123000000	0	0	30300000	0	0	0	0	0	0	0	0	0	0	0	0	0	0	0	0	0	0	0	0	0	0	0	0	0	0	0	0	0	0	0	0	0	0
62	[968]	968	501.212	2.5	1.76793e+06	0	0	0	0	0	35100000	123000000	0	0	30300000	0	0	0	0	0	0	0	0	0	0	0	0	0	0	0	0	0	0	0	0	0	0	0	0	0	0	0	0	0	0	0	0	0	0
62	[968]	968	501.212	2.5	1.76793e+06	0	0	0	0	0	35100000	123000000	0	0	30300000	0	0	0	0	0	0	0	0	0	0	0	0	0	0	0	0	0	0	0	0	0	0	0	0	0	0	0	0	0	0	0	0	0	0
62	[968]	968	501.212	2.5	1.76793e+06	0	0	0	0	0	35100000	123000000	0	0	30300000	0	0	0	0	0	0	0	0	0	0	0	0	0	0	0	0	0	0	0	0	0	0	0	0	0	0	0	0	0	0	0	0	0	0
63	[971]	971	541.207	4.3	0	0	393000000	0	0	0	0	52900000	0	0	7.80064e+06	0	0	0	0	0	0	0	0	0	0	0	0	0	0	0	0	0	0	0	0	0	0	0	0	0	0	0	0	0	0	0	0	0	0
63	[971]	971	541.207	4.3	0	0	393000000	0	0	0	0	52900000	0	0	7.80064e+06	0	0	0	0	0	0	0	0	0	0	0	0	0	0	0	0	0	0	0	0	0	0	0	0	0	0	0	0	0	0	0	0	0	0
64	[975]	975	585.342	13.6	0	0	0	0	0	0	0	42300000	0	0	0	0	365000000	0	0	0	0	0	0	0	0	0	0	0	0	0	0	233000000	302000000	491000000	0	7.15692e+06	0	0	7.45908e+06	0	37400000	268000000	0	0	0	0	4.08146e+06	12100000	0
65	[976]	976	501.213	3.6	1.32579e+06	0	0	0	0	0	10400000	40500000	0	0	0	0	0	0	0	0	0	0	0	0	0	0	0	0	0	0	0	0	0	0	0	0	0	0	0	0	0	0	0	0	0	0	0	0	0
65	[976]	976	501.213	3.6	1.32579e+06	0	0	0	0	0	10400000	40500000	0	0	0	0	0	0	0	0	0	0	0	0	0	0	0	0	0	0	0	0	0	0	0	0	0	0	0	0	0	0	0	0	0	0	0	0	0
65	[976]	976	501.213	3.6	1.32579e+06	0	0	0	0	0	10400000	40500000	0	0	0	0	0	0	0	0	0	0	0	0	0	0	0	0	0	0	0	0	0	0	0	0	0	0	0	0	0	0	0	0	0	0	0	0	0
66	[981]	981	527.264	8.6	88900000	440000000	1.2314e+06	0	0	3.06614e+06	18000000	32700000	1.45833e+06	0	132000000	8.84185e+06	284802	16100000	0	0	0	0	0	0	0	0	0	0	0	0	0	0	55000000	410000000	0	0	0	0	5.46437e+06	0	0	226876	0	0	0	0	0	0	0
67	[990]	990	559.217	2.5	0	0	0	0	0	0	0	25100000	0	0	0	0	0	0	0	0	0	0	0	0	0	0	0	0	0	0	0	0	0	0	0	0	0	0	0	0	0	0	0	0	0	0	0	0	0
67	[990]	990	559.217	2.5	0	0	0	0	0	0	0	25100000	0	0	0	0	0	0	0	0	0	0	0	0	0	0	0	0	0	0	0	0	0	0	0	0	0	0	0	0	0	0	0	0	0	0	0	0	0
68	[998]	998	643.347	13.1	0	0	0	0	0	0	0	18600000	0	0	0	0	0	0	0	0	0	0	0	0	0	0	0	0	0	0	0	14400000	800000000	644000000	0	0	0	0	190182	0	4.79622e+06	0	11700000	4.2763e+06	0	0	0	1.28747e+06	0
68	[998]	998	643.347	13.1	0	0	0	0	0	0	0	18600000	0	0	0	0	0	0	0	0	0	0	0	0	0	0	0	0	0	0	0	14400000	800000000	644000000	0	0	0	0	190182	0	4.79622e+06	0	11700000	4.2763e+06	0	0	0	1.28747e+06	0
68	[998]	998	643.347	13.1	0	0	0	0	0	0	0	18600000	0	0	0	0	0	0	0	0	0	0	0	0	0	0	0	0	0	0	0	14400000	800000000	644000000	0	0	0	0	190182	0	4.79622e+06	0	11700000	4.2763e+06	0	0	0	1.28747e+06	0
69	[1003]	1003	559.219	3.3	0	0	0	0	0	0	0	16000000	0	0	0	0	0	0	0	0	0	0	0	0	0	0	0	0	0	0	0	0	0	0	0	0	0	0	0	0	0	0	0	0	0	0	0	0	0
69	[1003]	1003	559.219	3.3	0	0	0	0	0	0	0	16000000	0	0	0	0	0	0	0	0	0	0	0	0	0	0	0	0	0	0	0	0	0	0	0	0	0	0	0	0	0	0	0	0	0	0	0	0	0
70	[1023]	1023	599.358	14.4	0	0	7.32457e+06	0	0	0	0	8.63192e+06	0	0	0	0	113000000	0	0	0	0	0	0	0	0	0	0	0	0	0	0	0	1.54418e+06	45300000	0	0	0	0	4.08975e+06	0	0	45400000	946627	0	0	0	4.43376e+06	0	0
70	[1023]	1023	599.358	14.4	0	0	7.32457e+06	0	0	0	0	8.63192e+06	0	0	0	0	113000000	0	0	0	0	0	0	0	0	0	0	0	0	0	0	0	1.54418e+06	45300000	0	0	0	0	4.08975e+06	0	0	45400000	946627	0	0	0	4.43376e+06	0	0
70	[1023]	1023	599.358	14.4	0	0	7.32457e+06	0	0	0	0	8.63192e+06	0	0	0	0	113000000	0	0	0	0	0	0	0	0	0	0	0	0	0	0	0	1.54418e+06	45300000	0	0	0	0	4.08975e+06	0	0	45400000	946627	0	0	0	4.43376e+06	0	0
71	[1027]	1027	527.265	3.8	8.91567e+06	54800000	0	0	0	363371	4.11214e+06	6.3621e+06	0	0	0	493256	0	1.61285e+06	0	0	0	0	0	0	0	0	0	0	0	0	0	0	0	26300000	0	0	0	0	2.26907e+06	0	0	0	0	0	0	0	0	0	0
71	[1027]	1027	527.265	3.8	8.91567e+06	54800000	0	0	0	363371	4.11214e+06	6.3621e+06	0	0	0	493256	0	1.61285e+06	0	0	0	0	0	0	0	0	0	0	0	0	0	0	0	26300000	0	0	0	0	2.26907e+06	0	0	0	0	0	0	0	0	0	0
71	[1027]	1027	527.265	3.8	8.91567e+06	54800000	0	0	0	363371	4.11214e+06	6.3621e+06	0	0	0	493256	0	1.61285e+06	0	0	0	0	0	0	0	0	0	0	0	0	0	0	0	26300000	0	0	0	0	2.26907e+06	0	0	0	0	0	0	0	0	0	0
71	[1027]	1027	527.265	3.8	8.91567e+06	54800000	0	0	0	363371	4.11214e+06	6.3621e+06	0	0	0	493256	0	1.61285e+06	0	0	0	0	0	0	0	0	0	0	0	0	0	0	0	26300000	0	0	0	0	2.26907e+06	0	0	0	0	0	0	0	0	0	0
71	[1027]	1027	527.265	3.8	8.91567e+06	54800000	0	0	0	363371	4.11214e+06	6.3621e+06	0	0	0	493256	0	1.61285e+06	0	0	0	0	0	0	0	0	0	0	0	0	0	0	0	26300000	0	0	0	0	2.26907e+06	0	0	0	0	0	0	0	0	0	0
72	[1032]	1032	657.363	14	0	0	0	0	0	0	0	8.81962e+06	0	0	0	0	0	0	0	0	0	0	0	0	0	0	0	0	0	0	0	0	0	0	0	0	0	0	0	0	0	1.24438e+06	0	269543	0	0	0	0	0
72	[1032]	1032	657.363	14	0	0	0	0	0	0	0	8.81962e+06	0	0	0	0	0	0	0	0	0	0	0	0	0	0	0	0	0	0	0	0	0	0	0	0	0	0	0	0	0	1.24438e+06	0	269543	0	0	0	0	0
72	[1032]	1032	657.363	14	0	0	0	0	0	0	0	8.81962e+06	0	0	0	0	0	0	0	0	0	0	0	0	0	0	0	0	0	0	0	0	0	0	0	0	0	0	0	0	0	1.24438e+06	0	269543	0	0	0	0	0
73	[1039]	1039	621.233	4.4	0	0	0	0	0	0	762837	8.81144e+06	0	0	2.31254e+06	0	0	0	0	0	0	0	0	0	0	0	0	0	0	0	0	0	0	0	0	0	0	0	0	0	0	0	0	0	0	0	0	0	0
73	[1039]	1039	621.233	4.4	0	0	0	0	0	0	762837	8.81144e+06	0	0	2.31254e+06	0	0	0	0	0	0	0	0	0	0	0	0	0	0	0	0	0	0	0	0	0	0	0	0	0	0	0	0	0	0	0	0	0	0
73	[1039]	1039	621.233	4.4	0	0	0	0	0	0	762837	8.81144e+06	0	0	2.31254e+06	0	0	0	0	0	0	0	0	0	0	0	0	0	0	0	0	0	0	0	0	0	0	0	0	0	0	0	0	0	0	0	0	0	0
74	[1047,1100]	1047	772.462	13.3	0	0	0	0	0	0	2.09693e+06	8.71687e+06	0	0	230637	0	0	0	0	0	0	0	0	0	0	0	0	0	0	0	0	0	0	0	0	0	0	0	0	0	0	0	0	0	0	0	0	0	0
74	[1047,1100]	1047	772.462	13.3	0	0	0	0	0	0	2.09693e+06	8.71687e+06	0	0	230637	0	0	0	0	0	0	0	0	0	0	0	0	0	0	0	0	0	0	0	0	0	0	0	0	0	0	0	0	0	0	0	0	0	0
74	[1047,1100]	1047	772.462	13.3	0	0	0	0	0	0	2.09693e+06	8.71687e+06	0	0	230637	0	0	0	0	0	0	0	0	0	0	0	0	0	0	0	0	0	0	0	0	0	0	0	0	0	0	0	0	0	0	0	0	0	0
74	[1047,1100]	1047	772.462	13.3	0	0	0	0	0	0	2.09693e+06	8.71687e+06	0	0	230637	0	0	0	0	0	0	0	0	0	0	0	0	0	0	0	0	0	0	0	0	0	0	0	0	0	0	0	0	0	0	0	0	0	0
74	[1047,1100]	1100	786.479	13.3	0	0	0	0	0	0	0	3.26074e+06	0	0	0	0	0	0	0	0	0	0	0	0	0	0	0	0	12000000	0	0	0	0	0	0	0	0	0	0	0	0	0	0	0	0	0	0	0	0
75	[1050]	1050	545.275	3.9	6.20959e+06	45100000	0	0	0	0	2.97355e+06	4.60123e+06	194274	0	7.3505e+06	365729	0	1.16608e+06	0	0	0	0	0	0	0	0	0	0	4.12778e+06	0	0	0	0	741147	0	0	0	0	0	0	0	0	0	0	156360	0	0	0	0
75	[1050]	1050	545.275	3.9	6.20959e+06	45100000	0	0	0	0	2.97355e+06	4.60123e+06	194274	0	7.3505e+06	365729	0	1.16608e+06	0	0	0	0	0	0	0	0	0	0	4.12778e+06	0	0	0	0	741147	0	0	0	0	0	0	0	0	0	0	156360	0	0	0	0
75	[1050]	1050	545.275	3.9	6.20959e+06	45100000	0	0	0	0	2.97355e+06	4.60123e+06	194274	0	7.3505e+06	365729	0	1.16608e+06	0	0	0	0	0	0	0	0	0	0	4.12778e+06	0	0	0	0	741147	0	0	0	0	0	0	0	0	0	0	156360	0	0	0	0
75	[1050]	1050	545.275	3.9	6.20959e+06	45100000	0	0	0	0	2.97355e+06	4.60123e+06	194274	0	7.3505e+06	365729	0	1.16608e+06	0	0	0	0	0	0	0	0	0	0	4.12778e+06	0	0	0	0	741147	0	0	0	0	0	0	0	0	0	0	156360	0	0	0	0
75	[1050]	1050	545.275	3.9	6.20959e+06	45100000	0	0	0	0	2.97355e+06	4.60123e+06	194274	0	7.3505e+06	365729	0	1.16608e+06	0	0	0	0	0	0	0	0	0	0	4.12778e+06	0	0	0	0	741147	0	0	0	0	0	0	0	0	0	0	156360	0	0	0	0
76	[1054]	1054	543.222	2.6	0	0	0	0	0	0	0	4.23059e+06	0	0	0	0	0	0	0	0	0	0	0	0	0	0	0	0	0	0	0	0	0	0	0	0	0	0	0	0	0	0	0	0	0	0	0	0	0
76	[1054]	1054	543.222	2.6	0	0	0	0	0	0	0	4.23059e+06	0	0	0	0	0	0	0	0	0	0	0	0	0	0	0	0	0	0	0	0	0	0	0	0	0	0	0	0	0	0	0	0	0	0	0	0	0
76	[1054]	1054	543.222	2.6	0	0	0	0	0	0	0	4.23059e+06	0	0	0	0	0	0	0	0	0	0	0	0	0	0	0	0	0	0	0	0	0	0	0	0	0	0	0	0	0	0	0	0	0	0	0	0	0
77	[1056]	1056	587.285	9	6.48668e+06	1.27039e+06	0	0	2.03687e+06	0	2.22084e+06	6.17689e+06	0	0	0	38100000	0	3.23047e+06	0	0	7.34234e+06	0	3.2043e+06	0	8.1095e+06	0	0	0	4.04185e+06	0	0	0	182000000	290000000	0	0	0	0	0	0	0	0	0	0	0	0	0	0	8.57762e+06
77	[1056]	1056	587.285	9	6.48668e+06	1.27039e+06	0	0	2.03687e+06	0	2.22084e+06	6.17689e+06	0	0	0	38100000	0	3.23047e+06	0	0	7.34234e+06	0	3.2043e+06	0	8.1095e+06	0	0	0	4.04185e+06	0	0	0	182000000	290000000	0	0	0	0	0	0	0	0	0	0	0	0	0	0	8.57762e+06
77	[1056]	1056	587.285	9	6.48668e+06	1.27039e+06	0	0	2.03687e+06	0	2.22084e+06	6.17689e+06	0	0	0	38100000	0	3.23047e+06	0	0	7.34234e+06	0	3.2043e+06	0	8.1095e+06	0	0	0	4.04185e+06	0	0	0	182000000	290000000	0	0	0	0	0	0	0	0	0	0	0	0	0	0	8.57762e+06
78	[1080]	1080	483.202	4.6	343000000	0	36700000	58500000	0	9.8722e+06	209000000	5.24411e+06	8.3674e+06	2.90351e+06	289000000	0	0	0	0	0	0	0	0	0	0	0	0	0	23600000	0	0	0	0	0	0	23200000	30000000	0	138000000	0	0	0	0	0	0	0	0	0	5.81842e+06
78	[1080]	1080	483.202	4.6	343000000	0	36700000	58500000	0	9.8722e+06	209000000	5.24411e+06	8.3674e+06	2.90351e+06	289000000	0	0	0	0	0	0	0	0	0	0	0	0	0	23600000	0	0	0	0	0	0	23200000	30000000	0	138000000	0	0	0	0	0	0	0	0	0	5.81842e+06
78	[1080]	1080	483.202	4.6	343000000	0	36700000	58500000	0	9.8722e+06	209000000	5.24411e+06	8.3674e+06	2.90351e+06	289000000	0	0	0	0	0	0	0	0	0	0	0	0	0	23600000	0	0	0	0	0	0	23200000	30000000	0	138000000	0	0	0	0	0	0	0	0	0	5.81842e+06
79	[1085]	1085	665.295	7.9	863338	0	0	0	0	0	3.4214e+06	5.76995e+06	0	0	1.75601e+06	461340	0	0	0	0	0	0	0	0	0	0	0	0	0	0	0	0	0	0	0	0	0	0	0	0	0	0	0	0	0	0	0	0	0
79	[1085]	1085	665.295	7.9	863338	0	0	0	0	0	3.4214e+06	5.76995e+06	0	0	1.75601e+06	461340	0	0	0	0	0	0	0	0	0	0	0	0	0	0	0	0	0	0	0	0	0	0	0	0	0	0	0	0	0	0	0	0	0
79	[1085]	1085	665.295	7.9	863338	0	0	0	0	0	3.4214e+06	5.76995e+06	0	0	1.75601e+06	461340	0	0	0	0	0	0	0	0	0	0	0	0	0	0	0	0	0	0	0	0	0	0	0	0	0	0	0	0	0	0	0	0	0
80	[1111,1209]	1111	585.342	8.8	0	0	0	0	0	0	0	3.71863e+06	0	0	0	0	14900000	0	0	0	0	0	0	0	0	0	0	0	0	0	0	1.34685e+06	153000000	97600000	0	268786	0	0	638246	0	6.91047e+06	16800000	0	0	0	0	0	1.34718e+06	0
80	[1111,1209]	1111	585.342	8.8	0	0	0	0	0	0	0	3.71863e+06	0	0	0	0	14900000	0	0	0	0	0	0	0	0	0	0	0	0	0	0	1.34685e+06	153000000	97600000	0	268786	0	0	638246	0	6.91047e+06	16800000	0	0	0	0	0	1.34718e+06	0
80	[1111,1209]	1111	585.342	8.8	0	0	0	0	0	0	0	3.71863e+06	0	0	0	0	14900000	0	0	0	0	0	0	0	0	0	0	0	0	0	0	1.34685e+06	153000000	97600000	0	268786	0	0	638246	0	6.91047e+06	16800000	0	0	0	0	0	1.34718e+06	0
80	[1111,1209]	1111	585.342	8.8	0	0	0	0	0	0	0	3.71863e+06	0	0	0	0	14900000	0	0	0	0	0	0	0	0	0	0	0	0	0	0	1.34685e+06	153000000	97600000	0	268786	0	0	638246	0	6.91047e+06	16800000	0	0	0	0	0	1.34718e+06	0
80	[1111,1209]	1111	585.342	8.8	0	0	0	0	0	0	0	3.71863e+06	0	0	0	0	14900000	0	0	0	0	0	0	0	0	0	0	0	0	0	0	1.34685e+06	153000000	97600000	0	268786	0	0	638246	0	6.91047e+06	16800000	0	0	0	0	0	1.34718e+06	0
80	[1111,1209]	1111	585.342	8.8	0	0	0	0	0	0	0	3.71863e+06	0	0	0	0	14900000	0	0	0	0	0	0	0	0	0	0	0	0	0	0	1.34685e+06	153000000	97600000	0	268786	0	0	638246	0	6.91047e+06	16800000	0	0	0	0	0	1.34718e+06	0
80	[1111,1209]	1209	603.352	8.8	0	0	0	0	0	0	0	2.70878e+06	0	0	0	0	10200000	0	0	0	0	0	0	0	0	0	0	0	0	0	0	0	99900000	66100000	0	0	0	0	0	0	4.96398e+06	11500000	0	0	0	0	0	815943	0
80	[1111,1209]	1209	603.352	8.8	0	0	0	0	0	0	0	2.70878e+06	0	0	0	0	10200000	0	0	0	0	0	0	0	0	0	0	0	0	0	0	0	99900000	66100000	0	0	0	0	0	0	4.96398e+06	11500000	0	0	0	0	0	815943	0
80	[1111,1209]	1209	603.352	8.8	0	0	0	0	0	0	0	2.70878e+06	0	0	0	0	10200000	0	0	0	0	0	0	0	0	0	0	0	0	0	0	0	99900000	66100000	0	0	0	0	0	0	4.96398e+06	11500000	0	0	0	0	0	815943	0
80	[1111,1209]	1209	603.352	8.8	0	0	0	0	0	0	0	2.70878e+06	0	0	0	0	10200000	0	0	0	0	0	0	0	0	0	0	0	0	0	0	0	99900000	66100000	0	0	0	0	0	0	4.96398e+06	11500000	0	0	0	0	0	815943	0
80	[1111,1209]	1209	603.352	8.8	0	0	0	0	0	0	0	2.70878e+06	0	0	0	0	10200000	0	0	0	0	0	0	0	0	0	0	0	0	0	0	0	99900000	66100000	0	0	0	0	0	0	4.96398e+06	11500000	0	0	0	0	0	815943	0
80	[1111,1209]	1209	603.352	8.8	0	0	0	0	0	0	0	2.70878e+06	0	0	0	0	10200000	0	0	0	0	0	0	0	0	0	0	0	0	0	0	0	99900000	66100000	0	0	0	0	0	0	4.96398e+06	11500000	0	0	0	0	0	815943	0
80	[1111,1209]	1209	603.352	8.8	0	0	0	0	0	0	0	2.70878e+06	0	0	0	0	10200000	0	0	0	0	0	0	0	0	0	0	0	0	0	0	0	99900000	66100000	0	0	0	0	0	0	4.96398e+06	11500000	0	0	0	0	0	815943	0
80	[1111,1209]	1209	603.352	8.8	0	0	0	0	0	0	0	2.70878e+06	0	0	0	0	10200000	0	0	0	0	0	0	0	0	0	0	0	0	0	0	0	99900000	66100000	0	0	0	0	0	0	4.96398e+06	11500000	0	0	0	0	0	815943	0
81	[1126,2479]	1126	649.301	11.4	408979	0	0	0	0	0	0	3.27853e+06	0	0	0	0	0	0	4.71116e+06	0	0	0	0	0	0	20500000	0	0	0	0	0	0	0	0	0	0	0	0	367048	0	0	0	0	0	0	0	0	0	0
81	[1126,2479]	1126	649.301	11.4	408979	0	0	0	0	0	0	3.27853e+06	0	0	0	0	0	0	4.71116e+06	0	0	0	0	0	0	20500000	0	0	0	0	0	0	0	0	0	0	0	0	367048	0	0	0	0	0	0	0	0	0	0
81	[1126,2479]	1126	649.301	11.4	408979	0	0	0	0	0	0	3.27853e+06	0	0	0	0	0	0	4.71116e+06	0	0	0	0	0	0	20500000	0	0	0	0	0	0	0	0	0	0	0	0	367048	0	0	0	0	0	0	0	0	0	0
81	[1126,2479]	2479	667.311	11.4	0	0	0	0	0	0	598787	0	0	0	0	0	0	0	0	0	0	7.55452e+06	0	0	13900000	180754	0	0	2.8547e+06	0	0	0	0	0	0	0	0	0	0	0	0	0	0	0	0	0	0	0	0
81	[1126,2479]	2479	667.311	11.4	0	0	0	0	0	0	598787	0	0	0	0	0	0	0	0	0	0	7.55452e+06	0	0	13900000	180754	0	0	2.8547e+06	0	0	0	0	0	0	0	0	0	0	0	0	0	0	0	0	0	0	0	0
81	[1126,2479]	2479	667.311	11.4	0	0	0	0	0	0	598787	0	0	0	0	0	0	0	0	0	0	7.55452e+06	0	0	13900000	180754	0	0	2.8547e+06	0	0	0	0	0	0	0	0	0	0	0	0	0	0	0	0	0	0	0	0
82	[1165]	1165	781.452	14.1	0	0	0	0	0	0	0	3.60433e+06	0	0	0	0	0	0	0	0	0	0	0	0	0	0	0	0	0	0	0	0	0	0	0	0	0	0	0	0	0	0	0	0	0	0	0	0	0
82	[1165]	1165	781.452	14.1	0	0	0	0	0	0	0	3.60433e+06	0	0	0	0	0	0	0	0	0	0	0	0	0	0	0	0	0	0	0	0	0	0	0	0	0	0	0	0	0	0	0	0	0	0	0	0	0
83	[1183]	1183	529.279	4.4	39000000	0	0	0	0	0	0	2.31698e+06	0	0	54900000	0	0	1.3591e+06	0	0	0	0	0	0	0	0	0	0	31900000	0	0	0	0	389137	0	4.86578e+06	0	0	0	0	0	0	0	0	0	0	0	0	0
83	[1183]	1183	529.279	4.4	39000000	0	0	0	0	0	0	2.31698e+06	0	0	54900000	0	0	1.3591e+06	0	0	0	0	0	0	0	0	0	0	31900000	0	0	0	0	389137	0	4.86578e+06	0	0	0	0	0	0	0	0	0	0	0	0	0
83	[1183]	1183	529.279	4.4	39000000	0	0	0	0	0	0	2.31698e+06	0	0	54900000	0	0	1.3591e+06	0	0	0	0	0	0	0	0	0	0	31900000	0	0	0	0	389137	0	4.86578e+06	0	0	0	0	0	0	0	0	0	0	0	0	0
83	[1183]	1183	529.279	4.4	39000000	0	0	0	0	0	0	2.31698e+06	0	0	54900000	0	0	1.3591e+06	0	0	0	0	0	0	0	0	0	0	31900000	0	0	0	0	389137	0	4.86578e+06	0	0	0	0	0	0	0	0	0	0	0	0	0
83	[1183]	1183	529.279	4.4	39000000	0	0	0	0	0	0	2.31698e+06	0	0	54900000	0	0	1.3591e+06	0	0	0	0	0	0	0	0	0	0	31900000	0	0	0	0	389137	0	4.86578e+06	0	0	0	0	0	0	0	0	0	0	0	0	0
84	[1189]	1189	777.418	12.5	1.28784e+06	0	0	0	0	0	0	3.41741e+06	0	0	310245	0	0	0	0	0	0	0	0	0	0	0	0	0	0	0	0	0	0	0	0	0	0	0	0	0	0	0	0	0	0	0	0	0	0
84	[1189]	1189	777.418	12.5	1.28784e+06	0	0	0	0	0	0	3.41741e+06	0	0	310245	0	0	0	0	0	0	0	0	0	0	0	0	0	0	0	0	0	0	0	0	0	0	0	0	0	0	0	0	0	0	0	0	0	0
84	[1189]	1189	777.418	12.5	1.28784e+06	0	0	0	0	0	0	3.41741e+06	0	0	310245	0	0	0	0	0	0	0	0	0	0	0	0	0	0	0	0	0	0	0	0	0	0	0	0	0	0	0	0	0	0	0	0	0	0
85	[1195]	1195	675.315	11.5	5.20217e+06	0	0	2.89732e+06	0	0	1.07749e+06	2.5047e+06	0	0	1.86885e+06	425832	0	494369	0	0	0	1.50845e+06	4.98648e+06	5.24913e+06	0	0	0	0	0	0	0	0	0	0	0	0	0	0	0	0	0	0	0	0	586316	0	0	0	0
85	[1195]	1195	675.315	11.5	5.20217e+06	0	0	2.89732e+06	0	0	1.07749e+06	2.5047e+06	0	0	1.86885e+06	425832	0	494369	0	0	0	1.50845e+06	4.98648e+06	5.24913e+06	0	0	0	0	0	0	0	0	0	0	0	0	0	0	0	0	0	0	0	0	586316	0	0	0	0
85	[1195]	1195	675.315	11.5	5.20217e+06	0	0	2.89732e+06	0	0	1.07749e+06	2.5047e+06	0	0	1.86885e+06	425832	0	494369	0	0	0	1.50845e+06	4.98648e+06	5.24913e+06	0	0	0	0	0	0	0	0	0	0	0	0	0	0	0	0	0	0	0	0	586316	0	0	0	0
86	[1223]	1223	543.223	2.8	0	0	0	0	0	0	0	1.40548e+06	0	0	0	0	0	0	0	0	0	0	0	0	0	0	0	0	0	0	0	0	0	0	0	0	0	0	0	0	0	0	0	0	0	0	0	0	0
86	[1223]	1223	543.223	2.8	0	0	0	0	0	0	0	1.40548e+06	0	0	0	0	0	0	0	0	0	0	0	0	0	0	0	0	0	0	0	0	0	0	0	0	0	0	0	0	0	0	0	0	0	0	0	0	0
86	[1223]	1223	543.223	2.8	0	0	0	0	0	0	0	1.40548e+06	0	0	0	0	0	0	0	0	0	0	0	0	0	0	0	0	0	0	0	0	0	0	0	0	0	0	0	0	0	0	0	0	0	0	0	0	0
87	[1228]	1228	665.296	7.7	481695	0	0	1.92898e+06	234452	0	169139	1.60355e+06	0	0	3.57019e+06	0	0	0	0	0	0	617372	0	0	6.11399e+06	603190	0	0	236367	0	0	0	0	0	0	0	0	0	0	0	0	0	0	0	0	0	0	0	0
87	[1228]	1228	665.296	7.7	481695	0	0	1.92898e+06	234452	0	169139	1.60355e+06	0	0	3.57019e+06	0	0	0	0	0	0	617372	0	0	6.11399e+06	603190	0	0	236367	0	0	0	0	0	0	0	0	0	0	0	0	0	0	0	0	0	0	0	0
87	[1228]	1228	665.296	7.7	481695	0	0	1.92898e+06	234452	0	169139	1.60355e+06	0	0	3.57019e+06	0	0	0	0	0	0	617372	0	0	6.11399e+06	603190	0	0	236367	0	0	0	0	0	0	0	0	0	0	0	0	0	0	0	0	0	0	0	0
87	[1228]	1228	665.296	7.7	481695	0	0	1.92898e+06	234452	0	169139	1.60355e+06	0	0	3.57019e+06	0	0	0	0	0	0	617372	0	0	6.11399e+06	603190	0	0	236367	0	0	0	0	0	0	0	0	0	0	0	0	0	0	0	0	0	0	0	0
88	[1256]	1256	761.426	14.4	279992	0	0	0	0	0	194263	1.62242e+06	0	0	675251	0	0	0	0	0	0	0	0	0	0	0	0	0	0	0	0	0	0	0	0	0	0	0	0	0	0	0	0	0	0	0	0	0	0
88	[1256]	1256	761.426	14.4	279992	0	0	0	0	0	194263	1.62242e+06	0	0	675251	0	0	0	0	0	0	0	0	0	0	0	0	0	0	0	0	0	0	0	0	0	0	0	0	0	0	0	0	0	0	0	0	0	0
88	[1256]	1256	761.426	14.4	279992	0	0	0	0	0	194263	1.62242e+06	0	0	675251	0	0	0	0	0	0	0	0	0	0	0	0	0	0	0	0	0	0	0	0	0	0	0	0	0	0	0	0	0	0	0	0	0	0
88	[1256]	1256	761.426	14.4	279992	0	0	0	0	0	194263	1.62242e+06	0	0	675251	0	0	0	0	0	0	0	0	0	0	0	0	0	0	0	0	0	0	0	0	0	0	0	0	0	0	0	0	0	0	0	0	0	0
89	[1267]	1267	777.42	13.2	11600000	0	0	0	0	0	239887	2.09183e+06	0	0	12300000	0	0	0	0	0	0	0	0	0	0	0	0	0	157142	0	0	0	0	0	0	0	0	0	0	0	0	0	0	0	0	0	0	0	0
89	[1267]	1267	777.42	13.2	11600000	0	0	0	0	0	239887	2.09183e+06	0	0	12300000	0	0	0	0	0	0	0	0	0	0	0	0	0	157142	0	0	0	0	0	0	0	0	0	0	0	0	0	0	0	0	0	0	0	0
90	[1316,2127]	2127	663.281	4.7	308181	223089	0	1.43384e+06	0	0	2.21327e+06	0	359849	0	378388	276416	0	0	0	0	699822	0	0	0	0	0	0	0	0	0	0	0	0	0	0	0	0	0	0	0	0	0	0	0	0	0	0	0	0
90	[1316,2127]	2127	663.281	4.7	308181	223089	0	1.43384e+06	0	0	2.21327e+06	0	359849	0	378388	276416	0	0	0	0	699822	0	0	0	0	0	0	0	0	0	0	0	0	0	0	0	0	0	0	0	0	0	0	0	0	0	0	0	0
90	[1316,2127]	2127	663.281	4.7	308181	223089	0	1.43384e+06	0	0	2.21327e+06	0	359849	0	378388	276416	0	0	0	0	699822	0	0	0	0	0	0	0	0	0	0	0	0	0	0	0	0	0	0	0	0	0	0	0	0	0	0	0	0
90	[1316,2127]	1316	681.291	4.7	3.60245e+06	2.07843e+06	1.49719e+06	0	714607	0	24700000	1.54829e+06	4.13331e+06	0	4.91856e+06	2.38445e+06	0	242992	0	0	11300000	0	0	0	1.20116e+06	676388	0	0	742333	0	0	0	0	0	0	0	0	0	0	0	0	0	0	0	0	0	0	0	0
90	[1316,2127]	1316	681.291	4.7	3.60245e+06	2.07843e+06	1.49719e+06	0	714607	0	24700000	1.54829e+06	4.13331e+06	0	4.91856e+06	2.38445e+06	0	242992	0	0	11300000	0	0	0	1.20116e+06	676388	0	0	742333	0	0	0	0	0	0	0	0	0	0	0	0	0	0	0	0	0	0	0	0
90	[1316,2127]	1316	681.291	4.7	3.60245e+06	2.07843e+06	1.49719e+06	0	714607	0	24700000	1.54829e+06	4.13331e+06	0	4.91856e+06	2.38445e+06	0	242992	0	0	11300000	0	0	0	1.20116e+06	676388	0	0	742333	0	0	0	0	0	0	0	0	0	0	0	0	0	0	0	0	0	0	0	0
91	[1389]	1389	545.274	3.7	634617	0	0	0	0	0	3.82483e+06	975752	0	0	521586	0	0	630075	0	0	0	0	0	0	0	0	0	0	0	0	0	0	268276	22000000	0	0	0	0	1.54793e+06	0	0	0	0	0	0	0	0	0	283760
91	[1389]	1389	545.274	3.7	634617	0	0	0	0	0	3.82483e+06	975752	0	0	521586	0	0	630075	0	0	0	0	0	0	0	0	0	0	0	0	0	0	268276	22000000	0	0	0	0	1.54793e+06	0	0	0	0	0	0	0	0	0	283760
91	[1389]	1389	545.274	3.7	634617	0	0	0	0	0	3.82483e+06	975752	0	0	521586	0	0	630075	0	0	0	0	0	0	0	0	0	0	0	0	0	0	268276	22000000	0	0	0	0	1.54793e+06	0	0	0	0	0	0	0	0	0	283760
91	[1389]	1389	545.274	3.7	634617	0	0	0	0	0	3.82483e+06	975752	0	0	521586	0	0	630075	0	0	0	0	0	0	0	0	0	0	0	0	0	0	268276	22000000	0	0	0	0	1.54793e+06	0	0	0	0	0	0	0	0	0	283760
91	[1389]	1389	545.274	3.7	634617	0	0	0	0	0	3.82483e+06	975752	0	0	521586	0	0	630075	0	0	0	0	0	0	0	0	0	0	0	0	0	0	268276	22000000	0	0	0	0	1.54793e+06	0	0	0	0	0	0	0	0	0	283760
92	[1433,1719]	1433	599.358	9.9	0	0	1.16864e+06	0	0	0	0	755492	0	0	0	0	5.15668e+06	0	0	0	0	0	0	0	0	0	0	0	0	0	0	0	552958	7.32816e+06	0	0	0	0	221070	0	0	2.72987e+06	0	0	0	0	0	0	0
92	[1433,1719]	1433	599.358	9.9	0	0	1.16864e+06	0	0	0	0	755492	0	0	0	0	5.15668e+06	0	0	0	0	0	0	0	0	0	0	0	0	0	0	0	552958	7.32816e+06	0	0	0	0	221070	0	0	2.72987e+06	0	0	0	0	0	0	0
92	[1433,1719]	1433	599.358	9.9	0	0	1.16864e+06	0	0	0	0	755492	0	0	0	0	5.15668e+06	0	0	0	0	0	0	0	0	0	0	0	0	0	0	0	552958	7.32816e+06	0	0	0	0	221070	0	0	2.72987e+06	0	0	0	0	0	0	0
92	[1433,1719]	1719	617.368	9.9	0	0	367822	0	0	0	0	410267	0	0	0	0	3.90706e+06	0	0	0	0	0	0	0	0	0	0	0	0	0	0	0	0	5.59846e+06	0	0	0	0	0	0	648021	2.2359e+06	0	0	0	0	0	0	0
92	[1433,1719]	1719	617.368	9.9	0	0	367822	0	0	0	0	410267	0	0	0	0	3.90706e+06	0	0	0	0	0	0	0	0	0	0	0	0	0	0	0	0	5.59846e+06	0	0	0	0	0	0	648021	2.2359e+06	0	0	0	0	0	0	0
92	[1433,1719]	1719	617.368	9.9	0	0	367822	0	0	0	0	410267	0	0	0	0	3.90706e+06	0	0	0	0	0	0	0	0	0	0	0	0	0	0	0	0	5.59846e+06	0	0	0	0	0	0	648021	2.2359e+06	0	0	0	0	0	0	0
92	[1433,1719]	1719	617.368	9.9	0	0	367822	0	0	0	0	410267	0	0	0	0	3.90706e+06	0	0	0	0	0	0	0	0	0	0	0	0	0	0	0	0	5.59846e+06	0	0	0	0	0	0	648021	2.2359e+06	0	0	0	0	0	0	0
92	[1433,1719]	1719	617.368	9.9	0	0	367822	0	0	0	0	410267	0	0	0	0	3.90706e+06	0	0	0	0	0	0	0	0	0	0	0	0	0	0	0	0	5.59846e+06	0	0	0	0	0	0	648021	2.2359e+06	0	0	0	0	0	0	0
93	[1504]	1504	501.212	2.4	0	0	0	0	0	0	0	360894	0	0	0	0	0	0	0	0	0	0	0	0	0	0	0	0	0	0	0	0	0	0	0	0	0	0	0	0	0	0	0	0	0	0	0	0	0
93	[1504]	1504	501.212	2.4	0	0	0	0	0	0	0	360894	0	0	0	0	0	0	0	0	0	0	0	0	0	0	0	0	0	0	0	0	0	0	0	0	0	0	0	0	0	0	0	0	0	0	0	0	0
93	[1504]	1504	501.212	2.4	0	0	0	0	0	0	0	360894	0	0	0	0	0	0	0	0	0	0	0	0	0	0	0	0	0	0	0	0	0	0	0	0	0	0	0	0	0	0	0	0	0	0	0	0	0
94	[1505]	1505	647.285	7.2	446355	301263	0	1.19059e+06	0	0	305634	342991	964410	0	1.31451e+06	1.75485e+06	0	0	0	0	5.61625e+06	0	190449	0	0	0	0	0	0	0	0	0	0	0	0	0	0	0	0	0	0	0	0	0	0	0	0	0	0
94	[1505]	1505	647.285	7.2	446355	301263	0	1.19059e+06	0	0	305634	342991	964410	0	1.31451e+06	1.75485e+06	0	0	0	0	5.61625e+06	0	190449	0	0	0	0	0	0	0	0	0	0	0	0	0	0	0	0	0	0	0	0	0	0	0	0	0	0
94	[1505]	1505	647.285	7.2	446355	301263	0	1.19059e+06	0	0	305634	342991	964410	0	1.31451e+06	1.75485e+06	0	0	0	0	5.61625e+06	0	190449	0	0	0	0	0	0	0	0	0	0	0	0	0	0	0	0	0	0	0	0	0	0	0	0	0	0
95	[1521]	1521	543.259	6.2	30500000	4.66246e+06	0	0	8.47115e+06	0	7.13359e+06	344056	417747	0	4.25905e+06	0	0	5.31337e+06	0	0	0	0	396607	0	702714	0	0	0	0	0	0	0	0	448583	0	0	0	0	0	0	0	0	0	0	0	0	0	0	0
95	[1521]	1521	543.259	6.2	30500000	4.66246e+06	0	0	8.47115e+06	0	7.13359e+06	344056	417747	0	4.25905e+06	0	0	5.31337e+06	0	0	0	0	396607	0	702714	0	0	0	0	0	0	0	0	448583	0	0	0	0	0	0	0	0	0	0	0	0	0	0	0
95	[1521]	1521	543.259	6.2	30500000	4.66246e+06	0	0	8.47115e+06	0	7.13359e+06	344056	417747	0	4.25905e+06	0	0	5.31337e+06	0	0	0	0	396607	0	702714	0	0	0	0	0	0	0	0	448583	0	0	0	0	0	0	0	0	0	0	0	0	0	0	0
96	[1555]	1555	665.295	6.5	0	0	0	0	0	0	1.58097e+06	971613	0	0	2.22679e+06	0	0	0	0	0	0	0	0	0	1.51072e+06	657221	0	0	1.29477e+06	0	0	0	0	0	0	0	0	0	0	0	0	0	0	0	0	0	0	0	0
97	[1556,2139]	2139	645.27	6.3	992316	2.03039e+06	0	843147	0	0	1.44844e+06	0	354733	0	1.17546e+06	2.62703e+06	0	0	0	0	635837	0	0	0	0	0	0	0	0	0	0	0	0	0	0	0	0	0	0	0	0	0	0	0	0	0	0	0	0
97	[1556,2139]	2139	645.27	6.3	992316	2.03039e+06	0	843147	0	0	1.44844e+06	0	354733	0	1.17546e+06	2.62703e+06	0	0	0	0	635837	0	0	0	0	0	0	0	0	0	0	0	0	0	0	0	0	0	0	0	0	0	0	0	0	0	0	0	0
97	[1556,2139]	1556	663.28	6.3	12800000	18600000	3.6175e+06	10100000	1.75474e+06	0	26900000	7.03111e+06	0	0	28100000	25000000	0	982827	0	0	10700000	0	1.42294e+06	0	0	721912	0	0	0	0	0	0	0	0	0	0	0	0	0	0	0	0	0	0	0	0	0	0	0
97	[1556,2139]	1556	663.28	6.3	12800000	18600000	3.6175e+06	10100000	1.75474e+06	0	26900000	7.03111e+06	0	0	28100000	25000000	0	982827	0	0	10700000	0	1.42294e+06	0	0	721912	0	0	0	0	0	0	0	0	0	0	0	0	0	0	0	0	0	0	0	0	0	0	0
97	[1556,2139]	1556	663.28	6.3	12800000	18600000	3.6175e+06	10100000	1.75474e+06	0	26900000	7.03111e+06	0	0	28100000	25000000	0	982827	0	0	10700000	0	1.42294e+06	0	0	721912	0	0	0	0	0	0	0	0	0	0	0	0	0	0	0	0	0	0	0	0	0	0	0
98	[1698]	1698	767.509	14	0	0	0	0	0	2.09965e+06	0	804431	0	0	150000000	6.83195e+06	0	0	0	0	0	0	0	0	0	0	0	0	0	0	0	0	0	0	0	0	13100000	229452	0	41000000	0	0	0	0	0	0	0	0	235393
98	[1698]	1698	767.509	14	0	0	0	0	0	2.09965e+06	0	804431	0	0	150000000	6.83195e+06	0	0	0	0	0	0	0	0	0	0	0	0	0	0	0	0	0	0	0	0	13100000	229452	0	41000000	0	0	0	0	0	0	0	0	235393
98	[1698]	1698	767.509	14	0	0	0	0	0	2.09965e+06	0	804431	0	0	150000000	6.83195e+06	0	0	0	0	0	0	0	0	0	0	0	0	0	0	0	0	0	0	0	0	13100000	229452	0	41000000	0	0	0	0	0	0	0	0	235393
98	[1698]	1698	767.509	14	0	0	0	0	0	2.09965e+06	0	804431	0	0	150000000	6.83195e+06	0	0	0	0	0	0	0	0	0	0	0	0	0	0	0	0	0	0	0	0	13100000	229452	0	41000000	0	0	0	0	0	0	0	0	235393
98	[1698]	1698	767.509	14	0	0	0	0	0	2.09965e+06	0	804431	0	0	150000000	6.83195e+06	0	0	0	0	0	0	0	0	0	0	0	0	0	0	0	0	0	0	0	0	13100000	229452	0	41000000	0	0	0	0	0	0	0	0	235393
98	[1698]	1698	767.509	14	0	0	0	0	0	2.09965e+06	0	804431	0	0	150000000	6.83195e+06	0	0	0	0	0	0	0	0	0	0	0	0	0	0	0	0	0	0	0	0	13100000	229452	0	41000000	0	0	0	0	0	0	0	0	235393
99	[1701]	1701	501.212	3.2	3.12867e+06	0	0	0	0	0	0	191457	0	0	38200000	0	0	0	0	0	0	0	165132	0	0	0	0	0	264274	0	0	0	0	0	0	0	0	0	0	0	0	0	0	0	0	0	0	0	0
99	[1701]	1701	501.212	3.2	3.12867e+06	0	0	0	0	0	0	191457	0	0	38200000	0	0	0	0	0	0	0	165132	0	0	0	0	0	264274	0	0	0	0	0	0	0	0	0	0	0	0	0	0	0	0	0	0	0	0
99	[1701]	1701	501.212	3.2	3.12867e+06	0	0	0	0	0	0	191457	0	0	38200000	0	0	0	0	0	0	0	165132	0	0	0	0	0	264274	0	0	0	0	0	0	0	0	0	0	0	0	0	0	0	0	0	0	0	0
100	[1750]	1750	501.212	5	0	0	0	0	0	0	0	234240	0	0	2.39312e+06	0	0	0	0	0	0	0	0	0	0	0	0	0	0	0	0	0	0	0	0	0	0	0	0	0	0	0	0	0	0	0	0	0	0
100	[1750]	1750	501.212	5	0	0	0	0	0	0	0	234240	0	0	2.39312e+06	0	0	0	0	0	0	0	0	0	0	0	0	0	0	0	0	0	0	0	0	0	0	0	0	0	0	0	0	0	0	0	0	0	0
100	[1750]	1750	501.212	5	0	0	0	0	0	0	0	234240	0	0	2.39312e+06	0	0	0	0	0	0	0	0	0	0	0	0	0	0	0	0	0	0	0	0	0	0	0	0	0	0	0	0	0	0	0	0	0	0
100	[1750]	1750	501.212	5	0	0	0	0	0	0	0	234240	0	0	2.39312e+06	0	0	0	0	0	0	0	0	0	0	0	0	0	0	0	0	0	0	0	0	0	0	0	0	0	0	0	0	0	0	0	0	0	0
100	[1750]	1750	501.212	5	0	0	0	0	0	0	0	234240	0	0	2.39312e+06	0	0	0	0	0	0	0	0	0	0	0	0	0	0	0	0	0	0	0	0	0	0	0	0	0	0	0	0	0	0	0	0	0	0
101	[1795]	1795	681.291	4.1	0	225373	0	0	0	0	1.57262e+06	182811	0	0	0	0	0	0	0	0	0	0	1.60985e+06	0	11400000	0	0	0	0	0	0	0	0	0	0	0	0	0	0	0	0	0	0	0	0	0	0	0	0
101	[1795]	1795	681.291	4.1	0	225373	0	0	0	0	1.57262e+06	182811	0	0	0	0	0	0	0	0	0	0	1.60985e+06	0	11400000	0	0	0	0	0	0	0	0	0	0	0	0	0	0	0	0	0	0	0	0	0	0	0	0
101	[1795]	1795	681.291	4.1	0	225373	0	0	0	0	1.57262e+06	182811	0	0	0	0	0	0	0	0	0	0	1.60985e+06	0	11400000	0	0	0	0	0	0	0	0	0	0	0	0	0	0	0	0	0	0	0	0	0	0	0	0
102	[1853]	1853	527.264	8.1	0	0	0	0	0	0	460043	289324	0	150382	0	0	0	0	0	0	0	0	0	0	0	0	0	0	1.59944e+06	0	0	0	4.38005e+06	19800000	0	0	0	0	0	0	0	0	0	0	0	0	0	0	0
102	[1853]	1853	527.264	8.1	0	0	0	0	0	0	460043	289324	0	150382	0	0	0	0	0	0	0	0	0	0	0	0	0	0	1.59944e+06	0	0	0	4.38005e+06	19800000	0	0	0	0	0	0	0	0	0	0	0	0	0	0	0
103	[1861]	1861	561.27	2.3	0	1.63586e+06	0	0	0	0	0	770386	0	0	0	0	0	0	0	0	0	0	0	0	0	0	0	0	0	0	0	0	0	2.83704e+06	0	0	0	0	0	0	0	0	0	0	624492	0	0	0	0
104	[1944]	1944	721.322	10.3	111000000	35700000	0	918668	25900000	4.14231e+06	28300000	0	1.19552e+06	0	78200000	267000000	0	27000000	13800000	0	54200000	27700000	150000000	5.85339e+06	60700000	21100000	0	0	0	0	0	0	0	0	0	0	0	0	0	0	0	0	0	0	0	0	0	0	0
104	[1944]	1944	721.322	10.3	111000000	35700000	0	918668	25900000	4.14231e+06	28300000	0	1.19552e+06	0	78200000	267000000	0	27000000	13800000	0	54200000	27700000	150000000	5.85339e+06	60700000	21100000	0	0	0	0	0	0	0	0	0	0	0	0	0	0	0	0	0	0	0	0	0	0	0
104	[1944]	1944	721.322	10.3	111000000	35700000	0	918668	25900000	4.14231e+06	28300000	0	1.19552e+06	0	78200000	267000000	0	27000000	13800000	0	54200000	27700000	150000000	5.85339e+06	60700000	21100000	0	0	0	0	0	0	0	0	0	0	0	0	0	0	0	0	0	0	0	0	0	0	0
105	[1946]	1946	693.363	13.5	81100000	36000000	0	0	10900000	0	10700000	0	0	0	8.89905e+06	53600000	0	4.48402e+06	347387	0	5.45335e+06	2.42582e+06	0	0	20400000	2.82593e+06	0	0	0	0	0	0	0	0	0	0	0	0	0	0	0	0	0	0	0	0	0	0	0
105	[1946]	1946	693.363	13.5	81100000	36000000	0	0	10900000	0	10700000	0	0	0	8.89905e+06	53600000	0	4.48402e+06	347387	0	5.45335e+06	2.42582e+06	0	0	20400000	2.82593e+06	0	0	0	0	0	0	0	0	0	0	0	0	0	0	0	0	0	0	0	0	0	0	0
105	[1946]	1946	693.363	13.5	81100000	36000000	0	0	10900000	0	10700000	0	0	0	8.89905e+06	53600000	0	4.48402e+06	347387	0	5.45335e+06	2.42582e+06	0	0	20400000	2.82593e+06	0	0	0	0	0	0	0	0	0	0	0	0	0	0	0	0	0	0	0	0	0	0	0
106	[1947]	1947	545.275	7	57700000	928113	0	0	6.77247e+06	0	5.88744e+06	0	449593	0	7.70844e+06	2.51445e+06	0	1.7392e+06	627601	0	0	0	0	0	3.63956e+06	0	0	0	1.81455e+06	0	0	0	0	2.01038e+06	0	0	0	0	0	0	0	0	0	0	0	0	0	0	0
106	[1947]	1947	545.275	7	57700000	928113	0	0	6.77247e+06	0	5.88744e+06	0	449593	0	7.70844e+06	2.51445e+06	0	1.7392e+06	627601	0	0	0	0	0	3.63956e+06	0	0	0	1.81455e+06	0	0	0	0	2.01038e+06	0	0	0	0	0	0	0	0	0	0	0	0	0	0	0
107	[1949]	1949	673.301	11.2	20100000	72100000	0	5.61953e+06	0	0	10800000	0	0	0	26900000	0	0	8.19278e+06	1.75008e+06	0	0	2.15364e+06	77500000	0	6.28903e+06	2.5542e+06	0	0	0	0	0	0	0	0	0	0	0	0	0	0	0	0	0	0	0	0	0	0	0
107	[1949]	1949	673.301	11.2	20100000	72100000	0	5.61953e+06	0	0	10800000	0	0	0	26900000	0	0	8.19278e+06	1.75008e+06	0	0	2.15364e+06	77500000	0	6.28903e+06	2.5542e+06	0	0	0	0	0	0	0	0	0	0	0	0	0	0	0	0	0	0	0	0	0	0	0
107	[1949]	1949	673.301	11.2	20100000	72100000	0	5.61953e+06	0	0	10800000	0	0	0	26900000	0	0	8.19278e+06	1.75008e+06	0	0	2.15364e+06	77500000	0	6.28903e+06	2.5542e+06	0	0	0	0	0	0	0	0	0	0	0	0	0	0	0	0	0	0	0	0	0	0	0
108	[1950]	1950	547.289	4.5	19200000	0	0	0	0	0	2.62941e+06	0	0	0	27400000	0	330741	0	654763	0	0	0	0	0	0	0	923212	0	0	679485	0	0	0	0	0	1.89409e+06	0	0	0	0	0	0	0	0	0	0	0	0	8.14226e+06
108	[1950]	1950	547.289	4.5	19200000	0	0	0	0	0	2.62941e+06	0	0	0	27400000	0	330741	0	654763	0	0	0	0	0	0	0	923212	0	0	679485	0	0	0	0	0	1.89409e+06	0	0	0	0	0	0	0	0	0	0	0	0	8.14226e+06
108	[1950]	1950	547.289	4.5	19200000	0	0	0	0	0	2.62941e+06	0	0	0	27400000	0	330741	0	654763	0	0	0	0	0	0	0	923212	0	0	679485	0	0	0	0	0	1.89409e+06	0	0	0	0	0	0	0	0	0	0	0	0	8.14226e+06
108	[1950]	1950	547.289	4.5	19200000	0	0	0	0	0	2.62941e+06	0	0	0	27400000	0	330741	0	654763	0	0	0	0	0	0	0	923212	0	0	679485	0	0	0	0	0	1.89409e+06	0	0	0	0	0	0	0	0	0	0	0	0	8.14226e+06
108	[1950]	1950	547.289	4.5	19200000	0	0	0	0	0	2.62941e+06	0	0	0	27400000	0	330741	0	654763	0	0	0	0	0	0	0	923212	0	0	679485	0	0	0	0	0	1.89409e+06	0	0	0	0	0	0	0	0	0	0	0	0	8.14226e+06
109	[1954]	1954	675.244	5.8	9.85459e+06	0	0	0	0	0	4.56433e+06	0	0	0	40800000	58300000	0	0	0	0	18500000	0	0	0	0	0	0	0	0	0	0	0	0	0	0	0	0	0	0	0	0	0	0	0	0	0	0	0	0
109	[1954]	1954	675.244	5.8	9.85459e+06	0	0	0	0	0	4.56433e+06	0	0	0	40800000	58300000	0	0	0	0	18500000	0	0	0	0	0	0	0	0	0	0	0	0	0	0	0	0	0	0	0	0	0	0	0	0	0	0	0	0
109	[1954]	1954	675.244	5.8	9.85459e+06	0	0	0	0	0	4.56433e+06	0	0	0	40800000	58300000	0	0	0	0	18500000	0	0	0	0	0	0	0	0	0	0	0	0	0	0	0	0	0	0	0	0	0	0	0	0	0	0	0	0
110	[1961]	1961	691.347	12.9	9.61127e+06	131000000	0	0	14400000	0	5.64241e+06	0	290736	0	2.31711e+06	10000000	0	9.19225e+06	946888	0	0	0	0	0	5.5012e+06	0	0	0	0	0	0	0	0	0	0	0	0	0	0	0	0	0	0	0	0	0	0	0	0
110	[1961]	1961	691.347	12.9	9.61127e+06	131000000	0	0	14400000	0	5.64241e+06	0	290736	0	2.31711e+06	10000000	0	9.19225e+06	946888	0	0	0	0	0	5.5012e+06	0	0	0	0	0	0	0	0	0	0	0	0	0	0	0	0	0	0	0	0	0	0	0	0
110	[1961]	1961	691.347	12.9	9.61127e+06	131000000	0	0	14400000	0	5.64241e+06	0	290736	0	2.31711e+06	10000000	0	9.19225e+06	946888	0	0	0	0	0	5.5012e+06	0	0	0	0	0	0	0	0	0	0	0	0	0	0	0	0	0	0	0	0	0	0	0	0
111	[1970]	1970	623.212	4.3	4.64018e+06	0	0	7.25341e+06	0	0	13600000	0	4.20378e+06	0	0	2.77333e+06	0	0	0	0	4.03663e+06	0	0	0	0	0	0	0	1.48877e+06	0	0	0	0	0	0	0	0	0	0	0	0	0	0	0	0	0	0	0	0
111	[1970]	1970	623.212	4.3	4.64018e+06	0	0	7.25341e+06	0	0	13600000	0	4.20378e+06	0	0	2.77333e+06	0	0	0	0	4.03663e+06	0	0	0	0	0	0	0	1.48877e+06	0	0	0	0	0	0	0	0	0	0	0	0	0	0	0	0	0	0	0	0
111	[1970]	1970	623.212	4.3	4.64018e+06	0	0	7.25341e+06	0	0	13600000	0	4.20378e+06	0	0	2.77333e+06	0	0	0	0	4.03663e+06	0	0	0	0	0	0	0	1.48877e+06	0	0	0	0	0	0	0	0	0	0	0	0	0	0	0	0	0	0	0	0
112	[1975,5038]	5038	593.216	7.7	0	0	0	5.58219e+06	0	0	0	0	0	0	5.0093e+06	0	0	0	0	0	0	0	0	0	0	0	0	0	0	0	0	0	0	0	0	0	0	0	0	0	0	0	0	0	0	0	0	0	0
112	[1975,5038]	5038	593.216	7.7	0	0	0	5.58219e+06	0	0	0	0	0	0	5.0093e+06	0	0	0	0	0	0	0	0	0	0	0	0	0	0	0	0	0	0	0	0	0	0	0	0	0	0	0	0	0	0	0	0	0	0
112	[1975,5038]	1975	611.226	7.7	3.91621e+06	0	0	19700000	0	0	0	0	0	0	18600000	0	0	0	0	0	0	0	0	0	0	0	0	0	0	0	0	0	0	0	0	0	0	0	0	0	0	0	0	0	0	0	0	0	0
112	[1975,5038]	1975	611.226	7.7	3.91621e+06	0	0	19700000	0	0	0	0	0	0	18600000	0	0	0	0	0	0	0	0	0	0	0	0	0	0	0	0	0	0	0	0	0	0	0	0	0	0	0	0	0	0	0	0	0	0
112	[1975,5038]	1975	611.226	7.7	3.91621e+06	0	0	19700000	0	0	0	0	0	0	18600000	0	0	0	0	0	0	0	0	0	0	0	0	0	0	0	0	0	0	0	0	0	0	0	0	0	0	0	0	0	0	0	0	0	0
113	[2002,2178]	2002	511.269	4.4	2.40435e+06	985704	0	0	0	0	0	0	0	0	3.95798e+06	0	0	0	0	0	0	0	0	0	0	0	0	0	1.51464e+06	0	0	0	0	3.28923e+06	0	270636	796907	0	5.13192e+06	0	0	0	0	0	0	0	0	0	0
113	[2002,2178]	2002	511.269	4.4	2.40435e+06	985704	0	0	0	0	0	0	0	0	3.95798e+06	0	0	0	0	0	0	0	0	0	0	0	0	0	1.51464e+06	0	0	0	0	3.28923e+06	0	270636	796907	0	5.13192e+06	0	0	0	0	0	0	0	0	0	0
113	[2002,2178]	2178	529.28	4.4	256134	13500000	0	433008	0	459792	6.73489e+06	0	222821	0	487536	2.4308e+06	271076	0	0	0	3.87401e+06	0	0	0	0	0	0	0	0	0	0	0	798008	46900000	192579	0	553244	0	67400000	0	0	0	0	0	0	0	0	0	16900000
113	[2002,2178]	2178	529.28	4.4	256134	13500000	0	433008	0	459792	6.73489e+06	0	222821	0	487536	2.4308e+06	271076	0	0	0	3.87401e+06	0	0	0	0	0	0	0	0	0	0	0	798008	46900000	192579	0	553244	0	67400000	0	0	0	0	0	0	0	0	0	16900000
113	[2002,2178]	2178	529.28	4.4	256134	13500000	0	433008	0	459792	6.73489e+06	0	222821	0	487536	2.4308e+06	271076	0	0	0	3.87401e+06	0	0	0	0	0	0	0	0	0	0	0	798008	46900000	192579	0	553244	0	67400000	0	0	0	0	0	0	0	0	0	16900000
114	[2005]	2005	578.332	4.3	2.38133e+06	0	0	0	0	0	0	0	0	7.71491e+06	0	0	0	0	0	0	0	0	0	0	0	0	0	0	1.55863e+06	0	0	0	0	4.04619e+06	0	0	0	0	0	0	0	0	0	0	0	0	0	0	3.99422e+06
114	[2005]	2005	578.332	4.3	2.38133e+06	0	0	0	0	0	0	0	0	7.71491e+06	0	0	0	0	0	0	0	0	0	0	0	0	0	0	1.55863e+06	0	0	0	0	4.04619e+06	0	0	0	0	0	0	0	0	0	0	0	0	0	0	3.99422e+06
114	[2005]	2005	578.332	4.3	2.38133e+06	0	0	0	0	0	0	0	0	7.71491e+06	0	0	0	0	0	0	0	0	0	0	0	0	0	0	1.55863e+06	0	0	0	0	4.04619e+06	0	0	0	0	0	0	0	0	0	0	0	0	0	0	3.99422e+06
114	[2005]	2005	578.332	4.3	2.38133e+06	0	0	0	0	0	0	0	0	7.71491e+06	0	0	0	0	0	0	0	0	0	0	0	0	0	0	1.55863e+06	0	0	0	0	4.04619e+06	0	0	0	0	0	0	0	0	0	0	0	0	0	0	3.99422e+06
115	[2007]	2007	739.441	14.5	2.3254e+06	0	1.60224e+06	0	0	0	0	0	0	0	0	0	0	0	0	0	0	0	0	0	0	0	0	0	0	0	0	0	0	0	0	0	0	0	0	0	0	0	0	0	0	0	0	0	0
115	[2007]	2007	739.441	14.5	2.3254e+06	0	1.60224e+06	0	0	0	0	0	0	0	0	0	0	0	0	0	0	0	0	0	0	0	0	0	0	0	0	0	0	0	0	0	0	0	0	0	0	0	0	0	0	0	0	0	0
115	[2007]	2007	739.441	14.5	2.3254e+06	0	1.60224e+06	0	0	0	0	0	0	0	0	0	0	0	0	0	0	0	0	0	0	0	0	0	0	0	0	0	0	0	0	0	0	0	0	0	0	0	0	0	0	0	0	0	0
115	[2007]	2007	739.441	14.5	2.3254e+06	0	1.60224e+06	0	0	0	0	0	0	0	0	0	0	0	0	0	0	0	0	0	0	0	0	0	0	0	0	0	0	0	0	0	0	0	0	0	0	0	0	0	0	0	0	0	0
115	[2007]	2007	739.441	14.5	2.3254e+06	0	1.60224e+06	0	0	0	0	0	0	0	0	0	0	0	0	0	0	0	0	0	0	0	0	0	0	0	0	0	0	0	0	0	0	0	0	0	0	0	0	0	0	0	0	0	0
116	[2020]	2020	543.295	10.6	2.05835e+06	0	0	0	0	0	0	0	0	0	4.95856e+06	0	0	0	0	0	0	0	0	0	0	0	0	0	0	0	0	0	0	1.8851e+06	0	0	0	0	0	0	0	0	0	0	0	0	0	0	0
116	[2020]	2020	543.295	10.6	2.05835e+06	0	0	0	0	0	0	0	0	0	4.95856e+06	0	0	0	0	0	0	0	0	0	0	0	0	0	0	0	0	0	0	1.8851e+06	0	0	0	0	0	0	0	0	0	0	0	0	0	0	0
117	[2026]	2026	661.264	7	2.52394e+06	4.89881e+06	0	1.79359e+06	0	0	8.35347e+06	0	4.01617e+06	0	4.62637e+06	6.04598e+06	0	209360	0	0	3.10845e+06	0	138655	0	555601	1.12274e+06	0	0	0	0	0	0	0	0	0	0	0	0	0	0	0	0	0	0	0	0	0	0	0
117	[2026]	2026	661.264	7	2.52394e+06	4.89881e+06	0	1.79359e+06	0	0	8.35347e+06	0	4.01617e+06	0	4.62637e+06	6.04598e+06	0	209360	0	0	3.10845e+06	0	138655	0	555601	1.12274e+06	0	0	0	0	0	0	0	0	0	0	0	0	0	0	0	0	0	0	0	0	0	0	0
117	[2026]	2026	661.264	7	2.52394e+06	4.89881e+06	0	1.79359e+06	0	0	8.35347e+06	0	4.01617e+06	0	4.62637e+06	6.04598e+06	0	209360	0	0	3.10845e+06	0	138655	0	555601	1.12274e+06	0	0	0	0	0	0	0	0	0	0	0	0	0	0	0	0	0	0	0	0	0	0	0
118	[2032,4559]	2032	547.29	4.3	2.13765e+06	0	0	0	0	0	3.2269e+06	0	0	0	853931	0	183125	0	0	0	0	0	0	0	0	0	0	0	27200000	0	0	0	242534	28100000	0	0	0	0	36200000	0	0	0	0	0	0	0	0	0	2.36475e+06
118	[2032,4559]	2032	547.29	4.3	2.13765e+06	0	0	0	0	0	3.2269e+06	0	0	0	853931	0	183125	0	0	0	0	0	0	0	0	0	0	0	27200000	0	0	0	242534	28100000	0	0	0	0	36200000	0	0	0	0	0	0	0	0	0	2.36475e+06
118	[2032,4559]	2032	547.29	4.3	2.13765e+06	0	0	0	0	0	3.2269e+06	0	0	0	853931	0	183125	0	0	0	0	0	0	0	0	0	0	0	27200000	0	0	0	242534	28100000	0	0	0	0	36200000	0	0	0	0	0	0	0	0	0	2.36475e+06
118	[2032,4559]	2032	547.29	4.3	2.13765e+06	0	0	0	0	0	3.2269e+06	0	0	0	853931	0	183125	0	0	0	0	0	0	0	0	0	0	0	27200000	0	0	0	242534	28100000	0	0	0	0	36200000	0	0	0	0	0	0	0	0	0	2.36475e+06
118	[2032,4559]	2032	547.29	4.3	2.13765e+06	0	0	0	0	0	3.2269e+06	0	0	0	853931	0	183125	0	0	0	0	0	0	0	0	0	0	0	27200000	0	0	0	242534	28100000	0	0	0	0	36200000	0	0	0	0	0	0	0	0	0	2.36475e+06
118	[2032,4559]	4559	564.317	4.3	0	0	0	0	0	0	0	0	0	9.75094e+06	0	0	0	0	0	0	186511	0	173644	0	0	0	0	0	1.92602e+06	0	0	0	0	3.94173e+06	0	0	0	0	0	0	0	0	0	0	0	0	0	0	1.28632e+06
118	[2032,4559]	4559	564.317	4.3	0	0	0	0	0	0	0	0	0	9.75094e+06	0	0	0	0	0	0	186511	0	173644	0	0	0	0	0	1.92602e+06	0	0	0	0	3.94173e+06	0	0	0	0	0	0	0	0	0	0	0	0	0	0	1.28632e+06
118	[2032,4559]	4559	564.317	4.3	0	0	0	0	0	0	0	0	0	9.75094e+06	0	0	0	0	0	0	186511	0	173644	0	0	0	0	0	1.92602e+06	0	0	0	0	3.94173e+06	0	0	0	0	0	0	0	0	0	0	0	0	0	0	1.28632e+06
118	[2032,4559]	4559	564.317	4.3	0	0	0	0	0	0	0	0	0	9.75094e+06	0	0	0	0	0	0	186511	0	173644	0	0	0	0	0	1.92602e+06	0	0	0	0	3.94173e+06	0	0	0	0	0	0	0	0	0	0	0	0	0	0	1.28632e+06
119	[1972,2049]	1972	939.49	14.7	10000000	6.41362e+06	1.18821e+06	0	0	0	568027	0	0	0	17600000	5.06148e+06	0	0	0	0	0	0	0	0	0	0	0	0	0	0	0	0	0	0	0	0	0	0	0	0	0	0	0	0	0	0	0	0	0
119	[1972,2049]	1972	939.49	14.7	10000000	6.41362e+06	1.18821e+06	0	0	0	568027	0	0	0	17600000	5.06148e+06	0	0	0	0	0	0	0	0	0	0	0	0	0	0	0	0	0	0	0	0	0	0	0	0	0	0	0	0	0	0	0	0	0
119	[1972,2049]	2049	970.531	14.7	2.51616e+06	1.48859e+06	0	0	0	0	0	0	807258	0	8.83079e+06	2.52305e+06	0	0	0	0	594503	0	0	0	0	0	0	0	0	0	0	0	0	0	0	0	0	0	0	0	0	0	0	0	0	0	0	0	0
119	[1972,2049]	2049	970.531	14.7	2.51616e+06	1.48859e+06	0	0	0	0	0	0	807258	0	8.83079e+06	2.52305e+06	0	0	0	0	594503	0	0	0	0	0	0	0	0	0	0	0	0	0	0	0	0	0	0	0	0	0	0	0	0	0	0	0	0
120	[2063]	2063	775.406	12.5	2.089e+06	0	0	0	0	0	0	0	0	0	2.38956e+06	0	0	0	0	0	0	0	0	0	0	0	0	0	0	0	0	0	0	0	0	0	0	0	0	0	0	0	0	0	0	0	0	0	0
121	[2081]	2081	819.468	14.5	1.5873e+06	11900000	0	0	0	0	0	0	0	0	2.53004e+06	0	0	0	0	0	0	0	0	0	0	0	0	0	0	0	0	0	0	0	0	0	0	0	0	0	0	0	0	0	0	0	0	0	0
121	[2081]	2081	819.468	14.5	1.5873e+06	11900000	0	0	0	0	0	0	0	0	2.53004e+06	0	0	0	0	0	0	0	0	0	0	0	0	0	0	0	0	0	0	0	0	0	0	0	0	0	0	0	0	0	0	0	0	0	0
121	[2081]	2081	819.468	14.5	1.5873e+06	11900000	0	0	0	0	0	0	0	0	2.53004e+06	0	0	0	0	0	0	0	0	0	0	0	0	0	0	0	0	0	0	0	0	0	0	0	0	0	0	0	0	0	0	0	0	0	0
122	[2083]	2083	679.274	8.2	1.34234e+06	978078	0	0	0	0	0	0	0	0	5.14937e+06	2.53915e+06	0	0	0	0	5.69307e+06	0	68700000	0	0	0	0	0	0	0	0	0	0	0	0	0	0	0	0	0	0	0	0	0	0	0	0	0	0
122	[2083]	2083	679.274	8.2	1.34234e+06	978078	0	0	0	0	0	0	0	0	5.14937e+06	2.53915e+06	0	0	0	0	5.69307e+06	0	68700000	0	0	0	0	0	0	0	0	0	0	0	0	0	0	0	0	0	0	0	0	0	0	0	0	0	0
122	[2083]	2083	679.274	8.2	1.34234e+06	978078	0	0	0	0	0	0	0	0	5.14937e+06	2.53915e+06	0	0	0	0	5.69307e+06	0	68700000	0	0	0	0	0	0	0	0	0	0	0	0	0	0	0	0	0	0	0	0	0	0	0	0	0	0
123	[2085]	2085	529.28	9	849538	1.2557e+06	0	0	0	0	0	0	0	0	2.46735e+06	0	2.44586e+06	0	0	0	0	0	0	0	0	0	0	0	1.9572e+06	0	0	0	3.7734e+06	14400000	0	0	0	0	0	0	0	345308	0	0	0	0	0	0	0
123	[2085]	2085	529.28	9	849538	1.2557e+06	0	0	0	0	0	0	0	0	2.46735e+06	0	2.44586e+06	0	0	0	0	0	0	0	0	0	0	0	1.9572e+06	0	0	0	3.7734e+06	14400000	0	0	0	0	0	0	0	345308	0	0	0	0	0	0	0
123	[2085]	2085	529.28	9	849538	1.2557e+06	0	0	0	0	0	0	0	0	2.46735e+06	0	2.44586e+06	0	0	0	0	0	0	0	0	0	0	0	1.9572e+06	0	0	0	3.7734e+06	14400000	0	0	0	0	0	0	0	345308	0	0	0	0	0	0	0
124	[2117]	2117	607.254	7.9	701527	0	0	1.27948e+06	0	0	0	0	0	0	8.13924e+06	0	0	0	0	0	0	0	0	0	0	0	0	0	0	0	0	0	0	0	0	0	0	0	0	0	0	0	0	0	0	0	0	0	0
124	[2117]	2117	607.254	7.9	701527	0	0	1.27948e+06	0	0	0	0	0	0	8.13924e+06	0	0	0	0	0	0	0	0	0	0	0	0	0	0	0	0	0	0	0	0	0	0	0	0	0	0	0	0	0	0	0	0	0	0
124	[2117]	2117	607.254	7.9	701527	0	0	1.27948e+06	0	0	0	0	0	0	8.13924e+06	0	0	0	0	0	0	0	0	0	0	0	0	0	0	0	0	0	0	0	0	0	0	0	0	0	0	0	0	0	0	0	0	0	0
125	[2118]	2118	543.259	5.8	698730	0	0	0	0	0	365707	0	0	0	200387	0	0	0	0	0	0	0	0	0	0	0	0	0	861467	0	0	0	0	314122	0	0	0	0	0	0	0	0	0	0	0	0	0	0	0
125	[2118]	2118	543.259	5.8	698730	0	0	0	0	0	365707	0	0	0	200387	0	0	0	0	0	0	0	0	0	0	0	0	0	861467	0	0	0	0	314122	0	0	0	0	0	0	0	0	0	0	0	0	0	0	0
125	[2118]	2118	543.259	5.8	698730	0	0	0	0	0	365707	0	0	0	200387	0	0	0	0	0	0	0	0	0	0	0	0	0	861467	0	0	0	0	314122	0	0	0	0	0	0	0	0	0	0	0	0	0	0	0
126	[2221]	2221	629.239	7.3	206979	0	0	5.95274e+06	0	0	273868	0	0	0	2.80953e+06	0	0	0	0	0	0	0	0	0	0	0	0	0	0	0	0	0	0	0	0	0	0	0	0	0	0	0	0	0	0	0	0	0	0
126	[2221]	2221	629.239	7.3	206979	0	0	5.95274e+06	0	0	273868	0	0	0	2.80953e+06	0	0	0	0	0	0	0	0	0	0	0	0	0	0	0	0	0	0	0	0	0	0	0	0	0	0	0	0	0	0	0	0	0	0
126	[2221]	2221	629.239	7.3	206979	0	0	5.95274e+06	0	0	273868	0	0	0	2.80953e+06	0	0	0	0	0	0	0	0	0	0	0	0	0	0	0	0	0	0	0	0	0	0	0	0	0	0	0	0	0	0	0	0	0	0
127	[2223]	2223	663.28	8	1.75097e+06	1.17272e+06	0	0	0	0	678234	0	0	0	1.83903e+06	1.6694e+06	0	0	0	0	888382	0	0	0	3.87944e+06	0	0	0	752143	0	0	0	0	0	0	0	0	0	0	0	0	0	0	0	0	0	0	0	0
127	[2223]	2223	663.28	8	1.75097e+06	1.17272e+06	0	0	0	0	678234	0	0	0	1.83903e+06	1.6694e+06	0	0	0	0	888382	0	0	0	3.87944e+06	0	0	0	752143	0	0	0	0	0	0	0	0	0	0	0	0	0	0	0	0	0	0	0	0
127	[2223]	2223	663.28	8	1.75097e+06	1.17272e+06	0	0	0	0	678234	0	0	0	1.83903e+06	1.6694e+06	0	0	0	0	888382	0	0	0	3.87944e+06	0	0	0	752143	0	0	0	0	0	0	0	0	0	0	0	0	0	0	0	0	0	0	0	0
128	[2229]	2229	481.186	6.3	1.08551e+06	1.73716e+06	280801	8.7995e+06	0	0	1.48932e+06	0	0	0	2.0673e+06	2.46646e+06	0	0	0	0	3.76634e+06	0	0	0	0	0	0	0	0	0	0	0	0	0	0	0	0	0	0	0	0	0	0	0	0	0	0	0	0
128	[2229]	2229	481.186	6.3	1.08551e+06	1.73716e+06	280801	8.7995e+06	0	0	1.48932e+06	0	0	0	2.0673e+06	2.46646e+06	0	0	0	0	3.76634e+06	0	0	0	0	0	0	0	0	0	0	0	0	0	0	0	0	0	0	0	0	0	0	0	0	0	0	0	0
129	[2275]	2275	679.275	5.3	700220	1.8265e+06	585737	2.15182e+06	0	0	742542	0	825192	0	2.3922e+06	3.44049e+06	0	0	0	0	564406	0	2.38093e+06	0	249934	0	0	0	0	0	0	0	0	0	0	0	0	0	0	0	0	0	0	0	0	0	0	0	0
129	[2275]	2275	679.275	5.3	700220	1.8265e+06	585737	2.15182e+06	0	0	742542	0	825192	0	2.3922e+06	3.44049e+06	0	0	0	0	564406	0	2.38093e+06	0	249934	0	0	0	0	0	0	0	0	0	0	0	0	0	0	0	0	0	0	0	0	0	0	0	0
129	[2275]	2275	679.275	5.3	700220	1.8265e+06	585737	2.15182e+06	0	0	742542	0	825192	0	2.3922e+06	3.44049e+06	0	0	0	0	564406	0	2.38093e+06	0	249934	0	0	0	0	0	0	0	0	0	0	0	0	0	0	0	0	0	0	0	0	0	0	0	0
130	[2354]	2354	689.295	9.2	0	44000000	837887	0	2.14065e+06	0	2.53111e+06	0	3.12609e+06	0	4.11162e+06	9.36683e+06	252103	12400000	0	0	0	1.79969e+06	88100000	661382	8.12602e+06	1.41603e+06	0	0	0	0	0	0	0	0	0	0	0	0	0	0	0	0	0	0	0	0	0	0	0
130	[2354]	2354	689.295	9.2	0	44000000	837887	0	2.14065e+06	0	2.53111e+06	0	3.12609e+06	0	4.11162e+06	9.36683e+06	252103	12400000	0	0	0	1.79969e+06	88100000	661382	8.12602e+06	1.41603e+06	0	0	0	0	0	0	0	0	0	0	0	0	0	0	0	0	0	0	0	0	0	0	0
130	[2354]	2354	689.295	9.2	0	44000000	837887	0	2.14065e+06	0	2.53111e+06	0	3.12609e+06	0	4.11162e+06	9.36683e+06	252103	12400000	0	0	0	1.79969e+06	88100000	661382	8.12602e+06	1.41603e+06	0	0	0	0	0	0	0	0	0	0	0	0	0	0	0	0	0	0	0	0	0	0	0
131	[2366,8945,9030]	2366	703.274	7.2	0	7.09443e+06	0	0	0	0	2.74522e+06	0	0	0	2.6161e+06	0	2.0602e+06	0	0	0	0	0	3.49854e+06	0	0	0	0	0	0	0	0	0	0	0	0	0	0	0	0	0	0	0	0	0	0	0	0	0	0
131	[2366,8945,9030]	2366	703.274	7.2	0	7.09443e+06	0	0	0	0	2.74522e+06	0	0	0	2.6161e+06	0	2.0602e+06	0	0	0	0	0	3.49854e+06	0	0	0	0	0	0	0	0	0	0	0	0	0	0	0	0	0	0	0	0	0	0	0	0	0	0
131	[2366,8945,9030]	2366	703.274	7.2	0	7.09443e+06	0	0	0	0	2.74522e+06	0	0	0	2.6161e+06	0	2.0602e+06	0	0	0	0	0	3.49854e+06	0	0	0	0	0	0	0	0	0	0	0	0	0	0	0	0	0	0	0	0	0	0	0	0	0	0
131	[2366,8945,9030]	2366	703.274	7.2	0	7.09443e+06	0	0	0	0	2.74522e+06	0	0	0	2.6161e+06	0	2.0602e+06	0	0	0	0	0	3.49854e+06	0	0	0	0	0	0	0	0	0	0	0	0	0	0	0	0	0	0	0	0	0	0	0	0	0	0
131	[2366,8945,9030]	2366	703.274	7.2	0	7.09443e+06	0	0	0	0	2.74522e+06	0	0	0	2.6161e+06	0	2.0602e+06	0	0	0	0	0	3.49854e+06	0	0	0	0	0	0	0	0	0	0	0	0	0	0	0	0	0	0	0	0	0	0	0	0	0	0
131	[2366,8945,9030]	2366	703.274	7.2	0	7.09443e+06	0	0	0	0	2.74522e+06	0	0	0	2.6161e+06	0	2.0602e+06	0	0	0	0	0	3.49854e+06	0	0	0	0	0	0	0	0	0	0	0	0	0	0	0	0	0	0	0	0	0	0	0	0	0	0
131	[2366,8945,9030]	9030	721.284	7.2	0	0	0	0	0	0	0	0	0	0	0	0	0	0	0	0	0	0	2.99194e+06	0	0	0	0	0	0	0	0	0	0	0	0	0	0	0	0	0	0	0	0	0	0	0	0	0	0
131	[2366,8945,9030]	9030	721.284	7.2	0	0	0	0	0	0	0	0	0	0	0	0	0	0	0	0	0	0	2.99194e+06	0	0	0	0	0	0	0	0	0	0	0	0	0	0	0	0	0	0	0	0	0	0	0	0	0	0
131	[2366,8945,9030]	8945	738.311	7.2	0	0	0	0	0	0	0	0	0	0	0	0	0	0	0	0	0	0	7.52905e+06	0	0	0	0	0	0	0	0	0	0	0	0	0	0	0	0	0	0	0	0	0	0	0	0	0	0
131	[2366,8945,9030]	8945	738.311	7.2	0	0	0	0	0	0	0	0	0	0	0	0	0	0	0	0	0	0	7.52905e+06	0	0	0	0	0	0	0	0	0	0	0	0	0	0	0	0	0	0	0	0	0	0	0	0	0	0
131	[2366,8945,9030]	8945	738.311	7.2	0	0	0	0	0	0	0	0	0	0	0	0	0	0	0	0	0	0	7.52905e+06	0	0	0	0	0	0	0	0	0	0	0	0	0	0	0	0	0	0	0	0	0	0	0	0	0	0
132	[2376]	2376	903.524	13.6	0	0	0	0	0	0	13900000	0	190542	0	2.09668e+06	29800000	0	0	0	0	0	0	0	0	0	0	0	0	0	0	0	0	0	0	0	0	0	0	0	0	0	0	0	0	0	0	0	0	0
132	[2376]	2376	903.524	13.6	0	0	0	0	0	0	13900000	0	190542	0	2.09668e+06	29800000	0	0	0	0	0	0	0	0	0	0	0	0	0	0	0	0	0	0	0	0	0	0	0	0	0	0	0	0	0	0	0	0	0
132	[2376]	2376	903.524	13.6	0	0	0	0	0	0	13900000	0	190542	0	2.09668e+06	29800000	0	0	0	0	0	0	0	0	0	0	0	0	0	0	0	0	0	0	0	0	0	0	0	0	0	0	0	0	0	0	0	0	0
133	[2383]	2383	621.234	6.6	0	0	0	0	0	0	1.39133e+06	0	0	0	0	0	0	0	0	0	0	0	0	0	0	0	0	0	10600000	0	0	0	0	0	0	0	0	0	0	0	0	0	0	0	0	0	0	0	0
133	[2383]	2383	621.234	6.6	0	0	0	0	0	0	1.39133e+06	0	0	0	0	0	0	0	0	0	0	0	0	0	0	0	0	0	10600000	0	0	0	0	0	0	0	0	0	0	0	0	0	0	0	0	0	0	0	0
133	[2383]	2383	621.234	6.6	0	0	0	0	0	0	1.39133e+06	0	0	0	0	0	0	0	0	0	0	0	0	0	0	0	0	0	10600000	0	0	0	0	0	0	0	0	0	0	0	0	0	0	0	0	0	0	0	0
134	[2397]	2397	823.296	9.2	0	2.78851e+06	0	0	0	0	3.19252e+06	0	282351	0	1.06159e+06	0	0	0	0	0	0	0	0	0	12800000	3.11694e+06	0	0	0	0	0	0	0	0	0	0	0	0	0	0	0	0	0	0	0	0	0	0	0
134	[2397]	2397	823.296	9.2	0	2.78851e+06	0	0	0	0	3.19252e+06	0	282351	0	1.06159e+06	0	0	0	0	0	0	0	0	0	12800000	3.11694e+06	0	0	0	0	0	0	0	0	0	0	0	0	0	0	0	0	0	0	0	0	0	0	0
134	[2397]	2397	823.296	9.2	0	2.78851e+06	0	0	0	0	3.19252e+06	0	282351	0	1.06159e+06	0	0	0	0	0	0	0	0	0	12800000	3.11694e+06	0	0	0	0	0	0	0	0	0	0	0	0	0	0	0	0	0	0	0	0	0	0	0
135	[2430]	2430	507.201	7.8	0	0	0	6.15904e+06	0	0	450512	0	0	0	5.3825e+06	0	0	0	0	0	0	528656	0	0	0	0	0	0	0	0	0	0	0	0	0	0	0	0	0	0	0	0	0	0	0	0	0	0	0
135	[2430]	2430	507.201	7.8	0	0	0	6.15904e+06	0	0	450512	0	0	0	5.3825e+06	0	0	0	0	0	0	528656	0	0	0	0	0	0	0	0	0	0	0	0	0	0	0	0	0	0	0	0	0	0	0	0	0	0	0
135	[2430]	2430	507.201	7.8	0	0	0	6.15904e+06	0	0	450512	0	0	0	5.3825e+06	0	0	0	0	0	0	528656	0	0	0	0	0	0	0	0	0	0	0	0	0	0	0	0	0	0	0	0	0	0	0	0	0	0	0
135	[2430]	2430	507.201	7.8	0	0	0	6.15904e+06	0	0	450512	0	0	0	5.3825e+06	0	0	0	0	0	0	528656	0	0	0	0	0	0	0	0	0	0	0	0	0	0	0	0	0	0	0	0	0	0	0	0	0	0	0
136	[2432,5266]	5266	649.301	7.5	0	0	0	170659	0	0	0	0	0	0	0	704178	0	0	451270	0	0	723829	301841	0	1.32353e+06	0	0	0	0	0	0	0	0	0	0	0	0	0	0	0	0	0	0	0	0	0	0	0	0
136	[2432,5266]	5266	649.301	7.5	0	0	0	170659	0	0	0	0	0	0	0	704178	0	0	451270	0	0	723829	301841	0	1.32353e+06	0	0	0	0	0	0	0	0	0	0	0	0	0	0	0	0	0	0	0	0	0	0	0	0
136	[2432,5266]	2432	667.311	7.5	0	0	0	197810	0	0	729373	0	0	0	0	410894	0	0	205737	0	3.41119e+06	1.53742e+06	0	0	5.95935e+06	861042	0	0	30800000	0	0	0	0	0	0	0	0	0	0	0	0	0	0	0	0	0	0	0	0
136	[2432,5266]	2432	667.311	7.5	0	0	0	197810	0	0	729373	0	0	0	0	410894	0	0	205737	0	3.41119e+06	1.53742e+06	0	0	5.95935e+06	861042	0	0	30800000	0	0	0	0	0	0	0	0	0	0	0	0	0	0	0	0	0	0	0	0
136	[2432,5266]	2432	667.311	7.5	0	0	0	197810	0	0	729373	0	0	0	0	410894	0	0	205737	0	3.41119e+06	1.53742e+06	0	0	5.95935e+06	861042	0	0	30800000	0	0	0	0	0	0	0	0	0	0	0	0	0	0	0	0	0	0	0	0
137	[2530]	2530	665.296	10.5	0	0	0	4.43105e+06	0	0	245623	0	0	0	168162	0	157617	0	0	0	0	627870	157531	0	5.19538e+06	0	0	0	0	0	0	0	0	0	0	0	0	0	0	0	0	0	0	0	0	0	0	0	0
137	[2530]	2530	665.296	10.5	0	0	0	4.43105e+06	0	0	245623	0	0	0	168162	0	157617	0	0	0	0	627870	157531	0	5.19538e+06	0	0	0	0	0	0	0	0	0	0	0	0	0	0	0	0	0	0	0	0	0	0	0	0
137	[2530]	2530	665.296	10.5	0	0	0	4.43105e+06	0	0	245623	0	0	0	168162	0	157617	0	0	0	0	627870	157531	0	5.19538e+06	0	0	0	0	0	0	0	0	0	0	0	0	0	0	0	0	0	0	0	0	0	0	0	0
138	[2550]	2550	681.29	7.3	0	0	0	0	0	0	1.13049e+06	0	0	0	3.06588e+06	0	0	0	0	0	0	0	5.87579e+06	0	2.80585e+06	0	0	0	0	0	0	0	0	0	0	0	0	0	0	0	0	0	0	0	0	0	0	0	0
138	[2550]	2550	681.29	7.3	0	0	0	0	0	0	1.13049e+06	0	0	0	3.06588e+06	0	0	0	0	0	0	0	5.87579e+06	0	2.80585e+06	0	0	0	0	0	0	0	0	0	0	0	0	0	0	0	0	0	0	0	0	0	0	0	0
138	[2550]	2550	681.29	7.3	0	0	0	0	0	0	1.13049e+06	0	0	0	3.06588e+06	0	0	0	0	0	0	0	5.87579e+06	0	2.80585e+06	0	0	0	0	0	0	0	0	0	0	0	0	0	0	0	0	0	0	0	0	0	0	0	0
139	[2567]	2567	499.196	4.6	0	0	0	0	0	0	175386	0	0	0	3.60309e+06	0	0	0	0	0	0	0	0	0	0	0	0	0	0	0	0	0	0	0	0	0	0	0	0	0	0	0	0	0	0	0	0	0	0
140	[2576]	2576	527.264	3.8	0	0	0	0	0	308165	408598	0	1.35182e+06	0	11800000	0	0	0	0	0	0	0	0	0	0	0	0	0	1.19602e+06	0	0	0	267738	665280	0	0	0	0	0	0	0	0	0	0	6.63416e+06	0	0	0	3.42236e+06
140	[2576]	2576	527.264	3.8	0	0	0	0	0	308165	408598	0	1.35182e+06	0	11800000	0	0	0	0	0	0	0	0	0	0	0	0	0	1.19602e+06	0	0	0	267738	665280	0	0	0	0	0	0	0	0	0	0	6.63416e+06	0	0	0	3.42236e+06
140	[2576]	2576	527.264	3.8	0	0	0	0	0	308165	408598	0	1.35182e+06	0	11800000	0	0	0	0	0	0	0	0	0	0	0	0	0	1.19602e+06	0	0	0	267738	665280	0	0	0	0	0	0	0	0	0	0	6.63416e+06	0	0	0	3.42236e+06
141	[2620]	2620	680.291	1.6	0	0	4.49474e+06	2.51339e+06	0	0	0	0	0	0	0	1.70446e+06	0	0	0	0	0	0	0	0	0	0	0	0	0	0	0	0	0	0	0	0	0	0	0	0	0	0	0	0	0	0	0	0	0
141	[2620]	2620	680.291	1.6	0	0	4.49474e+06	2.51339e+06	0	0	0	0	0	0	0	1.70446e+06	0	0	0	0	0	0	0	0	0	0	0	0	0	0	0	0	0	0	0	0	0	0	0	0	0	0	0	0	0	0	0	0	0
141	[2620]	2620	680.291	1.6	0	0	4.49474e+06	2.51339e+06	0	0	0	0	0	0	0	1.70446e+06	0	0	0	0	0	0	0	0	0	0	0	0	0	0	0	0	0	0	0	0	0	0	0	0	0	0	0	0	0	0	0	0	0
141	[2620]	2620	680.291	1.6	0	0	4.49474e+06	2.51339e+06	0	0	0	0	0	0	0	1.70446e+06	0	0	0	0	0	0	0	0	0	0	0	0	0	0	0	0	0	0	0	0	0	0	0	0	0	0	0	0	0	0	0	0	0
141	[2620]	2620	680.291	1.6	0	0	4.49474e+06	2.51339e+06	0	0	0	0	0	0	0	1.70446e+06	0	0	0	0	0	0	0	0	0	0	0	0	0	0	0	0	0	0	0	0	0	0	0	0	0	0	0	0	0	0	0	0	0
141	[2620]	2620	680.291	1.6	0	0	4.49474e+06	2.51339e+06	0	0	0	0	0	0	0	1.70446e+06	0	0	0	0	0	0	0	0	0	0	0	0	0	0	0	0	0	0	0	0	0	0	0	0	0	0	0	0	0	0	0	0	0
141	[2620]	2620	680.291	1.6	0	0	4.49474e+06	2.51339e+06	0	0	0	0	0	0	0	1.70446e+06	0	0	0	0	0	0	0	0	0	0	0	0	0	0	0	0	0	0	0	0	0	0	0	0	0	0	0	0	0	0	0	0	0
141	[2620]	2620	680.291	1.6	0	0	4.49474e+06	2.51339e+06	0	0	0	0	0	0	0	1.70446e+06	0	0	0	0	0	0	0	0	0	0	0	0	0	0	0	0	0	0	0	0	0	0	0	0	0	0	0	0	0	0	0	0	0
142	[2629]	2629	680.291	1.1	0	0	4.64018e+06	798956	0	0	0	0	0	0	0	974616	0	0	0	0	0	0	0	0	0	0	0	0	0	0	0	0	0	0	0	0	0	0	0	0	0	0	0	0	0	0	0	0	0
142	[2629]	2629	680.291	1.1	0	0	4.64018e+06	798956	0	0	0	0	0	0	0	974616	0	0	0	0	0	0	0	0	0	0	0	0	0	0	0	0	0	0	0	0	0	0	0	0	0	0	0	0	0	0	0	0	0
142	[2629]	2629	680.291	1.1	0	0	4.64018e+06	798956	0	0	0	0	0	0	0	974616	0	0	0	0	0	0	0	0	0	0	0	0	0	0	0	0	0	0	0	0	0	0	0	0	0	0	0	0	0	0	0	0	0
142	[2629]	2629	680.291	1.1	0	0	4.64018e+06	798956	0	0	0	0	0	0	0	974616	0	0	0	0	0	0	0	0	0	0	0	0	0	0	0	0	0	0	0	0	0	0	0	0	0	0	0	0	0	0	0	0	0
142	[2629]	2629	680.291	1.1	0	0	4.64018e+06	798956	0	0	0	0	0	0	0	974616	0	0	0	0	0	0	0	0	0	0	0	0	0	0	0	0	0	0	0	0	0	0	0	0	0	0	0	0	0	0	0	0	0
142	[2629]	2629	680.291	1.1	0	0	4.64018e+06	798956	0	0	0	0	0	0	0	974616	0	0	0	0	0	0	0	0	0	0	0	0	0	0	0	0	0	0	0	0	0	0	0	0	0	0	0	0	0	0	0	0	0
142	[2629]	2629	680.291	1.1	0	0	4.64018e+06	798956	0	0	0	0	0	0	0	974616	0	0	0	0	0	0	0	0	0	0	0	0	0	0	0	0	0	0	0	0	0	0	0	0	0	0	0	0	0	0	0	0	0
142	[2629]	2629	680.291	1.1	0	0	4.64018e+06	798956	0	0	0	0	0	0	0	974616	0	0	0	0	0	0	0	0	0	0	0	0	0	0	0	0	0	0	0	0	0	0	0	0	0	0	0	0	0	0	0	0	0
143	[2685]	2685	601.337	11.4	0	0	968782	0	0	0	0	0	10700000	0	0	0	3.8191e+06	0	0	0	0	0	0	0	0	0	0	0	0	0	0	8.722e+06	0	36800000	0	0	0	0	0	0	1.06494e+06	12200000	0	0	0	0	0	0	0
143	[2685]	2685	601.337	11.4	0	0	968782	0	0	0	0	0	10700000	0	0	0	3.8191e+06	0	0	0	0	0	0	0	0	0	0	0	0	0	0	8.722e+06	0	36800000	0	0	0	0	0	0	1.06494e+06	12200000	0	0	0	0	0	0	0
143	[2685]	2685	601.337	11.4	0	0	968782	0	0	0	0	0	10700000	0	0	0	3.8191e+06	0	0	0	0	0	0	0	0	0	0	0	0	0	0	8.722e+06	0	36800000	0	0	0	0	0	0	1.06494e+06	12200000	0	0	0	0	0	0	0
144	[2716]	2716	629.331	12.3	0	0	776005	0	0	0	0	0	0	0	0	0	0	0	0	0	0	0	0	0	0	0	0	0	0	0	0	0	0	3.12691e+06	0	0	0	0	0	0	0	0	0	0	0	0	0	0	0
144	[2716]	2716	629.331	12.3	0	0	776005	0	0	0	0	0	0	0	0	0	0	0	0	0	0	0	0	0	0	0	0	0	0	0	0	0	0	3.12691e+06	0	0	0	0	0	0	0	0	0	0	0	0	0	0	0
145	[2731]	2731	481.186	6	0	189065	312850	8.79977e+06	0	0	0	0	0	0	529654	361904	0	0	0	0	382694	0	0	0	0	0	0	0	0	0	0	0	0	0	0	0	0	0	0	0	0	0	0	0	0	0	0	0	0
145	[2731]	2731	481.186	6	0	189065	312850	8.79977e+06	0	0	0	0	0	0	529654	361904	0	0	0	0	382694	0	0	0	0	0	0	0	0	0	0	0	0	0	0	0	0	0	0	0	0	0	0	0	0	0	0	0	0
146	[2752]	2752	663.281	6.1	0	206941	273169	7.15321e+06	0	0	0	0	9.09191e+06	0	0	359879	0	0	0	0	0	0	0	0	0	0	0	0	956780	0	0	0	0	0	0	0	0	0	0	0	0	0	0	0	0	0	0	0	0
146	[2752]	2752	663.281	6.1	0	206941	273169	7.15321e+06	0	0	0	0	9.09191e+06	0	0	359879	0	0	0	0	0	0	0	0	0	0	0	0	956780	0	0	0	0	0	0	0	0	0	0	0	0	0	0	0	0	0	0	0	0
146	[2752]	2752	663.281	6.1	0	206941	273169	7.15321e+06	0	0	0	0	9.09191e+06	0	0	359879	0	0	0	0	0	0	0	0	0	0	0	0	956780	0	0	0	0	0	0	0	0	0	0	0	0	0	0	0	0	0	0	0	0
147	[2951]	2951	821.483	15	0	12700000	0	0	0	0	0	0	0	0	2.14086e+06	0	0	0	0	0	0	0	0	0	0	0	0	0	0	0	0	0	0	0	0	0	0	0	0	0	0	0	0	0	0	0	0	0	0
147	[2951]	2951	821.483	15	0	12700000	0	0	0	0	0	0	0	0	2.14086e+06	0	0	0	0	0	0	0	0	0	0	0	0	0	0	0	0	0	0	0	0	0	0	0	0	0	0	0	0	0	0	0	0	0	0
147	[2951]	2951	821.483	15	0	12700000	0	0	0	0	0	0	0	0	2.14086e+06	0	0	0	0	0	0	0	0	0	0	0	0	0	0	0	0	0	0	0	0	0	0	0	0	0	0	0	0	0	0	0	0	0	0
147	[2951]	2951	821.483	15	0	12700000	0	0	0	0	0	0	0	0	2.14086e+06	0	0	0	0	0	0	0	0	0	0	0	0	0	0	0	0	0	0	0	0	0	0	0	0	0	0	0	0	0	0	0	0	0	0
148	[2969]	2969	343.154	3.8	0	3.86634e+06	0	0	0	0	0	0	0	0	751094	0	0	0	0	0	0	0	0	0	0	0	0	0	0	0	0	0	0	1.69177e+06	0	0	0	0	0	0	0	0	0	0	0	0	0	0	0
149	[2973]	2973	803.472	14.6	0	7.99435e+06	0	0	0	0	0	0	0	0	0	0	0	0	0	0	0	0	0	0	0	0	0	0	0	0	0	0	0	0	0	0	0	0	0	0	0	0	0	0	0	0	0	0	0
149	[2973]	2973	803.472	14.6	0	7.99435e+06	0	0	0	0	0	0	0	0	0	0	0	0	0	0	0	0	0	0	0	0	0	0	0	0	0	0	0	0	0	0	0	0	0	0	0	0	0	0	0	0	0	0	0
149	[2973]	2973	803.472	14.6	0	7.99435e+06	0	0	0	0	0	0	0	0	0	0	0	0	0	0	0	0	0	0	0	0	0	0	0	0	0	0	0	0	0	0	0	0	0	0	0	0	0	0	0	0	0	0	0
149	[2973]	2973	803.472	14.6	0	7.99435e+06	0	0	0	0	0	0	0	0	0	0	0	0	0	0	0	0	0	0	0	0	0	0	0	0	0	0	0	0	0	0	0	0	0	0	0	0	0	0	0	0	0	0	0
149	[2973]	2973	803.472	14.6	0	7.99435e+06	0	0	0	0	0	0	0	0	0	0	0	0	0	0	0	0	0	0	0	0	0	0	0	0	0	0	0	0	0	0	0	0	0	0	0	0	0	0	0	0	0	0	0
149	[2973]	2973	803.472	14.6	0	7.99435e+06	0	0	0	0	0	0	0	0	0	0	0	0	0	0	0	0	0	0	0	0	0	0	0	0	0	0	0	0	0	0	0	0	0	0	0	0	0	0	0	0	0	0	0
150	[2980]	2980	559.255	5.9	0	4.15507e+06	0	0	0	0	0	0	0	0	1.25261e+06	0	0	0	0	0	0	0	0	0	0	0	0	0	0	0	0	0	0	6.33607e+06	0	0	0	0	0	0	0	0	0	0	0	0	0	0	0
150	[2980]	2980	559.255	5.9	0	4.15507e+06	0	0	0	0	0	0	0	0	1.25261e+06	0	0	0	0	0	0	0	0	0	0	0	0	0	0	0	0	0	0	6.33607e+06	0	0	0	0	0	0	0	0	0	0	0	0	0	0	0
150	[2980]	2980	559.255	5.9	0	4.15507e+06	0	0	0	0	0	0	0	0	1.25261e+06	0	0	0	0	0	0	0	0	0	0	0	0	0	0	0	0	0	0	6.33607e+06	0	0	0	0	0	0	0	0	0	0	0	0	0	0	0
151	[2987]	2987	751.296	6.8	0	4.69089e+06	0	0	0	0	0	0	0	0	0	0	0	0	5.49731e+06	0	0	0	2.98171e+06	2.24383e+06	0	0	0	0	0	0	0	0	0	0	0	0	0	0	0	0	0	0	0	0	0	0	0	0	0
151	[2987]	2987	751.296	6.8	0	4.69089e+06	0	0	0	0	0	0	0	0	0	0	0	0	5.49731e+06	0	0	0	2.98171e+06	2.24383e+06	0	0	0	0	0	0	0	0	0	0	0	0	0	0	0	0	0	0	0	0	0	0	0	0	0
151	[2987]	2987	751.296	6.8	0	4.69089e+06	0	0	0	0	0	0	0	0	0	0	0	0	5.49731e+06	0	0	0	2.98171e+06	2.24383e+06	0	0	0	0	0	0	0	0	0	0	0	0	0	0	0	0	0	0	0	0	0	0	0	0	0
152	[3014]	3014	343.154	5.3	0	1.8331e+06	0	0	0	0	0	0	0	0	266030	0	0	0	0	0	0	0	0	0	0	0	0	0	0	0	0	0	0	585172	0	0	0	0	0	0	0	0	0	0	0	0	0	0	0
152	[3014]	3014	343.154	5.3	0	1.8331e+06	0	0	0	0	0	0	0	0	266030	0	0	0	0	0	0	0	0	0	0	0	0	0	0	0	0	0	0	585172	0	0	0	0	0	0	0	0	0	0	0	0	0	0	0
152	[3014]	3014	343.154	5.3	0	1.8331e+06	0	0	0	0	0	0	0	0	266030	0	0	0	0	0	0	0	0	0	0	0	0	0	0	0	0	0	0	585172	0	0	0	0	0	0	0	0	0	0	0	0	0	0	0
153	[3081]	3081	531.295	10.2	0	1.21749e+06	0	0	0	0	0	0	0	0	1.59742e+06	371188	6.26004e+06	0	0	0	0	0	0	0	0	0	0	0	0	0	0	2.37048e+06	5.29203e+06	20500000	0	0	0	0	0	0	1.23696e+06	10600000	0	0	0	0	0	0	0
153	[3081]	3081	531.295	10.2	0	1.21749e+06	0	0	0	0	0	0	0	0	1.59742e+06	371188	6.26004e+06	0	0	0	0	0	0	0	0	0	0	0	0	0	0	2.37048e+06	5.29203e+06	20500000	0	0	0	0	0	0	1.23696e+06	10600000	0	0	0	0	0	0	0
153	[3081]	3081	531.295	10.2	0	1.21749e+06	0	0	0	0	0	0	0	0	1.59742e+06	371188	6.26004e+06	0	0	0	0	0	0	0	0	0	0	0	0	0	0	2.37048e+06	5.29203e+06	20500000	0	0	0	0	0	0	1.23696e+06	10600000	0	0	0	0	0	0	0
154	[3123]	3123	529.279	9	0	337029	0	0	0	0	0	0	0	0	258474	202558	8.67973e+06	0	0	0	0	0	0	0	0	0	0	0	0	0	0	0	1.78416e+06	370923	0	0	0	0	183196	0	0	1.98101e+06	0	0	0	0	0	0	0
154	[3123]	3123	529.279	9	0	337029	0	0	0	0	0	0	0	0	258474	202558	8.67973e+06	0	0	0	0	0	0	0	0	0	0	0	0	0	0	0	1.78416e+06	370923	0	0	0	0	183196	0	0	1.98101e+06	0	0	0	0	0	0	0
154	[3123]	3123	529.279	9	0	337029	0	0	0	0	0	0	0	0	258474	202558	8.67973e+06	0	0	0	0	0	0	0	0	0	0	0	0	0	0	0	1.78416e+06	370923	0	0	0	0	183196	0	0	1.98101e+06	0	0	0	0	0	0	0
155	[3170]	3170	661.264	7	0	212775	0	14200000	0	0	0	0	0	0	0	707152	0	0	0	0	0	0	817455	0	0	0	0	0	0	0	0	0	0	0	0	0	0	0	0	0	0	0	0	0	0	0	0	0	0
155	[3170]	3170	661.264	7	0	212775	0	14200000	0	0	0	0	0	0	0	707152	0	0	0	0	0	0	817455	0	0	0	0	0	0	0	0	0	0	0	0	0	0	0	0	0	0	0	0	0	0	0	0	0	0
155	[3170]	3170	661.264	7	0	212775	0	14200000	0	0	0	0	0	0	0	707152	0	0	0	0	0	0	817455	0	0	0	0	0	0	0	0	0	0	0	0	0	0	0	0	0	0	0	0	0	0	0	0	0	0
156	[3190,5056]	3190	343.154	6	0	315354	0	0	0	0	0	0	0	0	2.05604e+06	0	0	0	0	0	0	0	0	0	0	0	0	0	941235	0	0	0	0	1.87685e+06	0	0	0	0	1.99657e+06	0	0	0	0	0	0	0	0	0	641059
156	[3190,5056]	3190	343.154	6	0	315354	0	0	0	0	0	0	0	0	2.05604e+06	0	0	0	0	0	0	0	0	0	0	0	0	0	941235	0	0	0	0	1.87685e+06	0	0	0	0	1.99657e+06	0	0	0	0	0	0	0	0	0	641059
156	[3190,5056]	3190	343.154	6	0	315354	0	0	0	0	0	0	0	0	2.05604e+06	0	0	0	0	0	0	0	0	0	0	0	0	0	941235	0	0	0	0	1.87685e+06	0	0	0	0	1.99657e+06	0	0	0	0	0	0	0	0	0	641059
156	[3190,5056]	5056	361.164	6	0	0	0	0	0	0	0	0	0	0	1.98193e+06	0	0	0	0	0	0	0	0	0	0	0	0	0	873779	0	0	0	0	1.65998e+06	0	0	0	0	0	0	0	0	0	0	0	0	0	0	0
156	[3190,5056]	5056	361.164	6	0	0	0	0	0	0	0	0	0	0	1.98193e+06	0	0	0	0	0	0	0	0	0	0	0	0	0	873779	0	0	0	0	1.65998e+06	0	0	0	0	0	0	0	0	0	0	0	0	0	0	0
156	[3190,5056]	5056	361.164	6	0	0	0	0	0	0	0	0	0	0	1.98193e+06	0	0	0	0	0	0	0	0	0	0	0	0	0	873779	0	0	0	0	1.65998e+06	0	0	0	0	0	0	0	0	0	0	0	0	0	0	0
157	[3342]	3342	649.409	14.7	0	0	0	0	15900000	0	0	0	0	0	0	0	0	0	0	0	0	0	0	0	0	0	0	0	0	0	0	0	0	0	0	0	0	0	0	0	0	0	0	0	0	0	0	0	0
157	[3342]	3342	649.409	14.7	0	0	0	0	15900000	0	0	0	0	0	0	0	0	0	0	0	0	0	0	0	0	0	0	0	0	0	0	0	0	0	0	0	0	0	0	0	0	0	0	0	0	0	0	0	0
157	[3342]	3342	649.409	14.7	0	0	0	0	15900000	0	0	0	0	0	0	0	0	0	0	0	0	0	0	0	0	0	0	0	0	0	0	0	0	0	0	0	0	0	0	0	0	0	0	0	0	0	0	0	0
158	[3352]	3352	311.164	3.8	0	0	0	0	5.3611e+06	0	0	0	0	0	0	0	0	0	0	0	0	0	0	0	0	0	0	0	0	0	0	0	395815	21600000	0	0	0	0	0	0	0	0	0	0	424634	0	0	0	0
159	[3355]	3355	389.195	8.2	0	0	0	0	5.93051e+06	0	0	0	0	0	0	0	0	0	0	0	0	0	0	0	0	0	0	0	0	0	0	0	151239	17300000	0	0	0	0	0	0	0	0	0	0	0	0	0	0	1.63009e+06
159	[3355]	3355	389.195	8.2	0	0	0	0	5.93051e+06	0	0	0	0	0	0	0	0	0	0	0	0	0	0	0	0	0	0	0	0	0	0	0	151239	17300000	0	0	0	0	0	0	0	0	0	0	0	0	0	0	1.63009e+06
160	[3409]	3409	389.196	3.7	0	0	0	0	984342	0	0	0	0	0	0	0	0	0	0	0	0	0	0	0	0	0	0	0	0	0	0	0	0	7.69552e+06	0	0	0	0	0	0	0	0	0	0	0	0	0	0	0
160	[3409]	3409	389.196	3.7	0	0	0	0	984342	0	0	0	0	0	0	0	0	0	0	0	0	0	0	0	0	0	0	0	0	0	0	0	0	7.69552e+06	0	0	0	0	0	0	0	0	0	0	0	0	0	0	0
161	[3501]	3501	389.196	4.6	0	0	0	0	159062	0	0	0	0	0	0	0	0	0	0	0	0	0	0	0	0	0	0	0	0	0	0	0	0	54900000	0	0	0	0	0	0	0	0	0	0	0	0	0	0	0
161	[3501]	3501	389.196	4.6	0	0	0	0	159062	0	0	0	0	0	0	0	0	0	0	0	0	0	0	0	0	0	0	0	0	0	0	0	0	54900000	0	0	0	0	0	0	0	0	0	0	0	0	0	0	0
162	[3512]	3512	389.196	5.9	0	0	0	0	203928	0	0	0	0	0	0	0	0	0	0	0	0	0	0	0	0	0	0	0	0	0	0	0	0	6.60318e+06	0	0	0	0	0	0	0	0	0	0	0	0	0	0	0
162	[3512]	3512	389.196	5.9	0	0	0	0	203928	0	0	0	0	0	0	0	0	0	0	0	0	0	0	0	0	0	0	0	0	0	0	0	0	6.60318e+06	0	0	0	0	0	0	0	0	0	0	0	0	0	0	0
163	[3529]	3529	547.327	12.7	0	0	0	0	0	0	0	0	0	514527	182611	1.65701e+06	32800000	0	0	0	0	0	0	0	0	0	0	0	0	0	0	0	0	8.1595e+06	0	0	0	0	0	0	0	18300000	0	0	0	0	0	0	0
163	[3529]	3529	547.327	12.7	0	0	0	0	0	0	0	0	0	514527	182611	1.65701e+06	32800000	0	0	0	0	0	0	0	0	0	0	0	0	0	0	0	0	8.1595e+06	0	0	0	0	0	0	0	18300000	0	0	0	0	0	0	0
163	[3529]	3529	547.327	12.7	0	0	0	0	0	0	0	0	0	514527	182611	1.65701e+06	32800000	0	0	0	0	0	0	0	0	0	0	0	0	0	0	0	0	8.1595e+06	0	0	0	0	0	0	0	18300000	0	0	0	0	0	0	0
163	[3529]	3529	547.327	12.7	0	0	0	0	0	0	0	0	0	514527	182611	1.65701e+06	32800000	0	0	0	0	0	0	0	0	0	0	0	0	0	0	0	0	8.1595e+06	0	0	0	0	0	0	0	18300000	0	0	0	0	0	0	0
163	[3529]	3529	547.327	12.7	0	0	0	0	0	0	0	0	0	514527	182611	1.65701e+06	32800000	0	0	0	0	0	0	0	0	0	0	0	0	0	0	0	0	8.1595e+06	0	0	0	0	0	0	0	18300000	0	0	0	0	0	0	0
164	[3533]	3533	561.342	13.7	0	0	0	0	0	0	0	0	0	11300000	0	243985	33900000	0	0	0	0	0	0	0	0	0	0	0	0	0	0	0	156059	1.92565e+06	0	1.08988e+06	0	0	1.87504e+06	0	993388	0	0	0	0	0	0	0	0
164	[3533]	3533	561.342	13.7	0	0	0	0	0	0	0	0	0	11300000	0	243985	33900000	0	0	0	0	0	0	0	0	0	0	0	0	0	0	0	156059	1.92565e+06	0	1.08988e+06	0	0	1.87504e+06	0	993388	0	0	0	0	0	0	0	0
164	[3533]	3533	561.342	13.7	0	0	0	0	0	0	0	0	0	11300000	0	243985	33900000	0	0	0	0	0	0	0	0	0	0	0	0	0	0	0	156059	1.92565e+06	0	1.08988e+06	0	0	1.87504e+06	0	993388	0	0	0	0	0	0	0	0
164	[3533]	3533	561.342	13.7	0	0	0	0	0	0	0	0	0	11300000	0	243985	33900000	0	0	0	0	0	0	0	0	0	0	0	0	0	0	0	156059	1.92565e+06	0	1.08988e+06	0	0	1.87504e+06	0	993388	0	0	0	0	0	0	0	0
164	[3533]	3533	561.342	13.7	0	0	0	0	0	0	0	0	0	11300000	0	243985	33900000	0	0	0	0	0	0	0	0	0	0	0	0	0	0	0	156059	1.92565e+06	0	1.08988e+06	0	0	1.87504e+06	0	993388	0	0	0	0	0	0	0	0
164	[3533]	3533	561.342	13.7	0	0	0	0	0	0	0	0	0	11300000	0	243985	33900000	0	0	0	0	0	0	0	0	0	0	0	0	0	0	0	156059	1.92565e+06	0	1.08988e+06	0	0	1.87504e+06	0	993388	0	0	0	0	0	0	0	0
164	[3533]	3533	561.342	13.7	0	0	0	0	0	0	0	0	0	11300000	0	243985	33900000	0	0	0	0	0	0	0	0	0	0	0	0	0	0	0	156059	1.92565e+06	0	1.08988e+06	0	0	1.87504e+06	0	993388	0	0	0	0	0	0	0	0
164	[3533]	3533	561.342	13.7	0	0	0	0	0	0	0	0	0	11300000	0	243985	33900000	0	0	0	0	0	0	0	0	0	0	0	0	0	0	0	156059	1.92565e+06	0	1.08988e+06	0	0	1.87504e+06	0	993388	0	0	0	0	0	0	0	0
165	[3538,3540]	3538	617.331	11.6	0	0	0	0	0	0	0	0	0	0	0	0	31100000	0	0	0	0	0	0	0	0	0	0	0	0	0	0	7.05918e+06	0	457170	0	0	0	0	0	0	11600000	3.5447e+06	0	0	0	0	0	0	0
165	[3538,3540]	3538	617.331	11.6	0	0	0	0	0	0	0	0	0	0	0	0	31100000	0	0	0	0	0	0	0	0	0	0	0	0	0	0	7.05918e+06	0	457170	0	0	0	0	0	0	11600000	3.5447e+06	0	0	0	0	0	0	0
165	[3538,3540]	3538	617.331	11.6	0	0	0	0	0	0	0	0	0	0	0	0	31100000	0	0	0	0	0	0	0	0	0	0	0	0	0	0	7.05918e+06	0	457170	0	0	0	0	0	0	11600000	3.5447e+06	0	0	0	0	0	0	0
165	[3538,3540]	3538	617.331	11.6	0	0	0	0	0	0	0	0	0	0	0	0	31100000	0	0	0	0	0	0	0	0	0	0	0	0	0	0	7.05918e+06	0	457170	0	0	0	0	0	0	11600000	3.5447e+06	0	0	0	0	0	0	0
165	[3538,3540]	3538	617.331	11.6	0	0	0	0	0	0	0	0	0	0	0	0	31100000	0	0	0	0	0	0	0	0	0	0	0	0	0	0	7.05918e+06	0	457170	0	0	0	0	0	0	11600000	3.5447e+06	0	0	0	0	0	0	0
165	[3538,3540]	3538	617.331	11.6	0	0	0	0	0	0	0	0	0	0	0	0	31100000	0	0	0	0	0	0	0	0	0	0	0	0	0	0	7.05918e+06	0	457170	0	0	0	0	0	0	11600000	3.5447e+06	0	0	0	0	0	0	0
165	[3538,3540]	3540	634.358	11.6	0	0	0	0	0	0	0	0	0	0	0	0	45700000	0	0	0	0	0	0	0	0	0	0	0	0	0	0	15800000	0	927227	0	0	0	0	0	0	23500000	6.46737e+06	0	0	0	0	0	182535	0
165	[3538,3540]	3540	634.358	11.6	0	0	0	0	0	0	0	0	0	0	0	0	45700000	0	0	0	0	0	0	0	0	0	0	0	0	0	0	15800000	0	927227	0	0	0	0	0	0	23500000	6.46737e+06	0	0	0	0	0	182535	0
165	[3538,3540]	3540	634.358	11.6	0	0	0	0	0	0	0	0	0	0	0	0	45700000	0	0	0	0	0	0	0	0	0	0	0	0	0	0	15800000	0	927227	0	0	0	0	0	0	23500000	6.46737e+06	0	0	0	0	0	182535	0
165	[3538,3540]	3540	634.358	11.6	0	0	0	0	0	0	0	0	0	0	0	0	45700000	0	0	0	0	0	0	0	0	0	0	0	0	0	0	15800000	0	927227	0	0	0	0	0	0	23500000	6.46737e+06	0	0	0	0	0	182535	0
165	[3538,3540]	3540	634.358	11.6	0	0	0	0	0	0	0	0	0	0	0	0	45700000	0	0	0	0	0	0	0	0	0	0	0	0	0	0	15800000	0	927227	0	0	0	0	0	0	23500000	6.46737e+06	0	0	0	0	0	182535	0
165	[3538,3540]	3540	634.358	11.6	0	0	0	0	0	0	0	0	0	0	0	0	45700000	0	0	0	0	0	0	0	0	0	0	0	0	0	0	15800000	0	927227	0	0	0	0	0	0	23500000	6.46737e+06	0	0	0	0	0	182535	0
165	[3538,3540]	3540	634.358	11.6	0	0	0	0	0	0	0	0	0	0	0	0	45700000	0	0	0	0	0	0	0	0	0	0	0	0	0	0	15800000	0	927227	0	0	0	0	0	0	23500000	6.46737e+06	0	0	0	0	0	182535	0
165	[3538,3540]	3540	634.358	11.6	0	0	0	0	0	0	0	0	0	0	0	0	45700000	0	0	0	0	0	0	0	0	0	0	0	0	0	0	15800000	0	927227	0	0	0	0	0	0	23500000	6.46737e+06	0	0	0	0	0	182535	0
166	[3541]	3541	519.295	10.4	0	0	0	0	0	0	0	0	0	0	0	0	25200000	0	0	0	0	0	0	0	0	0	0	0	0	0	0	0	979132	5.33984e+06	0	0	0	0	0	0	0	6.11743e+06	0	0	0	0	0	0	0
166	[3541]	3541	519.295	10.4	0	0	0	0	0	0	0	0	0	0	0	0	25200000	0	0	0	0	0	0	0	0	0	0	0	0	0	0	0	979132	5.33984e+06	0	0	0	0	0	0	0	6.11743e+06	0	0	0	0	0	0	0
166	[3541]	3541	519.295	10.4	0	0	0	0	0	0	0	0	0	0	0	0	25200000	0	0	0	0	0	0	0	0	0	0	0	0	0	0	0	979132	5.33984e+06	0	0	0	0	0	0	0	6.11743e+06	0	0	0	0	0	0	0
167	[3566]	3566	557.311	11.7	0	0	0	0	0	0	0	0	0	0	4.26447e+06	0	14900000	0	0	0	0	0	0	0	0	0	0	0	0	0	0	3.79651e+06	0	10300000	0	1.7855e+06	0	0	1.11831e+06	0	0	14700000	0	0	0	0	0	0	0
167	[3566]	3566	557.311	11.7	0	0	0	0	0	0	0	0	0	0	4.26447e+06	0	14900000	0	0	0	0	0	0	0	0	0	0	0	0	0	0	3.79651e+06	0	10300000	0	1.7855e+06	0	0	1.11831e+06	0	0	14700000	0	0	0	0	0	0	0
167	[3566]	3566	557.311	11.7	0	0	0	0	0	0	0	0	0	0	4.26447e+06	0	14900000	0	0	0	0	0	0	0	0	0	0	0	0	0	0	3.79651e+06	0	10300000	0	1.7855e+06	0	0	1.11831e+06	0	0	14700000	0	0	0	0	0	0	0
168	[3571]	3571	648.374	12.7	0	0	0	0	0	0	0	0	0	0	0	0	12200000	0	0	0	0	0	0	0	0	0	0	0	0	0	0	0	0	0	0	0	0	0	0	0	4.92993e+06	951629	0	0	0	0	0	0	0
168	[3571]	3571	648.374	12.7	0	0	0	0	0	0	0	0	0	0	0	0	12200000	0	0	0	0	0	0	0	0	0	0	0	0	0	0	0	0	0	0	0	0	0	0	0	4.92993e+06	951629	0	0	0	0	0	0	0
168	[3571]	3571	648.374	12.7	0	0	0	0	0	0	0	0	0	0	0	0	12200000	0	0	0	0	0	0	0	0	0	0	0	0	0	0	0	0	0	0	0	0	0	0	0	4.92993e+06	951629	0	0	0	0	0	0	0
168	[3571]	3571	648.374	12.7	0	0	0	0	0	0	0	0	0	0	0	0	12200000	0	0	0	0	0	0	0	0	0	0	0	0	0	0	0	0	0	0	0	0	0	0	0	4.92993e+06	951629	0	0	0	0	0	0	0
168	[3571]	3571	648.374	12.7	0	0	0	0	0	0	0	0	0	0	0	0	12200000	0	0	0	0	0	0	0	0	0	0	0	0	0	0	0	0	0	0	0	0	0	0	0	4.92993e+06	951629	0	0	0	0	0	0	0
168	[3571]	3571	648.374	12.7	0	0	0	0	0	0	0	0	0	0	0	0	12200000	0	0	0	0	0	0	0	0	0	0	0	0	0	0	0	0	0	0	0	0	0	0	0	4.92993e+06	951629	0	0	0	0	0	0	0
168	[3571]	3571	648.374	12.7	0	0	0	0	0	0	0	0	0	0	0	0	12200000	0	0	0	0	0	0	0	0	0	0	0	0	0	0	0	0	0	0	0	0	0	0	0	4.92993e+06	951629	0	0	0	0	0	0	0
169	[3579]	3579	505.28	9.2	0	0	0	0	0	0	0	0	0	0	0	0	10000000	0	0	0	0	0	0	0	0	0	0	0	0	0	0	0	0	0	0	0	0	0	0	0	0	0	0	0	0	0	0	0	0
169	[3579]	3579	505.28	9.2	0	0	0	0	0	0	0	0	0	0	0	0	10000000	0	0	0	0	0	0	0	0	0	0	0	0	0	0	0	0	0	0	0	0	0	0	0	0	0	0	0	0	0	0	0	0
169	[3579]	3579	505.28	9.2	0	0	0	0	0	0	0	0	0	0	0	0	10000000	0	0	0	0	0	0	0	0	0	0	0	0	0	0	0	0	0	0	0	0	0	0	0	0	0	0	0	0	0	0	0	0
170	[3589]	3589	648.374	11.7	0	0	0	0	0	0	0	0	0	0	0	0	15800000	0	0	0	0	0	0	0	0	0	0	0	0	0	0	3.63932e+06	0	0	0	0	0	0	0	0	13200000	3.36614e+06	0	0	0	0	0	0	0
170	[3589]	3589	648.374	11.7	0	0	0	0	0	0	0	0	0	0	0	0	15800000	0	0	0	0	0	0	0	0	0	0	0	0	0	0	3.63932e+06	0	0	0	0	0	0	0	0	13200000	3.36614e+06	0	0	0	0	0	0	0
170	[3589]	3589	648.374	11.7	0	0	0	0	0	0	0	0	0	0	0	0	15800000	0	0	0	0	0	0	0	0	0	0	0	0	0	0	3.63932e+06	0	0	0	0	0	0	0	0	13200000	3.36614e+06	0	0	0	0	0	0	0
170	[3589]	3589	648.374	11.7	0	0	0	0	0	0	0	0	0	0	0	0	15800000	0	0	0	0	0	0	0	0	0	0	0	0	0	0	3.63932e+06	0	0	0	0	0	0	0	0	13200000	3.36614e+06	0	0	0	0	0	0	0
170	[3589]	3589	648.374	11.7	0	0	0	0	0	0	0	0	0	0	0	0	15800000	0	0	0	0	0	0	0	0	0	0	0	0	0	0	3.63932e+06	0	0	0	0	0	0	0	0	13200000	3.36614e+06	0	0	0	0	0	0	0
170	[3589]	3589	648.374	11.7	0	0	0	0	0	0	0	0	0	0	0	0	15800000	0	0	0	0	0	0	0	0	0	0	0	0	0	0	3.63932e+06	0	0	0	0	0	0	0	0	13200000	3.36614e+06	0	0	0	0	0	0	0
171	[3595]	3595	583.366	13.8	0	0	0	0	0	0	0	0	0	0	0	0	8.07516e+06	0	0	0	0	0	0	0	0	0	0	0	0	0	0	0	0	0	0	0	0	0	0	0	0	0	0	0	0	0	0	0	0
171	[3595]	3595	583.366	13.8	0	0	0	0	0	0	0	0	0	0	0	0	8.07516e+06	0	0	0	0	0	0	0	0	0	0	0	0	0	0	0	0	0	0	0	0	0	0	0	0	0	0	0	0	0	0	0	0
171	[3595]	3595	583.366	13.8	0	0	0	0	0	0	0	0	0	0	0	0	8.07516e+06	0	0	0	0	0	0	0	0	0	0	0	0	0	0	0	0	0	0	0	0	0	0	0	0	0	0	0	0	0	0	0	0
172	[3599]	3599	549.306	8.3	0	0	0	0	0	0	0	0	0	0	0	0	6.89411e+06	0	0	144183	0	0	0	0	0	0	0	0	0	0	0	6.04778e+06	601340	702329	0	0	0	0	0	0	0	1.18363e+06	0	0	0	0	0	0	0
172	[3599]	3599	549.306	8.3	0	0	0	0	0	0	0	0	0	0	0	0	6.89411e+06	0	0	144183	0	0	0	0	0	0	0	0	0	0	0	6.04778e+06	601340	702329	0	0	0	0	0	0	0	1.18363e+06	0	0	0	0	0	0	0
173	[3604]	3604	587.358	14.1	0	0	0	0	0	0	0	0	0	0	0	0	5.70735e+06	0	0	0	0	0	0	0	0	0	0	0	0	0	0	0	0	1.24269e+06	0	422529	0	0	0	0	1.52497e+06	4.2618e+06	0	0	0	0	273968	0	0
173	[3604]	3604	587.358	14.1	0	0	0	0	0	0	0	0	0	0	0	0	5.70735e+06	0	0	0	0	0	0	0	0	0	0	0	0	0	0	0	0	1.24269e+06	0	422529	0	0	0	0	1.52497e+06	4.2618e+06	0	0	0	0	273968	0	0
173	[3604]	3604	587.358	14.1	0	0	0	0	0	0	0	0	0	0	0	0	5.70735e+06	0	0	0	0	0	0	0	0	0	0	0	0	0	0	0	0	1.24269e+06	0	422529	0	0	0	0	1.52497e+06	4.2618e+06	0	0	0	0	273968	0	0
173	[3604]	3604	587.358	14.1	0	0	0	0	0	0	0	0	0	0	0	0	5.70735e+06	0	0	0	0	0	0	0	0	0	0	0	0	0	0	0	0	1.24269e+06	0	422529	0	0	0	0	1.52497e+06	4.2618e+06	0	0	0	0	273968	0	0
173	[3604]	3604	587.358	14.1	0	0	0	0	0	0	0	0	0	0	0	0	5.70735e+06	0	0	0	0	0	0	0	0	0	0	0	0	0	0	0	0	1.24269e+06	0	422529	0	0	0	0	1.52497e+06	4.2618e+06	0	0	0	0	273968	0	0
173	[3604]	3604	587.358	14.1	0	0	0	0	0	0	0	0	0	0	0	0	5.70735e+06	0	0	0	0	0	0	0	0	0	0	0	0	0	0	0	0	1.24269e+06	0	422529	0	0	0	0	1.52497e+06	4.2618e+06	0	0	0	0	273968	0	0
174	[3611]	3611	585.341	13.1	0	0	0	0	0	0	0	0	0	0	0	0	4.04132e+06	0	0	0	0	0	0	0	0	0	0	0	0	0	0	1.1496e+06	9.19162e+06	4.41757e+06	0	0	0	0	0	0	944229	10700000	0	0	0	0	0	0	0
175	[3638]	3638	559.327	12.3	0	0	0	0	0	0	0	0	0	171915	0	0	4.95963e+06	0	0	0	0	0	0	0	0	0	0	0	0	0	0	0	0	1.3752e+06	0	474789	0	0	0	0	712618	3.35104e+06	0	0	0	0	0	0	0
175	[3638]	3638	559.327	12.3	0	0	0	0	0	0	0	0	0	171915	0	0	4.95963e+06	0	0	0	0	0	0	0	0	0	0	0	0	0	0	0	0	1.3752e+06	0	474789	0	0	0	0	712618	3.35104e+06	0	0	0	0	0	0	0
175	[3638]	3638	559.327	12.3	0	0	0	0	0	0	0	0	0	171915	0	0	4.95963e+06	0	0	0	0	0	0	0	0	0	0	0	0	0	0	0	0	1.3752e+06	0	474789	0	0	0	0	712618	3.35104e+06	0	0	0	0	0	0	0
175	[3638]	3638	559.327	12.3	0	0	0	0	0	0	0	0	0	171915	0	0	4.95963e+06	0	0	0	0	0	0	0	0	0	0	0	0	0	0	0	0	1.3752e+06	0	474789	0	0	0	0	712618	3.35104e+06	0	0	0	0	0	0	0
175	[3638]	3638	559.327	12.3	0	0	0	0	0	0	0	0	0	171915	0	0	4.95963e+06	0	0	0	0	0	0	0	0	0	0	0	0	0	0	0	0	1.3752e+06	0	474789	0	0	0	0	712618	3.35104e+06	0	0	0	0	0	0	0
175	[3638]	3638	559.327	12.3	0	0	0	0	0	0	0	0	0	171915	0	0	4.95963e+06	0	0	0	0	0	0	0	0	0	0	0	0	0	0	0	0	1.3752e+06	0	474789	0	0	0	0	712618	3.35104e+06	0	0	0	0	0	0	0
175	[3638]	3638	559.327	12.3	0	0	0	0	0	0	0	0	0	171915	0	0	4.95963e+06	0	0	0	0	0	0	0	0	0	0	0	0	0	0	0	0	1.3752e+06	0	474789	0	0	0	0	712618	3.35104e+06	0	0	0	0	0	0	0
175	[3638]	3638	559.327	12.3	0	0	0	0	0	0	0	0	0	171915	0	0	4.95963e+06	0	0	0	0	0	0	0	0	0	0	0	0	0	0	0	0	1.3752e+06	0	474789	0	0	0	0	712618	3.35104e+06	0	0	0	0	0	0	0
176	[3646]	3646	551.322	11.8	0	0	0	0	0	0	0	0	0	0	0	0	4.83141e+06	0	0	0	0	0	0	0	0	0	0	0	0	0	0	0	610743	3.3068e+06	0	0	0	0	0	0	0	4.5923e+06	0	0	0	0	0	0	0
176	[3646]	3646	551.322	11.8	0	0	0	0	0	0	0	0	0	0	0	0	4.83141e+06	0	0	0	0	0	0	0	0	0	0	0	0	0	0	0	610743	3.3068e+06	0	0	0	0	0	0	0	4.5923e+06	0	0	0	0	0	0	0
176	[3646]	3646	551.322	11.8	0	0	0	0	0	0	0	0	0	0	0	0	4.83141e+06	0	0	0	0	0	0	0	0	0	0	0	0	0	0	0	610743	3.3068e+06	0	0	0	0	0	0	0	4.5923e+06	0	0	0	0	0	0	0
176	[3646]	3646	551.322	11.8	0	0	0	0	0	0	0	0	0	0	0	0	4.83141e+06	0	0	0	0	0	0	0	0	0	0	0	0	0	0	0	610743	3.3068e+06	0	0	0	0	0	0	0	4.5923e+06	0	0	0	0	0	0	0
176	[3646]	3646	551.322	11.8	0	0	0	0	0	0	0	0	0	0	0	0	4.83141e+06	0	0	0	0	0	0	0	0	0	0	0	0	0	0	0	610743	3.3068e+06	0	0	0	0	0	0	0	4.5923e+06	0	0	0	0	0	0	0
177	[3647]	3647	662.39	12.7	0	0	0	0	0	0	0	0	0	0	0	0	3.45041e+06	0	0	0	0	0	0	0	0	0	0	0	0	0	0	0	0	0	0	0	0	0	0	0	3.76632e+06	170987	0	0	0	0	0	0	0
177	[3647]	3647	662.39	12.7	0	0	0	0	0	0	0	0	0	0	0	0	3.45041e+06	0	0	0	0	0	0	0	0	0	0	0	0	0	0	0	0	0	0	0	0	0	0	0	3.76632e+06	170987	0	0	0	0	0	0	0
177	[3647]	3647	662.39	12.7	0	0	0	0	0	0	0	0	0	0	0	0	3.45041e+06	0	0	0	0	0	0	0	0	0	0	0	0	0	0	0	0	0	0	0	0	0	0	0	3.76632e+06	170987	0	0	0	0	0	0	0
177	[3647]	3647	662.39	12.7	0	0	0	0	0	0	0	0	0	0	0	0	3.45041e+06	0	0	0	0	0	0	0	0	0	0	0	0	0	0	0	0	0	0	0	0	0	0	0	3.76632e+06	170987	0	0	0	0	0	0	0
177	[3647]	3647	662.39	12.7	0	0	0	0	0	0	0	0	0	0	0	0	3.45041e+06	0	0	0	0	0	0	0	0	0	0	0	0	0	0	0	0	0	0	0	0	0	0	0	3.76632e+06	170987	0	0	0	0	0	0	0
177	[3647]	3647	662.39	12.7	0	0	0	0	0	0	0	0	0	0	0	0	3.45041e+06	0	0	0	0	0	0	0	0	0	0	0	0	0	0	0	0	0	0	0	0	0	0	0	3.76632e+06	170987	0	0	0	0	0	0	0
178	[3650]	3650	631.348	12.6	0	0	0	0	0	0	0	0	0	0	0	0	5.78821e+06	0	0	0	0	0	0	0	0	0	0	0	0	0	0	0	0	0	0	0	0	0	0	0	1.89571e+06	0	0	0	0	0	0	0	0
178	[3650]	3650	631.348	12.6	0	0	0	0	0	0	0	0	0	0	0	0	5.78821e+06	0	0	0	0	0	0	0	0	0	0	0	0	0	0	0	0	0	0	0	0	0	0	0	1.89571e+06	0	0	0	0	0	0	0	0
178	[3650]	3650	631.348	12.6	0	0	0	0	0	0	0	0	0	0	0	0	5.78821e+06	0	0	0	0	0	0	0	0	0	0	0	0	0	0	0	0	0	0	0	0	0	0	0	1.89571e+06	0	0	0	0	0	0	0	0
179	[3668]	3668	687.411	14.6	0	0	0	0	0	0	0	0	0	0	0	0	4.7138e+06	0	0	0	0	0	0	0	0	0	0	0	0	0	0	0	0	0	0	0	0	0	0	0	0	2.37979e+06	0	0	0	0	0	0	0
179	[3668]	3668	687.411	14.6	0	0	0	0	0	0	0	0	0	0	0	0	4.7138e+06	0	0	0	0	0	0	0	0	0	0	0	0	0	0	0	0	0	0	0	0	0	0	0	0	2.37979e+06	0	0	0	0	0	0	0
179	[3668]	3668	687.411	14.6	0	0	0	0	0	0	0	0	0	0	0	0	4.7138e+06	0	0	0	0	0	0	0	0	0	0	0	0	0	0	0	0	0	0	0	0	0	0	0	0	2.37979e+06	0	0	0	0	0	0	0
180	[3719]	3719	563.285	5.6	0	0	0	0	0	0	0	0	0	0	0	0	6.29688e+06	0	0	0	0	0	0	0	0	0	0	0	0	0	0	0	0	0	0	0	0	0	0	0	0	0	0	0	0	0	0	0	0
181	[3762]	3762	549.306	9.3	0	0	0	0	0	0	0	0	0	0	0	0	5.05232e+06	0	0	0	0	0	0	0	0	0	0	0	0	0	0	0	971862	1.5099e+06	0	0	0	0	0	0	0	6.69246e+06	0	0	0	0	0	0	0
181	[3762]	3762	549.306	9.3	0	0	0	0	0	0	0	0	0	0	0	0	5.05232e+06	0	0	0	0	0	0	0	0	0	0	0	0	0	0	0	971862	1.5099e+06	0	0	0	0	0	0	0	6.69246e+06	0	0	0	0	0	0	0
181	[3762]	3762	549.306	9.3	0	0	0	0	0	0	0	0	0	0	0	0	5.05232e+06	0	0	0	0	0	0	0	0	0	0	0	0	0	0	0	971862	1.5099e+06	0	0	0	0	0	0	0	6.69246e+06	0	0	0	0	0	0	0
182	[3780]	3780	565.301	2.8	0	0	0	0	0	0	0	0	0	0	0	0	1.51935e+06	0	0	0	0	0	0	0	0	0	0	0	0	0	0	0	204554	257764	0	0	0	0	0	0	0	292872	0	0	0	0	0	0	0
183	[3782]	3782	473.29	9.9	0	0	0	0	0	0	0	0	0	57300000	0	0	1.968e+06	0	0	15200000	0	0	0	0	0	0	0	0	0	0	0	0	0	0	0	154000000	227898	0	0	0	0	0	0	0	0	0	0	0	0
183	[3782]	3782	473.29	9.9	0	0	0	0	0	0	0	0	0	57300000	0	0	1.968e+06	0	0	15200000	0	0	0	0	0	0	0	0	0	0	0	0	0	0	0	154000000	227898	0	0	0	0	0	0	0	0	0	0	0	0
184	[3788]	3788	617.332	9.6	0	0	0	0	0	0	0	0	0	0	0	0	1.09123e+06	0	0	0	0	0	0	0	0	0	0	0	0	0	0	4.80401e+06	0	0	0	0	0	0	0	0	158812	280948	0	0	0	0	0	0	0
185	[3825]	3825	533.31	5.5	0	0	0	0	0	0	0	0	0	0	0	0	640486	0	0	0	0	0	0	0	0	0	0	0	0	0	0	0	0	1.09991e+06	0	0	0	0	0	0	0	911925	0	0	0	0	0	0	0
185	[3825]	3825	533.31	5.5	0	0	0	0	0	0	0	0	0	0	0	0	640486	0	0	0	0	0	0	0	0	0	0	0	0	0	0	0	0	1.09991e+06	0	0	0	0	0	0	0	911925	0	0	0	0	0	0	0
185	[3825]	3825	533.31	5.5	0	0	0	0	0	0	0	0	0	0	0	0	640486	0	0	0	0	0	0	0	0	0	0	0	0	0	0	0	0	1.09991e+06	0	0	0	0	0	0	0	911925	0	0	0	0	0	0	0
185	[3825]	3825	533.31	5.5	0	0	0	0	0	0	0	0	0	0	0	0	640486	0	0	0	0	0	0	0	0	0	0	0	0	0	0	0	0	1.09991e+06	0	0	0	0	0	0	0	911925	0	0	0	0	0	0	0
185	[3825]	3825	533.31	5.5	0	0	0	0	0	0	0	0	0	0	0	0	640486	0	0	0	0	0	0	0	0	0	0	0	0	0	0	0	0	1.09991e+06	0	0	0	0	0	0	0	911925	0	0	0	0	0	0	0
186	[3844]	3844	545.275	4.5	0	0	0	0	0	0	0	0	0	0	527315	0	1.47005e+06	0	0	0	0	0	257148	0	0	0	0	0	850856	0	0	0	1.13854e+06	6.29349e+06	0	0	0	0	1.24322e+06	0	0	338378	0	0	758142	0	0	0	0
187	[3854]	3854	591.317	7.3	0	0	0	0	0	0	0	0	0	0	0	0	951612	0	0	0	0	0	0	0	0	0	0	0	0	0	0	0	364875	0	0	0	0	0	0	0	0	0	0	0	0	0	0	0	0
188	[3863]	3863	683.306	4.9	0	0	0	0	0	0	0	0	0	0	0	0	567901	0	0	0	0	0	0	0	5.13469e+06	1.00656e+06	0	0	2.69182e+06	0	0	0	0	0	0	0	0	0	0	0	0	0	0	0	0	0	0	0	0
188	[3863]	3863	683.306	4.9	0	0	0	0	0	0	0	0	0	0	0	0	567901	0	0	0	0	0	0	0	5.13469e+06	1.00656e+06	0	0	2.69182e+06	0	0	0	0	0	0	0	0	0	0	0	0	0	0	0	0	0	0	0	0
188	[3863]	3863	683.306	4.9	0	0	0	0	0	0	0	0	0	0	0	0	567901	0	0	0	0	0	0	0	5.13469e+06	1.00656e+06	0	0	2.69182e+06	0	0	0	0	0	0	0	0	0	0	0	0	0	0	0	0	0	0	0	0
189	[3915]	3915	575.357	14.5	0	0	0	0	0	0	0	0	0	0	0	0	908282	0	0	0	0	0	0	0	0	0	0	0	0	0	0	0	0	0	0	0	0	0	0	0	0	0	0	0	0	0	0	0	0
190	[3935]	3935	549.307	5	0	0	0	0	0	0	0	0	0	0	0	0	314788	0	0	0	0	0	0	0	0	0	0	0	0	0	0	0	0	470268	0	0	0	0	0	0	0	3.97411e+06	0	0	0	0	0	0	0
190	[3935]	3935	549.307	5	0	0	0	0	0	0	0	0	0	0	0	0	314788	0	0	0	0	0	0	0	0	0	0	0	0	0	0	0	0	470268	0	0	0	0	0	0	0	3.97411e+06	0	0	0	0	0	0	0
190	[3935]	3935	549.307	5	0	0	0	0	0	0	0	0	0	0	0	0	314788	0	0	0	0	0	0	0	0	0	0	0	0	0	0	0	0	470268	0	0	0	0	0	0	0	3.97411e+06	0	0	0	0	0	0	0
190	[3935]	3935	549.307	5	0	0	0	0	0	0	0	0	0	0	0	0	314788	0	0	0	0	0	0	0	0	0	0	0	0	0	0	0	0	470268	0	0	0	0	0	0	0	3.97411e+06	0	0	0	0	0	0	0
190	[3935]	3935	549.307	5	0	0	0	0	0	0	0	0	0	0	0	0	314788	0	0	0	0	0	0	0	0	0	0	0	0	0	0	0	0	470268	0	0	0	0	0	0	0	3.97411e+06	0	0	0	0	0	0	0
191	[3986]	3986	343.154	10.5	0	0	0	0	0	0	0	0	0	0	0	0	337167	0	0	0	0	0	0	0	0	0	0	0	0	0	0	0	15900000	9.47904e+06	0	0	0	0	0	0	754917	1.03512e+06	660177	0	0	0	0	0	0
191	[3986]	3986	343.154	10.5	0	0	0	0	0	0	0	0	0	0	0	0	337167	0	0	0	0	0	0	0	0	0	0	0	0	0	0	0	15900000	9.47904e+06	0	0	0	0	0	0	754917	1.03512e+06	660177	0	0	0	0	0	0
191	[3986]	3986	343.154	10.5	0	0	0	0	0	0	0	0	0	0	0	0	337167	0	0	0	0	0	0	0	0	0	0	0	0	0	0	0	15900000	9.47904e+06	0	0	0	0	0	0	754917	1.03512e+06	660177	0	0	0	0	0	0
192	[4002]	4002	545.275	7.4	0	0	0	0	0	0	0	0	0	0	0	0	492452	0	0	0	0	0	4.59969e+06	0	0	0	0	0	0	0	0	0	518145	421930	0	0	0	0	0	0	0	0	0	0	0	0	0	0	0
192	[4002]	4002	545.275	7.4	0	0	0	0	0	0	0	0	0	0	0	0	492452	0	0	0	0	0	4.59969e+06	0	0	0	0	0	0	0	0	0	518145	421930	0	0	0	0	0	0	0	0	0	0	0	0	0	0	0
192	[4002]	4002	545.275	7.4	0	0	0	0	0	0	0	0	0	0	0	0	492452	0	0	0	0	0	4.59969e+06	0	0	0	0	0	0	0	0	0	518145	421930	0	0	0	0	0	0	0	0	0	0	0	0	0	0	0
193	[4034]	4034	601.337	8.9	0	0	0	0	0	0	0	0	0	0	0	0	258613	0	0	0	0	0	0	0	0	0	0	0	0	0	0	0	2.17282e+06	3.10566e+06	0	0	0	0	0	0	1.61205e+06	4.95001e+06	0	0	0	0	0	0	0
194	[4124]	4124	557.311	10.9	0	0	0	0	0	0	0	0	0	0	156750	0	207089	0	0	0	0	0	0	0	0	0	0	0	0	0	0	0	0	1.78878e+06	0	741846	0	0	0	0	0	1.01273e+06	0	0	0	0	0	0	0
195	[4138]	4138	551.37	11.9	0	0	0	0	0	0	0	0	0	0	0	0	531562	0	0	0	0	0	0	0	0	0	0	0	0	0	0	0	0	0	0	0	0	0	0	0	0	0	0	0	0	0	0	0	0
195	[4138]	4138	551.37	11.9	0	0	0	0	0	0	0	0	0	0	0	0	531562	0	0	0	0	0	0	0	0	0	0	0	0	0	0	0	0	0	0	0	0	0	0	0	0	0	0	0	0	0	0	0	0
195	[4138]	4138	551.37	11.9	0	0	0	0	0	0	0	0	0	0	0	0	531562	0	0	0	0	0	0	0	0	0	0	0	0	0	0	0	0	0	0	0	0	0	0	0	0	0	0	0	0	0	0	0	0
195	[4138]	4138	551.37	11.9	0	0	0	0	0	0	0	0	0	0	0	0	531562	0	0	0	0	0	0	0	0	0	0	0	0	0	0	0	0	0	0	0	0	0	0	0	0	0	0	0	0	0	0	0	0
195	[4138]	4138	551.37	11.9	0	0	0	0	0	0	0	0	0	0	0	0	531562	0	0	0	0	0	0	0	0	0	0	0	0	0	0	0	0	0	0	0	0	0	0	0	0	0	0	0	0	0	0	0	0
196	[4158]	4158	563.322	5.7	0	0	0	0	0	0	0	0	0	0	0	0	164974	0	0	0	0	0	0	0	0	0	0	0	0	0	0	0	0	0	0	0	0	0	0	0	0	0	0	0	0	0	0	0	0
197	[4168]	4168	567.317	5.8	0	0	0	0	0	0	0	0	0	0	0	0	159600	0	0	0	0	0	0	0	0	0	0	0	0	0	0	0	0	0	0	0	0	0	0	0	0	4.06159e+06	0	0	0	0	0	0	0
197	[4168]	4168	567.317	5.8	0	0	0	0	0	0	0	0	0	0	0	0	159600	0	0	0	0	0	0	0	0	0	0	0	0	0	0	0	0	0	0	0	0	0	0	0	0	4.06159e+06	0	0	0	0	0	0	0
197	[4168]	4168	567.317	5.8	0	0	0	0	0	0	0	0	0	0	0	0	159600	0	0	0	0	0	0	0	0	0	0	0	0	0	0	0	0	0	0	0	0	0	0	0	0	4.06159e+06	0	0	0	0	0	0	0
198	[4176]	4176	605.367	12.5	0	0	0	0	0	0	0	0	0	0	0	0	447778	0	0	0	0	0	0	0	0	0	0	0	0	0	0	0	0	0	0	0	0	0	0	0	0	0	0	0	0	0	0	0	0
198	[4176]	4176	605.367	12.5	0	0	0	0	0	0	0	0	0	0	0	0	447778	0	0	0	0	0	0	0	0	0	0	0	0	0	0	0	0	0	0	0	0	0	0	0	0	0	0	0	0	0	0	0	0
198	[4176]	4176	605.367	12.5	0	0	0	0	0	0	0	0	0	0	0	0	447778	0	0	0	0	0	0	0	0	0	0	0	0	0	0	0	0	0	0	0	0	0	0	0	0	0	0	0	0	0	0	0	0
198	[4176]	4176	605.367	12.5	0	0	0	0	0	0	0	0	0	0	0	0	447778	0	0	0	0	0	0	0	0	0	0	0	0	0	0	0	0	0	0	0	0	0	0	0	0	0	0	0	0	0	0	0	0
199	[4437,5313]	5313	629.275	9.9	0	0	0	0	0	0	0	0	0	0	0	210602	0	0	0	0	0	0	0	0	0	0	0	0	0	0	0	0	0	0	0	0	0	0	0	0	0	0	0	0	0	0	0	0	0
199	[4437,5313]	5313	629.275	9.9	0	0	0	0	0	0	0	0	0	0	0	210602	0	0	0	0	0	0	0	0	0	0	0	0	0	0	0	0	0	0	0	0	0	0	0	0	0	0	0	0	0	0	0	0	0
199	[4437,5313]	4437	647.285	9.9	0	0	0	716271	0	43500000	0	0	188876	0	0	0	0	0	0	0	0	151310	0	0	0	0	0	0	7.77275e+06	0	0	0	0	0	0	0	0	0	0	0	0	0	0	0	0	0	0	0	0
199	[4437,5313]	4437	647.285	9.9	0	0	0	716271	0	43500000	0	0	188876	0	0	0	0	0	0	0	0	151310	0	0	0	0	0	0	7.77275e+06	0	0	0	0	0	0	0	0	0	0	0	0	0	0	0	0	0	0	0	0
199	[4437,5313]	4437	647.285	9.9	0	0	0	716271	0	43500000	0	0	188876	0	0	0	0	0	0	0	0	151310	0	0	0	0	0	0	7.77275e+06	0	0	0	0	0	0	0	0	0	0	0	0	0	0	0	0	0	0	0	0
200	[4455,4524]	4455	313.18	8	0	0	0	0	0	629629	0	0	0	134000000	0	0	0	0	0	0	0	0	0	0	0	0	0	0	0	0	0	0	0	0	0	14100000	15700000	0	0	0	0	0	0	0	0	0	0	0	0
200	[4455,4524]	4455	313.18	8	0	0	0	0	0	629629	0	0	0	134000000	0	0	0	0	0	0	0	0	0	0	0	0	0	0	0	0	0	0	0	0	0	14100000	15700000	0	0	0	0	0	0	0	0	0	0	0	0
200	[4455,4524]	4524	331.19	8	0	0	0	0	0	0	0	0	0	4.21146e+06	0	0	0	0	0	0	0	0	0	0	0	0	0	0	0	0	0	0	0	0	0	256021	402759	0	0	0	0	0	0	0	0	0	0	0	0
200	[4455,4524]	4524	331.19	8	0	0	0	0	0	0	0	0	0	4.21146e+06	0	0	0	0	0	0	0	0	0	0	0	0	0	0	0	0	0	0	0	0	0	256021	402759	0	0	0	0	0	0	0	0	0	0	0	0
200	[4455,4524]	4524	331.19	8	0	0	0	0	0	0	0	0	0	4.21146e+06	0	0	0	0	0	0	0	0	0	0	0	0	0	0	0	0	0	0	0	0	0	256021	402759	0	0	0	0	0	0	0	0	0	0	0	0
200	[4455,4524]	4524	331.19	8	0	0	0	0	0	0	0	0	0	4.21146e+06	0	0	0	0	0	0	0	0	0	0	0	0	0	0	0	0	0	0	0	0	0	256021	402759	0	0	0	0	0	0	0	0	0	0	0	0
201	[4486,4980]	4486	455.279	10	0	0	0	0	0	0	0	0	0	9.6345e+06	0	0	0	0	0	1.9707e+06	0	0	0	0	0	0	0	0	0	0	0	0	0	0	0	26800000	111000000	0	0	0	0	0	0	0	0	0	0	0	0
201	[4486,4980]	4486	455.279	10	0	0	0	0	0	0	0	0	0	9.6345e+06	0	0	0	0	0	1.9707e+06	0	0	0	0	0	0	0	0	0	0	0	0	0	0	0	26800000	111000000	0	0	0	0	0	0	0	0	0	0	0	0
201	[4486,4980]	4980	473.29	10	0	0	0	0	0	0	0	0	0	0	0	0	0	0	0	0	0	0	0	0	0	0	0	0	0	0	0	0	0	0	4.81339e+06	492389	675000000	0	0	1.24902e+06	0	0	0	0	1.1142e+06	0	0	0	0
201	[4486,4980]	4980	473.29	10	0	0	0	0	0	0	0	0	0	0	0	0	0	0	0	0	0	0	0	0	0	0	0	0	0	0	0	0	0	0	4.81339e+06	492389	675000000	0	0	1.24902e+06	0	0	0	0	1.1142e+06	0	0	0	0
201	[4486,4980]	4980	473.29	10	0	0	0	0	0	0	0	0	0	0	0	0	0	0	0	0	0	0	0	0	0	0	0	0	0	0	0	0	0	0	4.81339e+06	492389	675000000	0	0	1.24902e+06	0	0	0	0	1.1142e+06	0	0	0	0
201	[4486,4980]	4980	473.29	10	0	0	0	0	0	0	0	0	0	0	0	0	0	0	0	0	0	0	0	0	0	0	0	0	0	0	0	0	0	0	4.81339e+06	492389	675000000	0	0	1.24902e+06	0	0	0	0	1.1142e+06	0	0	0	0
202	[4491]	4491	313.18	2	0	0	0	0	0	974724	0	0	0	5.06806e+06	0	0	0	0	0	0	0	0	0	0	0	0	0	0	0	0	0	0	0	0	0	0	2.06097e+06	0	0	0	0	0	0	0	0	0	0	0	0
202	[4491]	4491	313.18	2	0	0	0	0	0	974724	0	0	0	5.06806e+06	0	0	0	0	0	0	0	0	0	0	0	0	0	0	0	0	0	0	0	0	0	0	2.06097e+06	0	0	0	0	0	0	0	0	0	0	0	0
203	[4522]	4522	313.18	6.8	0	0	0	0	0	2.03699e+06	0	0	0	5.08334e+06	0	0	0	0	0	0	0	0	0	0	0	0	0	0	0	0	0	0	0	0	0	377000	0	0	0	0	0	0	0	0	0	0	0	0	0
203	[4522]	4522	313.18	6.8	0	0	0	0	0	2.03699e+06	0	0	0	5.08334e+06	0	0	0	0	0	0	0	0	0	0	0	0	0	0	0	0	0	0	0	0	0	377000	0	0	0	0	0	0	0	0	0	0	0	0	0
203	[4522]	4522	313.18	6.8	0	0	0	0	0	2.03699e+06	0	0	0	5.08334e+06	0	0	0	0	0	0	0	0	0	0	0	0	0	0	0	0	0	0	0	0	0	377000	0	0	0	0	0	0	0	0	0	0	0	0	0
204	[4570]	4570	313.18	7.6	0	0	0	0	0	455157	0	0	0	3.03738e+06	0	0	0	0	0	0	0	0	0	0	0	0	0	0	0	0	0	0	0	0	0	0	0	0	0	0	0	0	0	0	0	0	0	0	0
204	[4570]	4570	313.18	7.6	0	0	0	0	0	455157	0	0	0	3.03738e+06	0	0	0	0	0	0	0	0	0	0	0	0	0	0	0	0	0	0	0	0	0	0	0	0	0	0	0	0	0	0	0	0	0	0	0
205	[4603]	4603	313.18	9	0	0	0	0	0	3.33906e+06	0	0	0	2.05122e+06	0	0	0	0	0	0	0	0	0	0	0	0	0	0	0	0	0	0	0	0	0	0	0	0	0	0	0	0	0	0	0	0	0	0	0
205	[4603]	4603	313.18	9	0	0	0	0	0	3.33906e+06	0	0	0	2.05122e+06	0	0	0	0	0	0	0	0	0	0	0	0	0	0	0	0	0	0	0	0	0	0	0	0	0	0	0	0	0	0	0	0	0	0	0
205	[4603]	4603	313.18	9	0	0	0	0	0	3.33906e+06	0	0	0	2.05122e+06	0	0	0	0	0	0	0	0	0	0	0	0	0	0	0	0	0	0	0	0	0	0	0	0	0	0	0	0	0	0	0	0	0	0	0
206	[4604]	4604	313.18	6.6	0	0	0	0	0	0	0	0	0	1.53787e+06	0	0	0	0	0	0	0	0	0	0	0	0	0	0	0	0	0	0	0	0	0	0	0	0	0	0	0	0	0	0	0	0	0	0	0
206	[4604]	4604	313.18	6.6	0	0	0	0	0	0	0	0	0	1.53787e+06	0	0	0	0	0	0	0	0	0	0	0	0	0	0	0	0	0	0	0	0	0	0	0	0	0	0	0	0	0	0	0	0	0	0	0
207	[4680]	4680	483.31	12	0	0	0	0	0	0	0	0	0	2.74845e+06	0	0	0	0	0	0	0	0	0	0	0	0	0	0	0	0	0	0	0	0	0	820642	2.97639e+06	0	0	0	0	0	0	0	17200000	2.66707e+06	0	0	0
207	[4680]	4680	483.31	12	0	0	0	0	0	0	0	0	0	2.74845e+06	0	0	0	0	0	0	0	0	0	0	0	0	0	0	0	0	0	0	0	0	0	820642	2.97639e+06	0	0	0	0	0	0	0	17200000	2.66707e+06	0	0	0
208	[4741]	4741	313.18	7.1	0	0	0	0	0	3.03074e+06	0	0	0	387186	0	0	0	0	0	0	0	0	0	0	0	0	0	0	0	0	0	0	0	0	0	0	0	0	0	0	0	0	0	0	0	0	0	0	0
209	[4833]	4833	497.29	10.2	0	0	0	0	0	646134	0	0	0	529906	0	0	0	0	0	0	0	0	0	0	0	0	0	0	0	0	0	0	0	0	0	0	984158	0	0	0	0	0	0	0	52800000	5.53781e+06	0	0	0
209	[4833]	4833	497.29	10.2	0	0	0	0	0	646134	0	0	0	529906	0	0	0	0	0	0	0	0	0	0	0	0	0	0	0	0	0	0	0	0	0	0	984158	0	0	0	0	0	0	0	52800000	5.53781e+06	0	0	0
210	[4859]	4859	499.305	10.9	0	0	0	0	0	0	0	0	0	193574	0	0	0	0	0	0	0	0	0	0	0	0	0	0	0	0	0	0	0	0	0	1.23204e+06	3.82615e+06	0	0	0	0	0	0	0	9.16875e+06	534067	0	0	0
210	[4859]	4859	499.305	10.9	0	0	0	0	0	0	0	0	0	193574	0	0	0	0	0	0	0	0	0	0	0	0	0	0	0	0	0	0	0	0	0	1.23204e+06	3.82615e+06	0	0	0	0	0	0	0	9.16875e+06	534067	0	0	0
211	[4861,4939]	4861	471.274	9.4	0	0	0	0	0	0	0	0	0	177898	0	0	0	0	0	473380	0	0	0	0	0	0	0	0	0	0	0	0	0	0	0	576528	3.84219e+06	0	0	0	0	0	0	0	0	0	0	0	0
211	[4861,4939]	4939	489.285	9.4	0	0	0	0	0	0	0	0	0	0	0	149437	0	0	0	1.25338e+06	0	0	0	0	0	0	0	0	0	0	0	0	0	0	0	1.01592e+06	7.64709e+06	0	0	0	0	0	0	0	0	0	0	0	0
211	[4861,4939]	4939	489.285	9.4	0	0	0	0	0	0	0	0	0	0	0	149437	0	0	0	1.25338e+06	0	0	0	0	0	0	0	0	0	0	0	0	0	0	0	1.01592e+06	7.64709e+06	0	0	0	0	0	0	0	0	0	0	0	0
211	[4861,4939]	4939	489.285	9.4	0	0	0	0	0	0	0	0	0	0	0	149437	0	0	0	1.25338e+06	0	0	0	0	0	0	0	0	0	0	0	0	0	0	0	1.01592e+06	7.64709e+06	0	0	0	0	0	0	0	0	0	0	0	0
212	[4909]	4909	501.321	12.1	0	0	0	0	0	1.01024e+06	0	0	0	0	0	0	0	0	0	0	0	0	0	0	0	0	0	0	0	0	0	0	0	0	0	1.50382e+06	18300000	0	0	0	0	0	0	0	0	0	0	0	0
212	[4909]	4909	501.321	12.1	0	0	0	0	0	1.01024e+06	0	0	0	0	0	0	0	0	0	0	0	0	0	0	0	0	0	0	0	0	0	0	0	0	0	1.50382e+06	18300000	0	0	0	0	0	0	0	0	0	0	0	0
213	[4953]	4953	473.29	13.5	0	0	0	0	0	0	0	0	0	0	0	0	0	0	0	0	0	0	0	0	0	0	0	0	0	0	0	0	0	0	0	719160	7.92415e+06	0	0	0	0	0	0	0	0	0	0	0	0
213	[4953]	4953	473.29	13.5	0	0	0	0	0	0	0	0	0	0	0	0	0	0	0	0	0	0	0	0	0	0	0	0	0	0	0	0	0	0	0	719160	7.92415e+06	0	0	0	0	0	0	0	0	0	0	0	0
214	[5014]	5014	501.321	12.5	0	0	0	0	0	0	0	0	0	0	0	0	0	0	0	0	0	0	0	0	0	0	0	0	0	0	0	0	0	0	0	200334	1.87771e+06	0	0	0	0	0	0	0	6.97538e+06	1.20684e+06	0	0	0
214	[5014]	5014	501.321	12.5	0	0	0	0	0	0	0	0	0	0	0	0	0	0	0	0	0	0	0	0	0	0	0	0	0	0	0	0	0	0	0	200334	1.87771e+06	0	0	0	0	0	0	0	6.97538e+06	1.20684e+06	0	0	0
215	[5054]	5054	463.232	4.8	0	0	0	0	0	0	0	0	0	0	3.25218e+06	0	0	0	0	0	0	0	0	0	0	0	0	0	0	0	0	0	0	0	0	0	0	0	0	0	0	0	0	0	0	0	0	0	0
215	[5054]	5054	463.232	4.8	0	0	0	0	0	0	0	0	0	0	3.25218e+06	0	0	0	0	0	0	0	0	0	0	0	0	0	0	0	0	0	0	0	0	0	0	0	0	0	0	0	0	0	0	0	0	0	0
215	[5054]	5054	463.232	4.8	0	0	0	0	0	0	0	0	0	0	3.25218e+06	0	0	0	0	0	0	0	0	0	0	0	0	0	0	0	0	0	0	0	0	0	0	0	0	0	0	0	0	0	0	0	0	0	0
216	[5078]	5078	541.28	9.2	0	0	0	0	0	0	0	0	0	0	1.12289e+06	0	0	0	0	0	0	0	0	0	0	0	0	0	0	0	0	0	0	0	0	0	0	0	0	0	0	0	0	0	0	0	0	0	0
217	[5168]	5168	637.336	8.2	0	0	0	0	0	0	0	0	0	0	154673	281139	0	0	0	0	3.73675e+06	0	0	0	0	0	0	0	127000000	0	0	0	0	0	0	0	0	0	0	0	0	0	0	0	212067	0	0	0	0
217	[5168]	5168	637.336	8.2	0	0	0	0	0	0	0	0	0	0	154673	281139	0	0	0	0	3.73675e+06	0	0	0	0	0	0	0	127000000	0	0	0	0	0	0	0	0	0	0	0	0	0	0	0	212067	0	0	0	0
218	[5188]	5188	1310.59	10.1	0	0	0	0	0	0	0	0	0	0	0	71900000	0	0	0	0	0	0	0	0	0	0	0	0	0	0	0	0	0	0	0	0	0	0	0	0	0	0	0	0	0	0	0	0	0
218	[5188]	5188	1310.59	10.1	0	0	0	0	0	0	0	0	0	0	0	71900000	0	0	0	0	0	0	0	0	0	0	0	0	0	0	0	0	0	0	0	0	0	0	0	0	0	0	0	0	0	0	0	0	0
218	[5188]	5188	1310.59	10.1	0	0	0	0	0	0	0	0	0	0	0	71900000	0	0	0	0	0	0	0	0	0	0	0	0	0	0	0	0	0	0	0	0	0	0	0	0	0	0	0	0	0	0	0	0	0
219	[5337]	5337	481.185	9.9	0	0	0	0	0	0	0	0	0	0	0	181050	0	0	0	0	3.05262e+06	0	0	0	0	0	0	0	0	0	0	0	0	0	0	0	0	0	0	0	0	0	0	0	0	0	0	0	0
219	[5337]	5337	481.185	9.9	0	0	0	0	0	0	0	0	0	0	0	181050	0	0	0	0	3.05262e+06	0	0	0	0	0	0	0	0	0	0	0	0	0	0	0	0	0	0	0	0	0	0	0	0	0	0	0	0
220	[5486]	5486	313.18	8.6	0	0	0	0	0	25400000	0	0	0	0	0	0	0	0	0	0	0	0	0	0	0	0	0	0	0	0	0	0	0	0	0	0	0	0	0	0	0	0	0	0	0	0	0	0	0
220	[5486]	5486	313.18	8.6	0	0	0	0	0	25400000	0	0	0	0	0	0	0	0	0	0	0	0	0	0	0	0	0	0	0	0	0	0	0	0	0	0	0	0	0	0	0	0	0	0	0	0	0	0	0
220	[5486]	5486	313.18	8.6	0	0	0	0	0	25400000	0	0	0	0	0	0	0	0	0	0	0	0	0	0	0	0	0	0	0	0	0	0	0	0	0	0	0	0	0	0	0	0	0	0	0	0	0	0	0
221	[6012]	6012	599.321	10.1	0	0	0	0	0	0	0	0	0	0	0	0	0	0	0	0	0	0	0	0	0	0	0	0	0	0	0	0	0	720406	0	0	0	0	0	0	3.28555e+06	7.51057e+06	0	0	0	0	0	0	0
221	[6012]	6012	599.321	10.1	0	0	0	0	0	0	0	0	0	0	0	0	0	0	0	0	0	0	0	0	0	0	0	0	0	0	0	0	0	720406	0	0	0	0	0	0	3.28555e+06	7.51057e+06	0	0	0	0	0	0	0
221	[6012]	6012	599.321	10.1	0	0	0	0	0	0	0	0	0	0	0	0	0	0	0	0	0	0	0	0	0	0	0	0	0	0	0	0	0	720406	0	0	0	0	0	0	3.28555e+06	7.51057e+06	0	0	0	0	0	0	0
221	[6012]	6012	599.321	10.1	0	0	0	0	0	0	0	0	0	0	0	0	0	0	0	0	0	0	0	0	0	0	0	0	0	0	0	0	0	720406	0	0	0	0	0	0	3.28555e+06	7.51057e+06	0	0	0	0	0	0	0
221	[6012]	6012	599.321	10.1	0	0	0	0	0	0	0	0	0	0	0	0	0	0	0	0	0	0	0	0	0	0	0	0	0	0	0	0	0	720406	0	0	0	0	0	0	3.28555e+06	7.51057e+06	0	0	0	0	0	0	0
221	[6012]	6012	599.321	10.1	0	0	0	0	0	0	0	0	0	0	0	0	0	0	0	0	0	0	0	0	0	0	0	0	0	0	0	0	0	720406	0	0	0	0	0	0	3.28555e+06	7.51057e+06	0	0	0	0	0	0	0
221	[6012]	6012	599.321	10.1	0	0	0	0	0	0	0	0	0	0	0	0	0	0	0	0	0	0	0	0	0	0	0	0	0	0	0	0	0	720406	0	0	0	0	0	0	3.28555e+06	7.51057e+06	0	0	0	0	0	0	0
221	[6012]	6012	599.321	10.1	0	0	0	0	0	0	0	0	0	0	0	0	0	0	0	0	0	0	0	0	0	0	0	0	0	0	0	0	0	720406	0	0	0	0	0	0	3.28555e+06	7.51057e+06	0	0	0	0	0	0	0
222	[6021]	6021	583.327	12.1	0	0	0	0	0	0	0	0	0	0	0	0	0	0	0	0	0	0	0	0	0	0	0	0	0	0	0	0	3.39069e+06	18300000	0	0	0	0	0	0	0	5.98047e+06	0	0	0	0	0	0	0
223	[6040,6103]	6103	617.332	8.2	0	0	0	0	0	0	0	0	0	0	0	0	0	0	0	0	0	0	0	0	0	0	0	0	0	0	0	0	0	0	0	0	0	0	0	0	0	1.04626e+06	0	0	0	0	0	0	0
223	[6040,6103]	6103	617.332	8.2	0	0	0	0	0	0	0	0	0	0	0	0	0	0	0	0	0	0	0	0	0	0	0	0	0	0	0	0	0	0	0	0	0	0	0	0	0	1.04626e+06	0	0	0	0	0	0	0
223	[6040,6103]	6103	617.332	8.2	0	0	0	0	0	0	0	0	0	0	0	0	0	0	0	0	0	0	0	0	0	0	0	0	0	0	0	0	0	0	0	0	0	0	0	0	0	1.04626e+06	0	0	0	0	0	0	0
223	[6040,6103]	6103	617.332	8.2	0	0	0	0	0	0	0	0	0	0	0	0	0	0	0	0	0	0	0	0	0	0	0	0	0	0	0	0	0	0	0	0	0	0	0	0	0	1.04626e+06	0	0	0	0	0	0	0
223	[6040,6103]	6103	617.332	8.2	0	0	0	0	0	0	0	0	0	0	0	0	0	0	0	0	0	0	0	0	0	0	0	0	0	0	0	0	0	0	0	0	0	0	0	0	0	1.04626e+06	0	0	0	0	0	0	0
223	[6040,6103]	6103	617.332	8.2	0	0	0	0	0	0	0	0	0	0	0	0	0	0	0	0	0	0	0	0	0	0	0	0	0	0	0	0	0	0	0	0	0	0	0	0	0	1.04626e+06	0	0	0	0	0	0	0
223	[6040,6103]	6040	634.359	8.2	0	0	0	0	0	0	0	0	0	0	0	0	0	0	0	0	0	0	0	0	0	0	0	0	0	0	0	0	0	0	0	0	0	0	0	0	1.2199e+06	3.37435e+06	0	0	0	0	0	0	0
223	[6040,6103]	6040	634.359	8.2	0	0	0	0	0	0	0	0	0	0	0	0	0	0	0	0	0	0	0	0	0	0	0	0	0	0	0	0	0	0	0	0	0	0	0	0	1.2199e+06	3.37435e+06	0	0	0	0	0	0	0
223	[6040,6103]	6040	634.359	8.2	0	0	0	0	0	0	0	0	0	0	0	0	0	0	0	0	0	0	0	0	0	0	0	0	0	0	0	0	0	0	0	0	0	0	0	0	1.2199e+06	3.37435e+06	0	0	0	0	0	0	0
223	[6040,6103]	6040	634.359	8.2	0	0	0	0	0	0	0	0	0	0	0	0	0	0	0	0	0	0	0	0	0	0	0	0	0	0	0	0	0	0	0	0	0	0	0	0	1.2199e+06	3.37435e+06	0	0	0	0	0	0	0
223	[6040,6103]	6040	634.359	8.2	0	0	0	0	0	0	0	0	0	0	0	0	0	0	0	0	0	0	0	0	0	0	0	0	0	0	0	0	0	0	0	0	0	0	0	0	1.2199e+06	3.37435e+06	0	0	0	0	0	0	0
223	[6040,6103]	6040	634.359	8.2	0	0	0	0	0	0	0	0	0	0	0	0	0	0	0	0	0	0	0	0	0	0	0	0	0	0	0	0	0	0	0	0	0	0	0	0	1.2199e+06	3.37435e+06	0	0	0	0	0	0	0
224	[6045]	6045	571.327	12.7	0	0	0	0	0	0	0	0	0	0	0	0	0	0	0	0	0	0	0	0	0	0	0	0	0	0	0	0	0	2.50416e+06	0	0	0	0	0	0	0	3.27219e+06	0	0	0	0	0	0	0
225	[6059]	6059	551.322	10.5	0	0	0	0	0	0	0	0	0	0	0	0	0	0	0	0	0	0	0	0	0	0	0	0	0	0	0	0	0	0	0	0	0	0	0	0	0	5.36728e+06	0	0	0	0	0	0	0
225	[6059]	6059	551.322	10.5	0	0	0	0	0	0	0	0	0	0	0	0	0	0	0	0	0	0	0	0	0	0	0	0	0	0	0	0	0	0	0	0	0	0	0	0	0	5.36728e+06	0	0	0	0	0	0	0
225	[6059]	6059	551.322	10.5	0	0	0	0	0	0	0	0	0	0	0	0	0	0	0	0	0	0	0	0	0	0	0	0	0	0	0	0	0	0	0	0	0	0	0	0	0	5.36728e+06	0	0	0	0	0	0	0
226	[6062,8420]	6062	619.348	6.9	0	0	0	0	0	0	0	0	0	0	0	0	0	0	0	0	0	0	0	0	0	0	0	0	0	0	0	0	0	598176	0	0	0	0	0	0	0	3.79144e+06	0	0	0	0	0	0	0
226	[6062,8420]	8420	636.373	6.9	0	0	0	0	0	0	0	0	0	0	0	0	0	0	0	0	0	0	0	0	0	0	0	0	3.01944e+06	0	0	0	0	0	0	0	0	0	0	0	543823	0	0	0	0	0	0	0	0
226	[6062,8420]	8420	636.373	6.9	0	0	0	0	0	0	0	0	0	0	0	0	0	0	0	0	0	0	0	0	0	0	0	0	3.01944e+06	0	0	0	0	0	0	0	0	0	0	0	543823	0	0	0	0	0	0	0	0
226	[6062,8420]	8420	636.373	6.9	0	0	0	0	0	0	0	0	0	0	0	0	0	0	0	0	0	0	0	0	0	0	0	0	3.01944e+06	0	0	0	0	0	0	0	0	0	0	0	543823	0	0	0	0	0	0	0	0
226	[6062,8420]	8420	636.373	6.9	0	0	0	0	0	0	0	0	0	0	0	0	0	0	0	0	0	0	0	0	0	0	0	0	3.01944e+06	0	0	0	0	0	0	0	0	0	0	0	543823	0	0	0	0	0	0	0	0
226	[6062,8420]	8420	636.373	6.9	0	0	0	0	0	0	0	0	0	0	0	0	0	0	0	0	0	0	0	0	0	0	0	0	3.01944e+06	0	0	0	0	0	0	0	0	0	0	0	543823	0	0	0	0	0	0	0	0
226	[6062,8420]	8420	636.373	6.9	0	0	0	0	0	0	0	0	0	0	0	0	0	0	0	0	0	0	0	0	0	0	0	0	3.01944e+06	0	0	0	0	0	0	0	0	0	0	0	543823	0	0	0	0	0	0	0	0
227	[6076]	6076	545.311	11.3	0	0	0	0	0	0	0	0	0	0	0	0	0	0	0	0	0	0	0	0	0	0	0	0	0	0	0	0	0	630056	0	0	0	0	0	0	0	1.44469e+06	0	0	0	0	0	0	0
228	[6085]	6085	636.375	6.6	0	0	0	0	0	0	0	0	0	0	0	0	0	0	0	0	0	0	0	0	0	0	0	0	0	0	0	0	0	0	0	0	0	0	0	0	546812	3.55186e+06	0	0	0	0	0	0	0
228	[6085]	6085	636.375	6.6	0	0	0	0	0	0	0	0	0	0	0	0	0	0	0	0	0	0	0	0	0	0	0	0	0	0	0	0	0	0	0	0	0	0	0	0	546812	3.55186e+06	0	0	0	0	0	0	0
228	[6085]	6085	636.375	6.6	0	0	0	0	0	0	0	0	0	0	0	0	0	0	0	0	0	0	0	0	0	0	0	0	0	0	0	0	0	0	0	0	0	0	0	0	546812	3.55186e+06	0	0	0	0	0	0	0
228	[6085]	6085	636.375	6.6	0	0	0	0	0	0	0	0	0	0	0	0	0	0	0	0	0	0	0	0	0	0	0	0	0	0	0	0	0	0	0	0	0	0	0	0	546812	3.55186e+06	0	0	0	0	0	0	0
228	[6085]	6085	636.375	6.6	0	0	0	0	0	0	0	0	0	0	0	0	0	0	0	0	0	0	0	0	0	0	0	0	0	0	0	0	0	0	0	0	0	0	0	0	546812	3.55186e+06	0	0	0	0	0	0	0
228	[6085]	6085	636.375	6.6	0	0	0	0	0	0	0	0	0	0	0	0	0	0	0	0	0	0	0	0	0	0	0	0	0	0	0	0	0	0	0	0	0	0	0	0	546812	3.55186e+06	0	0	0	0	0	0	0
229	[6101]	6101	559.326	12	0	0	0	0	0	0	0	0	0	0	0	0	0	0	0	0	0	0	0	0	0	0	0	0	0	0	0	0	0	640193	0	0	0	0	0	0	0	958340	0	0	0	0	0	0	0
230	[6102]	6102	361.164	10.6	0	0	0	0	0	0	0	0	0	0	0	0	0	0	0	0	0	0	0	0	0	0	0	0	0	0	0	0	15000000	8.6476e+06	0	0	0	0	0	0	749519	1.02129e+06	0	0	0	0	0	0	0
230	[6102]	6102	361.164	10.6	0	0	0	0	0	0	0	0	0	0	0	0	0	0	0	0	0	0	0	0	0	0	0	0	0	0	0	0	15000000	8.6476e+06	0	0	0	0	0	0	749519	1.02129e+06	0	0	0	0	0	0	0
230	[6102]	6102	361.164	10.6	0	0	0	0	0	0	0	0	0	0	0	0	0	0	0	0	0	0	0	0	0	0	0	0	0	0	0	0	15000000	8.6476e+06	0	0	0	0	0	0	749519	1.02129e+06	0	0	0	0	0	0	0
230	[6102]	6102	361.164	10.6	0	0	0	0	0	0	0	0	0	0	0	0	0	0	0	0	0	0	0	0	0	0	0	0	0	0	0	0	15000000	8.6476e+06	0	0	0	0	0	0	749519	1.02129e+06	0	0	0	0	0	0	0
230	[6102]	6102	361.164	10.6	0	0	0	0	0	0	0	0	0	0	0	0	0	0	0	0	0	0	0	0	0	0	0	0	0	0	0	0	15000000	8.6476e+06	0	0	0	0	0	0	749519	1.02129e+06	0	0	0	0	0	0	0
231	[6115]	6115	379.175	10.5	0	0	0	0	0	0	0	0	0	0	0	0	0	0	0	0	0	0	0	0	0	0	0	0	0	0	0	0	14200000	8.69542e+06	0	0	0	0	0	0	0	879129	0	0	0	0	0	0	0
231	[6115]	6115	379.175	10.5	0	0	0	0	0	0	0	0	0	0	0	0	0	0	0	0	0	0	0	0	0	0	0	0	0	0	0	0	14200000	8.69542e+06	0	0	0	0	0	0	0	879129	0	0	0	0	0	0	0
231	[6115]	6115	379.175	10.5	0	0	0	0	0	0	0	0	0	0	0	0	0	0	0	0	0	0	0	0	0	0	0	0	0	0	0	0	14200000	8.69542e+06	0	0	0	0	0	0	0	879129	0	0	0	0	0	0	0
231	[6115]	6115	379.175	10.5	0	0	0	0	0	0	0	0	0	0	0	0	0	0	0	0	0	0	0	0	0	0	0	0	0	0	0	0	14200000	8.69542e+06	0	0	0	0	0	0	0	879129	0	0	0	0	0	0	0
231	[6115]	6115	379.175	10.5	0	0	0	0	0	0	0	0	0	0	0	0	0	0	0	0	0	0	0	0	0	0	0	0	0	0	0	0	14200000	8.69542e+06	0	0	0	0	0	0	0	879129	0	0	0	0	0	0	0
232	[6144]	6144	648.374	9.3	0	0	0	0	0	0	0	0	0	0	0	0	0	0	0	0	0	0	0	0	0	0	0	0	0	0	0	0	0	0	0	0	0	0	0	0	0	279450	0	0	0	0	0	0	0
233	[6171]	6171	601.337	11.7	0	0	0	0	0	0	0	0	0	0	0	0	0	0	0	0	0	0	0	0	0	0	0	0	0	0	0	6.09111e+06	17300000	0	0	0	0	0	0	0	0	482123	0	0	0	0	0	0	0
233	[6171]	6171	601.337	11.7	0	0	0	0	0	0	0	0	0	0	0	0	0	0	0	0	0	0	0	0	0	0	0	0	0	0	0	6.09111e+06	17300000	0	0	0	0	0	0	0	0	482123	0	0	0	0	0	0	0
233	[6171]	6171	601.337	11.7	0	0	0	0	0	0	0	0	0	0	0	0	0	0	0	0	0	0	0	0	0	0	0	0	0	0	0	6.09111e+06	17300000	0	0	0	0	0	0	0	0	482123	0	0	0	0	0	0	0
233	[6171]	6171	601.337	11.7	0	0	0	0	0	0	0	0	0	0	0	0	0	0	0	0	0	0	0	0	0	0	0	0	0	0	0	6.09111e+06	17300000	0	0	0	0	0	0	0	0	482123	0	0	0	0	0	0	0
233	[6171]	6171	601.337	11.7	0	0	0	0	0	0	0	0	0	0	0	0	0	0	0	0	0	0	0	0	0	0	0	0	0	0	0	6.09111e+06	17300000	0	0	0	0	0	0	0	0	482123	0	0	0	0	0	0	0
234	[6184]	6184	599.322	10.5	0	0	0	0	0	0	0	0	0	0	0	0	0	0	0	0	0	0	0	0	0	0	0	0	0	0	0	0	0	0	0	0	0	0	0	0	0	306679	0	0	0	0	0	0	0
235	[6196]	6196	633.364	8.3	0	0	0	0	0	0	0	0	0	0	0	0	0	0	0	0	0	0	0	0	0	0	0	0	0	0	0	0	0	0	0	0	0	0	0	0	0	774488	0	0	0	0	0	0	0
236	[6231,9658]	6231	603.352	8.7	0	0	0	0	0	0	0	0	0	0	0	0	0	0	0	0	0	0	0	0	0	0	0	0	0	0	0	0	0	0	0	0	0	0	0	0	0	233580	0	0	0	0	0	0	0
236	[6231,9658]	6231	603.352	8.7	0	0	0	0	0	0	0	0	0	0	0	0	0	0	0	0	0	0	0	0	0	0	0	0	0	0	0	0	0	0	0	0	0	0	0	0	0	233580	0	0	0	0	0	0	0
236	[6231,9658]	6231	603.352	8.7	0	0	0	0	0	0	0	0	0	0	0	0	0	0	0	0	0	0	0	0	0	0	0	0	0	0	0	0	0	0	0	0	0	0	0	0	0	233580	0	0	0	0	0	0	0
236	[6231,9658]	6231	603.352	8.7	0	0	0	0	0	0	0	0	0	0	0	0	0	0	0	0	0	0	0	0	0	0	0	0	0	0	0	0	0	0	0	0	0	0	0	0	0	233580	0	0	0	0	0	0	0
236	[6231,9658]	6231	603.352	8.7	0	0	0	0	0	0	0	0	0	0	0	0	0	0	0	0	0	0	0	0	0	0	0	0	0	0	0	0	0	0	0	0	0	0	0	0	0	233580	0	0	0	0	0	0	0
236	[6231,9658]	6231	603.352	8.7	0	0	0	0	0	0	0	0	0	0	0	0	0	0	0	0	0	0	0	0	0	0	0	0	0	0	0	0	0	0	0	0	0	0	0	0	0	233580	0	0	0	0	0	0	0
236	[6231,9658]	6231	603.352	8.7	0	0	0	0	0	0	0	0	0	0	0	0	0	0	0	0	0	0	0	0	0	0	0	0	0	0	0	0	0	0	0	0	0	0	0	0	0	233580	0	0	0	0	0	0	0
236	[6231,9658]	6231	603.352	8.7	0	0	0	0	0	0	0	0	0	0	0	0	0	0	0	0	0	0	0	0	0	0	0	0	0	0	0	0	0	0	0	0	0	0	0	0	0	233580	0	0	0	0	0	0	0
236	[6231,9658]	9658	620.379	8.7	0	0	0	0	0	0	0	0	0	0	0	0	0	0	0	0	0	0	0	0	0	0	0	0	0	0	0	0	16300000	9.75516e+06	0	0	0	0	0	0	0	0	0	0	0	0	0	0	0
236	[6231,9658]	9658	620.379	8.7	0	0	0	0	0	0	0	0	0	0	0	0	0	0	0	0	0	0	0	0	0	0	0	0	0	0	0	0	16300000	9.75516e+06	0	0	0	0	0	0	0	0	0	0	0	0	0	0	0
236	[6231,9658]	9658	620.379	8.7	0	0	0	0	0	0	0	0	0	0	0	0	0	0	0	0	0	0	0	0	0	0	0	0	0	0	0	0	16300000	9.75516e+06	0	0	0	0	0	0	0	0	0	0	0	0	0	0	0
236	[6231,9658]	9658	620.379	8.7	0	0	0	0	0	0	0	0	0	0	0	0	0	0	0	0	0	0	0	0	0	0	0	0	0	0	0	0	16300000	9.75516e+06	0	0	0	0	0	0	0	0	0	0	0	0	0	0	0
236	[6231,9658]	9658	620.379	8.7	0	0	0	0	0	0	0	0	0	0	0	0	0	0	0	0	0	0	0	0	0	0	0	0	0	0	0	0	16300000	9.75516e+06	0	0	0	0	0	0	0	0	0	0	0	0	0	0	0
236	[6231,9658]	9658	620.379	8.7	0	0	0	0	0	0	0	0	0	0	0	0	0	0	0	0	0	0	0	0	0	0	0	0	0	0	0	0	16300000	9.75516e+06	0	0	0	0	0	0	0	0	0	0	0	0	0	0	0
236	[6231,9658]	9658	620.379	8.7	0	0	0	0	0	0	0	0	0	0	0	0	0	0	0	0	0	0	0	0	0	0	0	0	0	0	0	0	16300000	9.75516e+06	0	0	0	0	0	0	0	0	0	0	0	0	0	0	0
236	[6231,9658]	9658	620.379	8.7	0	0	0	0	0	0	0	0	0	0	0	0	0	0	0	0	0	0	0	0	0	0	0	0	0	0	0	0	16300000	9.75516e+06	0	0	0	0	0	0	0	0	0	0	0	0	0	0	0
237	[6270]	6270	609.269	4.3	0	0	0	0	0	0	0	0	0	0	0	0	0	0	0	1.25164e+06	655628	0	0	0	0	0	0	0	0	0	0	0	0	0	0	0	842021	0	2.42225e+06	0	0	0	0	0	2.36704e+06	6.18913e+06	0	0	2.70519e+06
237	[6270]	6270	609.269	4.3	0	0	0	0	0	0	0	0	0	0	0	0	0	0	0	1.25164e+06	655628	0	0	0	0	0	0	0	0	0	0	0	0	0	0	0	842021	0	2.42225e+06	0	0	0	0	0	2.36704e+06	6.18913e+06	0	0	2.70519e+06
237	[6270]	6270	609.269	4.3	0	0	0	0	0	0	0	0	0	0	0	0	0	0	0	1.25164e+06	655628	0	0	0	0	0	0	0	0	0	0	0	0	0	0	0	842021	0	2.42225e+06	0	0	0	0	0	2.36704e+06	6.18913e+06	0	0	2.70519e+06
237	[6270]	6270	609.269	4.3	0	0	0	0	0	0	0	0	0	0	0	0	0	0	0	1.25164e+06	655628	0	0	0	0	0	0	0	0	0	0	0	0	0	0	0	842021	0	2.42225e+06	0	0	0	0	0	2.36704e+06	6.18913e+06	0	0	2.70519e+06
237	[6270]	6270	609.269	4.3	0	0	0	0	0	0	0	0	0	0	0	0	0	0	0	1.25164e+06	655628	0	0	0	0	0	0	0	0	0	0	0	0	0	0	0	842021	0	2.42225e+06	0	0	0	0	0	2.36704e+06	6.18913e+06	0	0	2.70519e+06
238	[6315]	6315	626.296	4.1	0	0	0	0	0	0	0	0	0	0	0	0	0	0	0	0	171115	0	0	0	0	0	0	0	533313	0	0	0	0	0	0	0	0	0	578369	0	0	0	0	0	280599	524646	0	0	754972
238	[6315]	6315	626.296	4.1	0	0	0	0	0	0	0	0	0	0	0	0	0	0	0	0	171115	0	0	0	0	0	0	0	533313	0	0	0	0	0	0	0	0	0	578369	0	0	0	0	0	280599	524646	0	0	754972
239	[6455]	6455	597.198	3.9	0	0	0	2.14863e+06	0	0	0	0	0	0	0	0	0	0	0	0	0	0	0	0	0	0	0	0	0	0	0	0	0	0	0	0	0	0	0	0	0	0	0	0	0	0	0	0	0
239	[6455]	6455	597.198	3.9	0	0	0	2.14863e+06	0	0	0	0	0	0	0	0	0	0	0	0	0	0	0	0	0	0	0	0	0	0	0	0	0	0	0	0	0	0	0	0	0	0	0	0	0	0	0	0	0
240	[6489]	6489	599.213	3.1	0	0	0	762975	0	0	0	0	0	0	0	0	0	0	0	0	245915	0	0	0	0	0	0	0	0	0	0	0	0	0	0	0	0	0	0	0	0	0	0	0	0	0	0	0	0
240	[6489]	6489	599.213	3.1	0	0	0	762975	0	0	0	0	0	0	0	0	0	0	0	0	245915	0	0	0	0	0	0	0	0	0	0	0	0	0	0	0	0	0	0	0	0	0	0	0	0	0	0	0	0
241	[6500]	6500	645.23	6.2	0	0	0	598378	0	0	0	0	0	0	0	0	0	0	0	0	0	0	0	0	0	0	0	0	0	0	0	0	0	0	0	0	0	0	0	0	0	0	0	0	0	0	0	0	0
242	[6644]	6644	663.28	6.5	0	0	0	210528	0	0	0	0	0	0	0	0	0	0	0	0	0	0	555064	0	712418	0	0	0	3.60393e+06	0	0	0	0	0	0	0	0	0	0	0	0	0	0	0	0	0	0	0	0
242	[6644]	6644	663.28	6.5	0	0	0	210528	0	0	0	0	0	0	0	0	0	0	0	0	0	0	555064	0	712418	0	0	0	3.60393e+06	0	0	0	0	0	0	0	0	0	0	0	0	0	0	0	0	0	0	0	0
242	[6644]	6644	663.28	6.5	0	0	0	210528	0	0	0	0	0	0	0	0	0	0	0	0	0	0	555064	0	712418	0	0	0	3.60393e+06	0	0	0	0	0	0	0	0	0	0	0	0	0	0	0	0	0	0	0	0
243	[6888]	6888	608.401	4.5	0	0	0	0	0	0	0	0	0	0	0	0	0	0	0	0	0	0	0	0	0	0	0	0	0	0	0	0	0	0	0	0	0	0	0	0	0	0	0	343285	0	0	0	0	0
243	[6888]	6888	608.401	4.5	0	0	0	0	0	0	0	0	0	0	0	0	0	0	0	0	0	0	0	0	0	0	0	0	0	0	0	0	0	0	0	0	0	0	0	0	0	0	0	343285	0	0	0	0	0
244	[7414]	7414	721.283	6.5	0	0	0	0	0	0	0	0	0	0	0	0	0	0	0	0	0	0	6.63424e+06	960459	0	0	0	0	0	0	0	0	0	0	0	0	0	0	0	0	0	0	0	0	0	0	0	0	0
244	[7414]	7414	721.283	6.5	0	0	0	0	0	0	0	0	0	0	0	0	0	0	0	0	0	0	6.63424e+06	960459	0	0	0	0	0	0	0	0	0	0	0	0	0	0	0	0	0	0	0	0	0	0	0	0	0
245	[7772]	7772	793.524	14.2	0	0	0	0	0	0	0	0	0	0	0	0	0	0	0	0	0	0	0	0	0	0	0	0	0	0	0	0	0	0	0	0	248977	0	0	30700000	0	0	0	0	0	0	0	0	0
245	[7772]	7772	793.524	14.2	0	0	0	0	0	0	0	0	0	0	0	0	0	0	0	0	0	0	0	0	0	0	0	0	0	0	0	0	0	0	0	0	248977	0	0	30700000	0	0	0	0	0	0	0	0	0
245	[7772]	7772	793.524	14.2	0	0	0	0	0	0	0	0	0	0	0	0	0	0	0	0	0	0	0	0	0	0	0	0	0	0	0	0	0	0	0	0	248977	0	0	30700000	0	0	0	0	0	0	0	0	0
246	[8116]	8116	615.316	11.2	0	0	0	0	0	0	0	0	0	0	0	0	0	0	0	0	0	0	0	0	0	0	0	0	0	0	0	0	11000000	19900000	0	0	0	0	0	0	0	0	0	0	0	0	0	0	0
246	[8116]	8116	615.316	11.2	0	0	0	0	0	0	0	0	0	0	0	0	0	0	0	0	0	0	0	0	0	0	0	0	0	0	0	0	11000000	19900000	0	0	0	0	0	0	0	0	0	0	0	0	0	0	0
246	[8116]	8116	615.316	11.2	0	0	0	0	0	0	0	0	0	0	0	0	0	0	0	0	0	0	0	0	0	0	0	0	0	0	0	0	11000000	19900000	0	0	0	0	0	0	0	0	0	0	0	0	0	0	0
247	[8164]	8164	638.389	8.6	0	0	0	0	0	0	0	0	0	0	0	0	0	0	0	0	0	0	0	0	0	0	0	0	0	0	0	0	0	636037	0	0	0	0	0	0	0	0	0	0	0	0	0	0	0
247	[8164]	8164	638.389	8.6	0	0	0	0	0	0	0	0	0	0	0	0	0	0	0	0	0	0	0	0	0	0	0	0	0	0	0	0	0	636037	0	0	0	0	0	0	0	0	0	0	0	0	0	0	0
247	[8164]	8164	638.389	8.6	0	0	0	0	0	0	0	0	0	0	0	0	0	0	0	0	0	0	0	0	0	0	0	0	0	0	0	0	0	636037	0	0	0	0	0	0	0	0	0	0	0	0	0	0	0
247	[8164]	8164	638.389	8.6	0	0	0	0	0	0	0	0	0	0	0	0	0	0	0	0	0	0	0	0	0	0	0	0	0	0	0	0	0	636037	0	0	0	0	0	0	0	0	0	0	0	0	0	0	0
247	[8164]	8164	638.389	8.6	0	0	0	0	0	0	0	0	0	0	0	0	0	0	0	0	0	0	0	0	0	0	0	0	0	0	0	0	0	636037	0	0	0	0	0	0	0	0	0	0	0	0	0	0	0
247	[8164]	8164	638.389	8.6	0	0	0	0	0	0	0	0	0	0	0	0	0	0	0	0	0	0	0	0	0	0	0	0	0	0	0	0	0	636037	0	0	0	0	0	0	0	0	0	0	0	0	0	0	0
247	[8164]	8164	638.389	8.6	0	0	0	0	0	0	0	0	0	0	0	0	0	0	0	0	0	0	0	0	0	0	0	0	0	0	0	0	0	636037	0	0	0	0	0	0	0	0	0	0	0	0	0	0	0
247	[8164]	8164	638.389	8.6	0	0	0	0	0	0	0	0	0	0	0	0	0	0	0	0	0	0	0	0	0	0	0	0	0	0	0	0	0	636037	0	0	0	0	0	0	0	0	0	0	0	0	0	0	0
248	[8169]	8169	643.347	12.6	0	0	0	0	0	0	0	0	0	0	0	0	0	0	0	0	0	0	0	0	0	0	0	0	0	0	0	0	30300000	2.53281e+06	0	0	0	0	0	0	0	0	0	0	0	0	0	0	0
248	[8169]	8169	643.347	12.6	0	0	0	0	0	0	0	0	0	0	0	0	0	0	0	0	0	0	0	0	0	0	0	0	0	0	0	0	30300000	2.53281e+06	0	0	0	0	0	0	0	0	0	0	0	0	0	0	0
248	[8169]	8169	643.347	12.6	0	0	0	0	0	0	0	0	0	0	0	0	0	0	0	0	0	0	0	0	0	0	0	0	0	0	0	0	30300000	2.53281e+06	0	0	0	0	0	0	0	0	0	0	0	0	0	0	0
249	[8179]	8179	603.28	4.3	0	0	0	0	0	0	0	0	0	0	0	0	0	0	0	0	0	0	0	0	0	0	0	0	0	0	0	0	21700000	34600000	0	0	0	0	0	0	0	0	0	0	0	0	0	0	0
249	[8179]	8179	603.28	4.3	0	0	0	0	0	0	0	0	0	0	0	0	0	0	0	0	0	0	0	0	0	0	0	0	0	0	0	0	21700000	34600000	0	0	0	0	0	0	0	0	0	0	0	0	0	0	0
249	[8179]	8179	603.28	4.3	0	0	0	0	0	0	0	0	0	0	0	0	0	0	0	0	0	0	0	0	0	0	0	0	0	0	0	0	21700000	34600000	0	0	0	0	0	0	0	0	0	0	0	0	0	0	0
250	[8188,10934]	8188	617.368	9.1	0	0	0	0	0	0	0	0	0	0	0	0	0	0	0	0	0	0	0	0	0	0	0	0	0	0	0	0	0	0	0	0	0	0	0	0	0	0	0	0	0	0	0	0	0
250	[8188,10934]	8188	617.368	9.1	0	0	0	0	0	0	0	0	0	0	0	0	0	0	0	0	0	0	0	0	0	0	0	0	0	0	0	0	0	0	0	0	0	0	0	0	0	0	0	0	0	0	0	0	0
250	[8188,10934]	8188	617.368	9.1	0	0	0	0	0	0	0	0	0	0	0	0	0	0	0	0	0	0	0	0	0	0	0	0	0	0	0	0	0	0	0	0	0	0	0	0	0	0	0	0	0	0	0	0	0
250	[8188,10934]	10934	634.394	9.1	0	0	0	0	0	0	0	0	0	0	0	0	0	0	0	0	0	0	0	0	0	0	0	0	0	0	0	0	0	0	0	0	0	0	0	0	0	0	0	0	0	0	0	0	0
250	[8188,10934]	10934	634.394	9.1	0	0	0	0	0	0	0	0	0	0	0	0	0	0	0	0	0	0	0	0	0	0	0	0	0	0	0	0	0	0	0	0	0	0	0	0	0	0	0	0	0	0	0	0	0
250	[8188,10934]	10934	634.394	9.1	0	0	0	0	0	0	0	0	0	0	0	0	0	0	0	0	0	0	0	0	0	0	0	0	0	0	0	0	0	0	0	0	0	0	0	0	0	0	0	0	0	0	0	0	0
250	[8188,10934]	10934	634.394	9.1	0	0	0	0	0	0	0	0	0	0	0	0	0	0	0	0	0	0	0	0	0	0	0	0	0	0	0	0	0	0	0	0	0	0	0	0	0	0	0	0	0	0	0	0	0
251	[8192]	8192	567.331	8.7	0	0	0	0	0	0	0	0	0	0	0	0	0	0	0	0	0	0	0	0	0	0	0	0	0	0	0	0	9.56447e+06	6.22962e+06	0	0	0	0	0	0	0	0	0	0	0	0	0	0	0
251	[8192]	8192	567.331	8.7	0	0	0	0	0	0	0	0	0	0	0	0	0	0	0	0	0	0	0	0	0	0	0	0	0	0	0	0	9.56447e+06	6.22962e+06	0	0	0	0	0	0	0	0	0	0	0	0	0	0	0
251	[8192]	8192	567.331	8.7	0	0	0	0	0	0	0	0	0	0	0	0	0	0	0	0	0	0	0	0	0	0	0	0	0	0	0	0	9.56447e+06	6.22962e+06	0	0	0	0	0	0	0	0	0	0	0	0	0	0	0
251	[8192]	8192	567.331	8.7	0	0	0	0	0	0	0	0	0	0	0	0	0	0	0	0	0	0	0	0	0	0	0	0	0	0	0	0	9.56447e+06	6.22962e+06	0	0	0	0	0	0	0	0	0	0	0	0	0	0	0
251	[8192]	8192	567.331	8.7	0	0	0	0	0	0	0	0	0	0	0	0	0	0	0	0	0	0	0	0	0	0	0	0	0	0	0	0	9.56447e+06	6.22962e+06	0	0	0	0	0	0	0	0	0	0	0	0	0	0	0
252	[8198]	8198	591.316	11	0	0	0	0	0	0	0	0	0	0	0	0	0	0	0	0	0	0	0	0	0	0	0	0	0	0	0	0	131000000	187000000	0	0	0	0	0	0	0	0	0	0	0	0	0	0	0
252	[8198]	8198	591.316	11	0	0	0	0	0	0	0	0	0	0	0	0	0	0	0	0	0	0	0	0	0	0	0	0	0	0	0	0	131000000	187000000	0	0	0	0	0	0	0	0	0	0	0	0	0	0	0
252	[8198]	8198	591.316	11	0	0	0	0	0	0	0	0	0	0	0	0	0	0	0	0	0	0	0	0	0	0	0	0	0	0	0	0	131000000	187000000	0	0	0	0	0	0	0	0	0	0	0	0	0	0	0
253	[8274]	8274	585.342	10.3	0	0	0	0	0	0	0	0	0	0	0	0	0	0	0	0	0	0	0	0	0	0	0	0	0	0	0	0	5.72489e+06	3.08593e+06	0	0	0	0	0	0	0	0	0	0	0	0	0	0	0
254	[6301,8793]	8793	497.289	10.5	0	0	0	0	0	0	0	0	0	0	0	0	0	0	0	0	0	0	0	0	0	0	0	0	0	0	0	0	0	0	0	0	0	0	0	0	0	0	0	0	9.5865e+06	0	0	0	0
254	[6301,8793]	8793	497.289	10.5	0	0	0	0	0	0	0	0	0	0	0	0	0	0	0	0	0	0	0	0	0	0	0	0	0	0	0	0	0	0	0	0	0	0	0	0	0	0	0	0	9.5865e+06	0	0	0	0
254	[6301,8793]	6301	515.3	10.5	0	0	0	0	0	0	0	0	0	0	0	0	0	0	0	0	0	0	0	0	0	0	0	0	0	0	0	0	0	0	0	0	0	0	0	0	0	0	0	0	20900000	1.04637e+06	0	0	0
254	[6301,8793]	6301	515.3	10.5	0	0	0	0	0	0	0	0	0	0	0	0	0	0	0	0	0	0	0	0	0	0	0	0	0	0	0	0	0	0	0	0	0	0	0	0	0	0	0	0	20900000	1.04637e+06	0	0	0
254	[6301,8793]	6301	515.3	10.5	0	0	0	0	0	0	0	0	0	0	0	0	0	0	0	0	0	0	0	0	0	0	0	0	0	0	0	0	0	0	0	0	0	0	0	0	0	0	0	0	20900000	1.04637e+06	0	0	0
255	[8842]	8842	311.164	6.1	0	0	0	0	0	0	0	0	0	0	0	0	0	0	0	0	0	0	0	0	0	0	0	0	0	0	0	0	0	0	0	0	0	0	0	0	0	0	0	0	2.03467e+06	0	0	0	0
256	[8901,8980]	8901	721.284	6.7	0	0	0	0	0	0	0	0	0	0	0	0	0	0	0	0	0	0	68500000	0	0	0	0	0	0	0	0	0	0	0	0	0	0	0	0	0	0	0	0	0	0	0	0	0	0
256	[8901,8980]	8901	721.284	6.7	0	0	0	0	0	0	0	0	0	0	0	0	0	0	0	0	0	0	68500000	0	0	0	0	0	0	0	0	0	0	0	0	0	0	0	0	0	0	0	0	0	0	0	0	0	0
256	[8901,8980]	8901	721.284	6.7	0	0	0	0	0	0	0	0	0	0	0	0	0	0	0	0	0	0	68500000	0	0	0	0	0	0	0	0	0	0	0	0	0	0	0	0	0	0	0	0	0	0	0	0	0	0
256	[8901,8980]	8980	752.326	6.7	0	0	0	0	0	0	0	0	0	0	0	0	0	0	0	0	0	0	1.96319e+06	0	0	0	0	0	0	0	0	0	0	0	0	0	0	0	0	0	0	0	0	0	0	0	0	0	0
257	[8902,8966]	8902	751.295	6.9	0	0	0	0	0	0	0	0	0	0	0	0	0	0	0	0	2.76912e+06	0	76600000	0	0	0	0	0	0	0	0	0	0	0	0	0	0	0	0	0	0	0	0	0	0	0	0	0	0
257	[8902,8966]	8902	751.295	6.9	0	0	0	0	0	0	0	0	0	0	0	0	0	0	0	0	2.76912e+06	0	76600000	0	0	0	0	0	0	0	0	0	0	0	0	0	0	0	0	0	0	0	0	0	0	0	0	0	0
257	[8902,8966]	8902	751.295	6.9	0	0	0	0	0	0	0	0	0	0	0	0	0	0	0	0	2.76912e+06	0	76600000	0	0	0	0	0	0	0	0	0	0	0	0	0	0	0	0	0	0	0	0	0	0	0	0	0	0
257	[8902,8966]	8966	782.337	6.9	0	0	0	0	0	0	0	0	0	0	0	0	0	0	966564	0	0	0	2.48054e+06	0	0	0	0	0	0	0	0	0	0	0	0	0	0	0	0	0	0	0	0	0	0	0	0	0	0
257	[8902,8966]	8966	782.337	6.9	0	0	0	0	0	0	0	0	0	0	0	0	0	0	966564	0	0	0	2.48054e+06	0	0	0	0	0	0	0	0	0	0	0	0	0	0	0	0	0	0	0	0	0	0	0	0	0	0
258	[8903,8983]	8903	705.289	8.8	0	0	0	0	0	0	0	0	0	0	0	0	0	0	0	0	0	0	48800000	0	0	0	0	0	0	0	0	0	0	0	0	0	0	0	0	0	0	0	0	0	0	0	0	0	0
258	[8903,8983]	8903	705.289	8.8	0	0	0	0	0	0	0	0	0	0	0	0	0	0	0	0	0	0	48800000	0	0	0	0	0	0	0	0	0	0	0	0	0	0	0	0	0	0	0	0	0	0	0	0	0	0
258	[8903,8983]	8903	705.289	8.8	0	0	0	0	0	0	0	0	0	0	0	0	0	0	0	0	0	0	48800000	0	0	0	0	0	0	0	0	0	0	0	0	0	0	0	0	0	0	0	0	0	0	0	0	0	0
258	[8903,8983]	8983	736.332	8.8	0	0	0	0	0	0	0	0	0	0	0	0	0	0	0	0	0	0	2.54346e+06	0	0	0	0	0	0	0	0	0	0	0	0	0	0	0	0	0	0	0	0	0	0	0	0	0	0
259	[8904]	8904	698.316	9.3	0	0	0	0	0	0	0	0	0	0	0	0	0	0	0	0	2.31447e+06	1.23193e+06	63400000	0	0	0	0	0	4.0542e+06	0	0	0	0	0	0	0	0	0	0	0	0	0	0	0	0	0	0	0	0
259	[8904]	8904	698.316	9.3	0	0	0	0	0	0	0	0	0	0	0	0	0	0	0	0	2.31447e+06	1.23193e+06	63400000	0	0	0	0	0	4.0542e+06	0	0	0	0	0	0	0	0	0	0	0	0	0	0	0	0	0	0	0	0
259	[8904]	8904	698.316	9.3	0	0	0	0	0	0	0	0	0	0	0	0	0	0	0	0	2.31447e+06	1.23193e+06	63400000	0	0	0	0	0	4.0542e+06	0	0	0	0	0	0	0	0	0	0	0	0	0	0	0	0	0	0	0	0
260	[8907]	8907	770.337	8.2	0	0	0	0	0	0	0	0	0	0	0	0	0	0	225680	0	4.54356e+06	1.08709e+06	28700000	0	0	0	0	0	0	0	0	0	0	0	0	0	0	0	0	0	0	0	0	0	0	0	0	0	0
260	[8907]	8907	770.337	8.2	0	0	0	0	0	0	0	0	0	0	0	0	0	0	225680	0	4.54356e+06	1.08709e+06	28700000	0	0	0	0	0	0	0	0	0	0	0	0	0	0	0	0	0	0	0	0	0	0	0	0	0	0
260	[8907]	8907	770.337	8.2	0	0	0	0	0	0	0	0	0	0	0	0	0	0	225680	0	4.54356e+06	1.08709e+06	28700000	0	0	0	0	0	0	0	0	0	0	0	0	0	0	0	0	0	0	0	0	0	0	0	0	0	0
261	[8909]	8909	740.327	8	0	0	0	0	0	0	0	0	0	0	0	0	0	0	0	0	0	728393	28600000	0	0	0	0	0	0	0	0	0	0	0	0	0	0	0	0	0	0	0	0	0	0	0	0	0	0
261	[8909]	8909	740.327	8	0	0	0	0	0	0	0	0	0	0	0	0	0	0	0	0	0	728393	28600000	0	0	0	0	0	0	0	0	0	0	0	0	0	0	0	0	0	0	0	0	0	0	0	0	0	0
261	[8909]	8909	740.327	8	0	0	0	0	0	0	0	0	0	0	0	0	0	0	0	0	0	728393	28600000	0	0	0	0	0	0	0	0	0	0	0	0	0	0	0	0	0	0	0	0	0	0	0	0	0	0
262	[8920]	8920	707.305	9.8	0	0	0	0	0	0	0	0	0	0	0	0	0	0	0	0	0	155619	15300000	0	0	0	0	0	0	0	0	0	0	0	0	0	0	0	0	0	0	0	0	0	0	0	0	0	0
262	[8920]	8920	707.305	9.8	0	0	0	0	0	0	0	0	0	0	0	0	0	0	0	0	0	155619	15300000	0	0	0	0	0	0	0	0	0	0	0	0	0	0	0	0	0	0	0	0	0	0	0	0	0	0
262	[8920]	8920	707.305	9.8	0	0	0	0	0	0	0	0	0	0	0	0	0	0	0	0	0	155619	15300000	0	0	0	0	0	0	0	0	0	0	0	0	0	0	0	0	0	0	0	0	0	0	0	0	0	0
263	[7481,8925]	8925	753.31	8.1	0	0	0	0	0	0	0	0	0	0	0	0	0	0	0	0	893360	0	10500000	0	0	0	0	0	0	0	0	0	0	0	0	0	0	0	0	0	0	0	0	0	0	0	0	0	0
263	[7481,8925]	8925	753.31	8.1	0	0	0	0	0	0	0	0	0	0	0	0	0	0	0	0	893360	0	10500000	0	0	0	0	0	0	0	0	0	0	0	0	0	0	0	0	0	0	0	0	0	0	0	0	0	0
263	[7481,8925]	8925	753.31	8.1	0	0	0	0	0	0	0	0	0	0	0	0	0	0	0	0	893360	0	10500000	0	0	0	0	0	0	0	0	0	0	0	0	0	0	0	0	0	0	0	0	0	0	0	0	0	0
263	[7481,8925]	7481	770.337	8.1	0	0	0	0	0	0	0	0	0	0	0	0	0	0	666489	0	0	222576	713032	654385	0	0	0	0	0	0	0	0	0	0	0	0	0	0	0	0	0	0	0	0	0	0	0	0	0
264	[8930]	8930	681.289	9.2	0	0	0	0	0	0	0	0	0	0	0	0	0	0	0	0	0	0	12100000	0	0	0	0	0	0	0	0	0	0	0	0	0	0	0	0	0	0	0	0	0	0	0	0	0	0
264	[8930]	8930	681.289	9.2	0	0	0	0	0	0	0	0	0	0	0	0	0	0	0	0	0	0	12100000	0	0	0	0	0	0	0	0	0	0	0	0	0	0	0	0	0	0	0	0	0	0	0	0	0	0
264	[8930]	8930	681.289	9.2	0	0	0	0	0	0	0	0	0	0	0	0	0	0	0	0	0	0	12100000	0	0	0	0	0	0	0	0	0	0	0	0	0	0	0	0	0	0	0	0	0	0	0	0	0	0
265	[8942]	8942	738.348	10.1	0	0	0	0	0	0	0	0	0	0	0	0	0	0	0	0	0	0	7.39671e+06	0	0	0	0	0	0	0	0	0	0	0	0	0	0	0	0	0	0	0	0	0	0	0	0	0	0
265	[8942]	8942	738.348	10.1	0	0	0	0	0	0	0	0	0	0	0	0	0	0	0	0	0	0	7.39671e+06	0	0	0	0	0	0	0	0	0	0	0	0	0	0	0	0	0	0	0	0	0	0	0	0	0	0
266	[8943]	8943	696.301	8.5	0	0	0	0	0	0	0	0	0	0	0	0	0	0	0	0	0	0	8.8804e+06	0	0	0	0	0	0	0	0	0	0	0	0	0	0	0	0	0	0	0	0	0	0	0	0	0	0
266	[8943]	8943	696.301	8.5	0	0	0	0	0	0	0	0	0	0	0	0	0	0	0	0	0	0	8.8804e+06	0	0	0	0	0	0	0	0	0	0	0	0	0	0	0	0	0	0	0	0	0	0	0	0	0	0
266	[8943]	8943	696.301	8.5	0	0	0	0	0	0	0	0	0	0	0	0	0	0	0	0	0	0	8.8804e+06	0	0	0	0	0	0	0	0	0	0	0	0	0	0	0	0	0	0	0	0	0	0	0	0	0	0
267	[8963]	8963	723.3	5.9	0	0	0	0	0	0	0	0	0	0	0	0	0	0	0	0	0	0	8.65953e+06	0	0	0	0	0	0	0	0	0	0	0	0	0	0	0	0	0	0	0	0	0	0	0	0	0	0
267	[8963]	8963	723.3	5.9	0	0	0	0	0	0	0	0	0	0	0	0	0	0	0	0	0	0	8.65953e+06	0	0	0	0	0	0	0	0	0	0	0	0	0	0	0	0	0	0	0	0	0	0	0	0	0	0
267	[8963]	8963	723.3	5.9	0	0	0	0	0	0	0	0	0	0	0	0	0	0	0	0	0	0	8.65953e+06	0	0	0	0	0	0	0	0	0	0	0	0	0	0	0	0	0	0	0	0	0	0	0	0	0	0
268	[8990]	8990	594.29	5	0	0	0	0	0	0	0	0	0	0	0	0	0	0	0	0	0	0	2.35746e+06	0	0	0	0	0	0	0	0	0	0	0	0	0	0	0	0	0	0	0	0	0	0	0	0	0	0
268	[8990]	8990	594.29	5	0	0	0	0	0	0	0	0	0	0	0	0	0	0	0	0	0	0	2.35746e+06	0	0	0	0	0	0	0	0	0	0	0	0	0	0	0	0	0	0	0	0	0	0	0	0	0	0
269	[9475]	9475	645.253	2.5	0	0	0	0	0	0	0	0	0	0	0	0	0	0	0	0	4.45866e+06	0	0	0	0	0	0	0	0	0	0	0	0	0	0	0	0	0	0	0	0	0	0	0	0	0	0	0	0
270	[9648]	9648	311.164	6.9	0	0	0	0	0	0	0	0	0	0	0	0	0	0	0	0	0	0	0	0	0	0	0	0	0	0	0	0	692801	37300000	0	0	0	0	0	0	0	0	0	0	0	0	0	0	0
271	[9654]	9654	371.186	4.5	0	0	0	0	0	0	0	0	0	0	0	0	0	0	0	0	0	0	0	0	0	0	0	0	0	0	0	0	0	11300000	0	0	0	0	0	0	0	0	0	0	0	0	0	0	0
271	[9654]	9654	371.186	4.5	0	0	0	0	0	0	0	0	0	0	0	0	0	0	0	0	0	0	0	0	0	0	0	0	0	0	0	0	0	11300000	0	0	0	0	0	0	0	0	0	0	0	0	0	0	0
272	[9655]	9655	589.301	9.6	0	0	0	0	0	0	0	0	0	0	0	0	0	0	0	0	0	0	0	0	0	0	0	0	0	0	0	0	6.59014e+06	13800000	0	0	0	0	0	0	0	0	0	0	0	0	0	0	0
272	[9655]	9655	589.301	9.6	0	0	0	0	0	0	0	0	0	0	0	0	0	0	0	0	0	0	0	0	0	0	0	0	0	0	0	0	6.59014e+06	13800000	0	0	0	0	0	0	0	0	0	0	0	0	0	0	0
272	[9655]	9655	589.301	9.6	0	0	0	0	0	0	0	0	0	0	0	0	0	0	0	0	0	0	0	0	0	0	0	0	0	0	0	0	6.59014e+06	13800000	0	0	0	0	0	0	0	0	0	0	0	0	0	0	0
273	[9682]	9682	587.285	8.5	0	0	0	0	0	0	0	0	0	0	0	0	0	0	0	0	0	0	0	0	0	0	0	0	0	0	0	0	6.13911e+06	6.54947e+06	0	0	0	0	0	0	0	0	0	0	0	0	0	0	0
273	[9682]	9682	587.285	8.5	0	0	0	0	0	0	0	0	0	0	0	0	0	0	0	0	0	0	0	0	0	0	0	0	0	0	0	0	6.13911e+06	6.54947e+06	0	0	0	0	0	0	0	0	0	0	0	0	0	0	0
273	[9682]	9682	587.285	8.5	0	0	0	0	0	0	0	0	0	0	0	0	0	0	0	0	0	0	0	0	0	0	0	0	0	0	0	0	6.13911e+06	6.54947e+06	0	0	0	0	0	0	0	0	0	0	0	0	0	0	0
273	[9682]	9682	587.285	8.5	0	0	0	0	0	0	0	0	0	0	0	0	0	0	0	0	0	0	0	0	0	0	0	0	0	0	0	0	6.13911e+06	6.54947e+06	0	0	0	0	0	0	0	0	0	0	0	0	0	0	0
273	[9682]	9682	587.285	8.5	0	0	0	0	0	0	0	0	0	0	0	0	0	0	0	0	0	0	0	0	0	0	0	0	0	0	0	0	6.13911e+06	6.54947e+06	0	0	0	0	0	0	0	0	0	0	0	0	0	0	0
273	[9682]	9682	587.285	8.5	0	0	0	0	0	0	0	0	0	0	0	0	0	0	0	0	0	0	0	0	0	0	0	0	0	0	0	0	6.13911e+06	6.54947e+06	0	0	0	0	0	0	0	0	0	0	0	0	0	0	0
273	[9682]	9682	587.285	8.5	0	0	0	0	0	0	0	0	0	0	0	0	0	0	0	0	0	0	0	0	0	0	0	0	0	0	0	0	6.13911e+06	6.54947e+06	0	0	0	0	0	0	0	0	0	0	0	0	0	0	0
273	[9682]	9682	587.285	8.5	0	0	0	0	0	0	0	0	0	0	0	0	0	0	0	0	0	0	0	0	0	0	0	0	0	0	0	0	6.13911e+06	6.54947e+06	0	0	0	0	0	0	0	0	0	0	0	0	0	0	0
274	[9696,9697,9743]	9697	585.269	5.1	0	0	0	0	0	0	0	0	0	0	0	0	0	0	0	0	0	0	0	0	0	0	0	0	0	0	0	0	1.67828e+06	2.99994e+06	0	0	0	0	0	0	0	0	0	0	0	0	0	0	0
274	[9696,9697,9743]	9697	585.269	5.1	0	0	0	0	0	0	0	0	0	0	0	0	0	0	0	0	0	0	0	0	0	0	0	0	0	0	0	0	1.67828e+06	2.99994e+06	0	0	0	0	0	0	0	0	0	0	0	0	0	0	0
274	[9696,9697,9743]	9743	603.28	5.1	0	0	0	0	0	0	0	0	0	0	0	0	0	0	0	0	0	0	0	0	0	0	0	0	0	0	0	0	874611	1.33048e+06	0	0	0	0	0	0	0	0	0	0	0	0	0	0	0
274	[9696,9697,9743]	9743	603.28	5.1	0	0	0	0	0	0	0	0	0	0	0	0	0	0	0	0	0	0	0	0	0	0	0	0	0	0	0	0	874611	1.33048e+06	0	0	0	0	0	0	0	0	0	0	0	0	0	0	0
274	[9696,9697,9743]	9743	603.28	5.1	0	0	0	0	0	0	0	0	0	0	0	0	0	0	0	0	0	0	0	0	0	0	0	0	0	0	0	0	874611	1.33048e+06	0	0	0	0	0	0	0	0	0	0	0	0	0	0	0
274	[9696,9697,9743]	9696	620.307	5.1	0	0	0	0	0	0	0	0	0	0	0	0	0	0	0	0	0	0	0	0	0	0	0	0	0	0	0	0	2.17259e+06	3.25201e+06	0	0	0	0	0	0	0	0	0	0	0	0	0	0	0
274	[9696,9697,9743]	9696	620.307	5.1	0	0	0	0	0	0	0	0	0	0	0	0	0	0	0	0	0	0	0	0	0	0	0	0	0	0	0	0	2.17259e+06	3.25201e+06	0	0	0	0	0	0	0	0	0	0	0	0	0	0	0
274	[9696,9697,9743]	9696	620.307	5.1	0	0	0	0	0	0	0	0	0	0	0	0	0	0	0	0	0	0	0	0	0	0	0	0	0	0	0	0	2.17259e+06	3.25201e+06	0	0	0	0	0	0	0	0	0	0	0	0	0	0	0
275	[9700]	9700	581.312	10.8	0	0	0	0	0	0	0	0	0	0	0	0	0	0	0	0	0	0	0	0	0	0	0	0	0	0	0	0	0	2.77951e+06	0	0	0	0	0	0	0	0	0	0	0	0	0	0	0
276	[9712]	9712	379.175	5.9	0	0	0	0	0	0	0	0	0	0	0	0	0	0	0	0	0	0	0	0	0	0	0	0	818214	0	0	0	0	1.47633e+06	0	0	0	0	0	0	0	0	0	0	0	0	0	0	0
276	[9712]	9712	379.175	5.9	0	0	0	0	0	0	0	0	0	0	0	0	0	0	0	0	0	0	0	0	0	0	0	0	818214	0	0	0	0	1.47633e+06	0	0	0	0	0	0	0	0	0	0	0	0	0	0	0
276	[9712]	9712	379.175	5.9	0	0	0	0	0	0	0	0	0	0	0	0	0	0	0	0	0	0	0	0	0	0	0	0	818214	0	0	0	0	1.47633e+06	0	0	0	0	0	0	0	0	0	0	0	0	0	0	0
276	[9712]	9712	379.175	5.9	0	0	0	0	0	0	0	0	0	0	0	0	0	0	0	0	0	0	0	0	0	0	0	0	818214	0	0	0	0	1.47633e+06	0	0	0	0	0	0	0	0	0	0	0	0	0	0	0
276	[9712]	9712	379.175	5.9	0	0	0	0	0	0	0	0	0	0	0	0	0	0	0	0	0	0	0	0	0	0	0	0	818214	0	0	0	0	1.47633e+06	0	0	0	0	0	0	0	0	0	0	0	0	0	0	0
277	[9719]	9719	823.501	14	0	0	0	0	0	0	0	0	0	0	0	0	0	0	0	0	0	0	0	0	0	0	0	0	0	0	0	0	0	2.93156e+06	0	0	0	0	0	0	0	0	0	0	0	0	0	0	0
278	[9778]	9778	563.285	3.1	0	0	0	0	0	0	0	0	0	0	0	0	0	0	174677	0	0	0	0	0	0	0	0	0	249398	0	0	0	0	554211	0	0	0	0	0	0	0	0	0	0	0	0	0	0	0
279	[9787]	9787	601.337	4.7	0	0	0	0	0	0	0	0	0	0	0	0	0	0	0	0	0	0	0	0	0	0	0	0	0	0	0	0	1.13861e+06	715966	0	0	0	0	0	0	0	0	0	0	0	0	0	0	0
280	[10335]	10335	739.331	9.4	0	0	0	0	0	0	0	0	0	0	0	0	0	0	0	0	0	3.46267e+06	0	0	0	0	0	0	0	0	0	0	0	0	0	0	0	0	0	0	0	0	0	0	0	0	0	0	0
280	[10335]	10335	739.331	9.4	0	0	0	0	0	0	0	0	0	0	0	0	0	0	0	0	0	3.46267e+06	0	0	0	0	0	0	0	0	0	0	0	0	0	0	0	0	0	0	0	0	0	0	0	0	0	0	0
280	[10335]	10335	739.331	9.4	0	0	0	0	0	0	0	0	0	0	0	0	0	0	0	0	0	3.46267e+06	0	0	0	0	0	0	0	0	0	0	0	0	0	0	0	0	0	0	0	0	0	0	0	0	0	0	0
281	[10817]	10817	677.352	8.8	0	0	0	0	0	0	0	0	0	0	0	0	0	0	0	0	0	0	0	0	0	0	0	0	0	0	0	0	0	0	0	0	0	0	0	0	0	0	0	0	0	0	0	0	0
281	[10817]	10817	677.352	8.8	0	0	0	0	0	0	0	0	0	0	0	0	0	0	0	0	0	0	0	0	0	0	0	0	0	0	0	0	0	0	0	0	0	0	0	0	0	0	0	0	0	0	0	0	0
281	[10817]	10817	677.352	8.8	0	0	0	0	0	0	0	0	0	0	0	0	0	0	0	0	0	0	0	0	0	0	0	0	0	0	0	0	0	0	0	0	0	0	0	0	0	0	0	0	0	0	0	0	0
282	[10826]	10826	619.347	10.2	0	0	0	0	0	0	0	0	0	0	0	0	0	0	0	0	0	0	0	0	0	0	0	0	0	0	0	0	0	0	0	0	0	0	0	0	0	0	0	0	0	0	0	0	0
282	[10826]	10826	619.347	10.2	0	0	0	0	0	0	0	0	0	0	0	0	0	0	0	0	0	0	0	0	0	0	0	0	0	0	0	0	0	0	0	0	0	0	0	0	0	0	0	0	0	0	0	0	0
282	[10826]	10826	619.347	10.2	0	0	0	0	0	0	0	0	0	0	0	0	0	0	0	0	0	0	0	0	0	0	0	0	0	0	0	0	0	0	0	0	0	0	0	0	0	0	0	0	0	0	0	0	0
282	[10826]	10826	619.347	10.2	0	0	0	0	0	0	0	0	0	0	0	0	0	0	0	0	0	0	0	0	0	0	0	0	0	0	0	0	0	0	0	0	0	0	0	0	0	0	0	0	0	0	0	0	0
282	[10826]	10826	619.347	10.2	0	0	0	0	0	0	0	0	0	0	0	0	0	0	0	0	0	0	0	0	0	0	0	0	0	0	0	0	0	0	0	0	0	0	0	0	0	0	0	0	0	0	0	0	0
282	[10826]	10826	619.347	10.2	0	0	0	0	0	0	0	0	0	0	0	0	0	0	0	0	0	0	0	0	0	0	0	0	0	0	0	0	0	0	0	0	0	0	0	0	0	0	0	0	0	0	0	0	0
283	[10914]	10914	603.353	11.1	0	0	0	0	0	0	0	0	0	0	0	0	0	0	0	0	0	0	0	0	0	0	0	0	0	0	0	0	0	0	0	0	0	0	0	0	0	0	0	0	0	0	0	0	0
284	[10919]	10919	650.388	9.3	0	0	0	0	0	0	0	0	0	0	0	0	0	0	0	0	0	0	0	0	0	0	0	0	0	0	0	0	0	0	0	0	0	0	0	0	0	0	0	0	0	0	0	0	0
284	[10919]	10919	650.388	9.3	0	0	0	0	0	0	0	0	0	0	0	0	0	0	0	0	0	0	0	0	0	0	0	0	0	0	0	0	0	0	0	0	0	0	0	0	0	0	0	0	0	0	0	0	0
284	[10919]	10919	650.388	9.3	0	0	0	0	0	0	0	0	0	0	0	0	0	0	0	0	0	0	0	0	0	0	0	0	0	0	0	0	0	0	0	0	0	0	0	0	0	0	0	0	0	0	0	0	0
285	[10928]	10928	636.373	10	0	0	0	0	0	0	0	0	0	0	0	0	0	0	0	0	0	0	0	0	0	0	0	0	0	0	0	0	0	0	0	0	0	0	0	0	0	0	0	0	0	0	0	0	0
285	[10928]	10928	636.373	10	0	0	0	0	0	0	0	0	0	0	0	0	0	0	0	0	0	0	0	0	0	0	0	0	0	0	0	0	0	0	0	0	0	0	0	0	0	0	0	0	0	0	0	0	0
285	[10928]	10928	636.373	10	0	0	0	0	0	0	0	0	0	0	0	0	0	0	0	0	0	0	0	0	0	0	0	0	0	0	0	0	0	0	0	0	0	0	0	0	0	0	0	0	0	0	0	0	0
285	[10928]	10928	636.373	10	0	0	0	0	0	0	0	0	0	0	0	0	0	0	0	0	0	0	0	0	0	0	0	0	0	0	0	0	0	0	0	0	0	0	0	0	0	0	0	0	0	0	0	0	0
285	[10928]	10928	636.373	10	0	0	0	0	0	0	0	0	0	0	0	0	0	0	0	0	0	0	0	0	0	0	0	0	0	0	0	0	0	0	0	0	0	0	0	0	0	0	0	0	0	0	0	0	0
285	[10928]	10928	636.373	10	0	0	0	0	0	0	0	0	0	0	0	0	0	0	0	0	0	0	0	0	0	0	0	0	0	0	0	0	0	0	0	0	0	0	0	0	0	0	0	0	0	0	0	0	0
285	[10928]	10928	636.373	10	0	0	0	0	0	0	0	0	0	0	0	0	0	0	0	0	0	0	0	0	0	0	0	0	0	0	0	0	0	0	0	0	0	0	0	0	0	0	0	0	0	0	0	0	0
285	[10928]	10928	636.373	10	0	0	0	0	0	0	0	0	0	0	0	0	0	0	0	0	0	0	0	0	0	0	0	0	0	0	0	0	0	0	0	0	0	0	0	0	0	0	0	0	0	0	0	0	0
286	[10930,10942]	10930	601.336	10.1	0	0	0	0	0	0	0	0	0	0	0	0	0	0	0	0	0	0	0	0	0	0	0	0	0	0	0	0	0	0	0	0	0	0	0	0	0	0	0	0	0	0	0	0	0
286	[10930,10942]	10930	601.336	10.1	0	0	0	0	0	0	0	0	0	0	0	0	0	0	0	0	0	0	0	0	0	0	0	0	0	0	0	0	0	0	0	0	0	0	0	0	0	0	0	0	0	0	0	0	0
286	[10930,10942]	10930	601.336	10.1	0	0	0	0	0	0	0	0	0	0	0	0	0	0	0	0	0	0	0	0	0	0	0	0	0	0	0	0	0	0	0	0	0	0	0	0	0	0	0	0	0	0	0	0	0
286	[10930,10942]	10930	601.336	10.1	0	0	0	0	0	0	0	0	0	0	0	0	0	0	0	0	0	0	0	0	0	0	0	0	0	0	0	0	0	0	0	0	0	0	0	0	0	0	0	0	0	0	0	0	0
286	[10930,10942]	10930	601.336	10.1	0	0	0	0	0	0	0	0	0	0	0	0	0	0	0	0	0	0	0	0	0	0	0	0	0	0	0	0	0	0	0	0	0	0	0	0	0	0	0	0	0	0	0	0	0
286	[10930,10942]	10930	601.336	10.1	0	0	0	0	0	0	0	0	0	0	0	0	0	0	0	0	0	0	0	0	0	0	0	0	0	0	0	0	0	0	0	0	0	0	0	0	0	0	0	0	0	0	0	0	0
286	[10930,10942]	10942	632.378	10.1	0	0	0	0	0	0	0	0	0	0	0	0	0	0	0	0	0	0	0	0	0	0	0	0	0	0	0	0	0	0	0	0	0	0	0	0	0	0	0	0	0	0	0	0	0
286	[10930,10942]	10942	632.378	10.1	0	0	0	0	0	0	0	0	0	0	0	0	0	0	0	0	0	0	0	0	0	0	0	0	0	0	0	0	0	0	0	0	0	0	0	0	0	0	0	0	0	0	0	0	0
286	[10930,10942]	10942	632.378	10.1	0	0	0	0	0	0	0	0	0	0	0	0	0	0	0	0	0	0	0	0	0	0	0	0	0	0	0	0	0	0	0	0	0	0	0	0	0	0	0	0	0	0	0	0	0
287	[10945]	10945	621.361	9.4	0	0	0	0	0	0	0	0	0	0	0	0	0	0	0	0	0	0	0	0	0	0	0	0	0	0	0	0	0	0	0	0	0	0	0	0	0	0	0	0	0	0	0	0	0
288	[10980]	10980	633.363	10.4	0	0	0	0	0	0	0	0	0	0	0	0	0	0	0	0	0	0	0	0	0	0	0	0	0	0	0	0	0	0	0	0	0	0	0	0	0	0	0	0	0	0	0	0	0
289	[11015]	11015	633.363	11.1	0	0	0	0	0	0	0	0	0	0	0	0	0	0	0	0	0	0	0	0	0	0	0	0	0	0	0	0	0	0	0	0	0	0	0	0	0	0	0	0	0	0	0	0	0
289	[11015]	11015	633.363	11.1	0	0	0	0	0	0	0	0	0	0	0	0	0	0	0	0	0	0	0	0	0	0	0	0	0	0	0	0	0	0	0	0	0	0	0	0	0	0	0	0	0	0	0	0	0
289	[11015]	11015	633.363	11.1	0	0	0	0	0	0	0	0	0	0	0	0	0	0	0	0	0	0	0	0	0	0	0	0	0	0	0	0	0	0	0	0	0	0	0	0	0	0	0	0	0	0	0	0	0
290	[11034]	11034	637.358	9.7	0	0	0	0	0	0	0	0	0	0	0	0	0	0	0	0	0	0	0	0	0	0	0	0	0	0	0	0	0	0	0	0	0	0	0	0	0	0	0	0	0	0	0	0	0
291	[11064,11065]	11064	477.212	2.3	0	0	0	0	0	0	0	0	0	0	0	0	0	0	0	0	0	0	0	0	0	0	0	0	0	0	0	0	0	0	0	0	0	0	0	0	0	0	0	0	0	0	0	0	0
291	[11064,11065]	11065	508.254	2.3	0	0	0	0	0	0	0	0	0	0	0	0	0	0	0	0	0	0	0	0	0	0	0	0	0	0	0	0	0	0	0	0	0	0	0	0	0	0	0	0	0	0	0	0	0
292	[11125]	11125	641.331	7.7	0	0	0	0	0	0	0	0	0	0	0	0	0	0	0	0	0	0	0	0	0	0	0	0	3.68594e+06	0	0	0	0	0	0	0	0	0	0	0	0	0	0	0	0	0	0	0	0
292	[11125]	11125	641.331	7.7	0	0	0	0	0	0	0	0	0	0	0	0	0	0	0	0	0	0	0	0	0	0	0	0	3.68594e+06	0	0	0	0	0	0	0	0	0	0	0	0	0	0	0	0	0	0	0	0
293	[11569]	11569	451.211	4.2	0	0	0	0	0	0	0	0	0	0	0	0	0	0	0	0	0	0	0	0	0	0	0	0	11700000	0	0	0	0	0	0	0	0	0	0	0	0	0	0	0	0	0	0	0	509180
293	[11569]	11569	451.211	4.2	0	0	0	0	0	0	0	0	0	0	0	0	0	0	0	0	0	0	0	0	0	0	0	0	11700000	0	0	0	0	0	0	0	0	0	0	0	0	0	0	0	0	0	0	0	509180
294	[11571]	11571	487.233	4.1	0	0	0	0	0	0	0	0	0	0	0	0	0	0	0	0	0	0	0	0	0	0	0	0	493743	0	0	0	0	0	0	0	0	0	0	0	0	0	0	0	0	0	0	0	0
294	[11571]	11571	487.233	4.1	0	0	0	0	0	0	0	0	0	0	0	0	0	0	0	0	0	0	0	0	0	0	0	0	493743	0	0	0	0	0	0	0	0	0	0	0	0	0	0	0	0	0	0	0	0
294	[11571]	11571	487.233	4.1	0	0	0	0	0	0	0	0	0	0	0	0	0	0	0	0	0	0	0	0	0	0	0	0	493743	0	0	0	0	0	0	0	0	0	0	0	0	0	0	0	0	0	0	0	0
294	[11571]	11571	487.233	4.1	0	0	0	0	0	0	0	0	0	0	0	0	0	0	0	0	0	0	0	0	0	0	0	0	493743	0	0	0	0	0	0	0	0	0	0	0	0	0	0	0	0	0	0	0	0
295	[11574]	11574	469.221	3.9	0	0	0	0	0	0	0	0	0	0	0	0	0	0	0	0	0	0	0	0	0	0	0	0	192042	0	0	0	0	0	0	0	0	0	0	0	0	0	0	0	0	0	0	0	0
295	[11574]	11574	469.221	3.9	0	0	0	0	0	0	0	0	0	0	0	0	0	0	0	0	0	0	0	0	0	0	0	0	192042	0	0	0	0	0	0	0	0	0	0	0	0	0	0	0	0	0	0	0	0
295	[11574]	11574	469.221	3.9	0	0	0	0	0	0	0	0	0	0	0	0	0	0	0	0	0	0	0	0	0	0	0	0	192042	0	0	0	0	0	0	0	0	0	0	0	0	0	0	0	0	0	0	0	0
295	[11574]	11574	469.221	3.9	0	0	0	0	0	0	0	0	0	0	0	0	0	0	0	0	0	0	0	0	0	0	0	0	192042	0	0	0	0	0	0	0	0	0	0	0	0	0	0	0	0	0	0	0	0
296	[11588]	11588	862.51	14.8	0	0	0	0	0	0	0	0	0	0	0	0	0	0	0	0	0	0	0	0	0	0	0	0	0	0	0	0	0	0	0	0	0	0	0	0	0	0	0	0	0	0	0	0	0
296	[11588]	11588	862.51	14.8	0	0	0	0	0	0	0	0	0	0	0	0	0	0	0	0	0	0	0	0	0	0	0	0	0	0	0	0	0	0	0	0	0	0	0	0	0	0	0	0	0	0	0	0	0
297	[11807]	11807	451.211	1.7	0	0	0	0	0	0	0	0	0	0	0	0	0	0	0	0	0	0	0	0	0	0	0	0	9.45042e+06	0	0	0	0	0	0	0	0	0	0	0	0	0	0	0	0	0	0	0	0
298	[11822]	11822	823.463	12.8	0	0	0	0	0	0	0	0	0	0	0	0	0	0	0	0	0	0	0	0	0	0	0	0	7.16569e+06	0	0	0	0	0	0	0	0	0	0	0	0	0	0	0	0	0	0	0	0
298	[11822]	11822	823.463	12.8	0	0	0	0	0	0	0	0	0	0	0	0	0	0	0	0	0	0	0	0	0	0	0	0	7.16569e+06	0	0	0	0	0	0	0	0	0	0	0	0	0	0	0	0	0	0	0	0
298	[11822]	11822	823.463	12.8	0	0	0	0	0	0	0	0	0	0	0	0	0	0	0	0	0	0	0	0	0	0	0	0	7.16569e+06	0	0	0	0	0	0	0	0	0	0	0	0	0	0	0	0	0	0	0	0
299	[11798,11823]	11798	737.426	13	0	0	0	0	0	0	0	0	0	0	0	0	0	0	0	0	0	0	0	0	0	0	0	0	57500000	0	0	0	0	0	0	0	0	0	0	0	0	0	0	0	0	0	0	0	0
299	[11798,11823]	11798	737.426	13	0	0	0	0	0	0	0	0	0	0	0	0	0	0	0	0	0	0	0	0	0	0	0	0	57500000	0	0	0	0	0	0	0	0	0	0	0	0	0	0	0	0	0	0	0	0
299	[11798,11823]	11798	737.426	13	0	0	0	0	0	0	0	0	0	0	0	0	0	0	0	0	0	0	0	0	0	0	0	0	57500000	0	0	0	0	0	0	0	0	0	0	0	0	0	0	0	0	0	0	0	0
299	[11798,11823]	11823	768.466	13	0	0	0	0	0	0	0	0	0	0	0	0	0	0	0	0	0	0	0	0	0	0	0	0	12900000	0	0	0	0	0	0	0	0	0	0	0	0	0	0	0	0	0	0	0	0
300	[9506,11828]	9506	603.223	3.8	0	0	0	0	0	0	0	0	0	0	0	0	0	0	0	0	1.38912e+06	0	0	0	0	0	0	0	2.86099e+06	0	0	0	0	0	0	0	0	0	0	0	0	0	0	0	0	0	0	0	0
300	[9506,11828]	9506	603.223	3.8	0	0	0	0	0	0	0	0	0	0	0	0	0	0	0	0	1.38912e+06	0	0	0	0	0	0	0	2.86099e+06	0	0	0	0	0	0	0	0	0	0	0	0	0	0	0	0	0	0	0	0
300	[9506,11828]	11828	621.233	3.8	0	0	0	0	0	0	0	0	0	0	0	0	0	0	0	0	0	0	0	0	0	0	0	0	6.60397e+06	0	0	0	0	0	0	0	0	0	0	0	0	0	0	0	0	0	0	0	0
300	[9506,11828]	11828	621.233	3.8	0	0	0	0	0	0	0	0	0	0	0	0	0	0	0	0	0	0	0	0	0	0	0	0	6.60397e+06	0	0	0	0	0	0	0	0	0	0	0	0	0	0	0	0	0	0	0	0
300	[9506,11828]	11828	621.233	3.8	0	0	0	0	0	0	0	0	0	0	0	0	0	0	0	0	0	0	0	0	0	0	0	0	6.60397e+06	0	0	0	0	0	0	0	0	0	0	0	0	0	0	0	0	0	0	0	0
301	[11832]	11832	672.375	8	0	0	0	0	0	0	0	0	0	0	0	0	0	0	0	0	0	0	0	0	0	0	0	0	6.29467e+06	0	0	0	0	0	0	0	0	0	0	0	0	0	0	0	0	0	0	0	0
301	[11832]	11832	672.375	8	0	0	0	0	0	0	0	0	0	0	0	0	0	0	0	0	0	0	0	0	0	0	0	0	6.29467e+06	0	0	0	0	0	0	0	0	0	0	0	0	0	0	0	0	0	0	0	0
301	[11832]	11832	672.375	8	0	0	0	0	0	0	0	0	0	0	0	0	0	0	0	0	0	0	0	0	0	0	0	0	6.29467e+06	0	0	0	0	0	0	0	0	0	0	0	0	0	0	0	0	0	0	0	0
301	[11832]	11832	672.375	8	0	0	0	0	0	0	0	0	0	0	0	0	0	0	0	0	0	0	0	0	0	0	0	0	6.29467e+06	0	0	0	0	0	0	0	0	0	0	0	0	0	0	0	0	0	0	0	0
302	[11842]	11842	601.315	8.1	0	0	0	0	0	0	0	0	0	0	0	0	0	0	0	0	0	0	0	0	0	0	0	0	4.66011e+06	0	0	0	0	0	0	0	0	0	0	0	0	0	0	0	0	0	0	0	0
303	[11858]	11858	637.338	8.5	0	0	0	0	0	0	0	0	0	0	0	0	0	0	0	0	0	0	0	0	0	0	0	0	3.7239e+06	0	0	0	0	0	0	0	0	0	0	0	0	0	0	0	0	0	0	0	0
303	[11858]	11858	637.338	8.5	0	0	0	0	0	0	0	0	0	0	0	0	0	0	0	0	0	0	0	0	0	0	0	0	3.7239e+06	0	0	0	0	0	0	0	0	0	0	0	0	0	0	0	0	0	0	0	0
303	[11858]	11858	637.338	8.5	0	0	0	0	0	0	0	0	0	0	0	0	0	0	0	0	0	0	0	0	0	0	0	0	3.7239e+06	0	0	0	0	0	0	0	0	0	0	0	0	0	0	0	0	0	0	0	0
303	[11858]	11858	637.338	8.5	0	0	0	0	0	0	0	0	0	0	0	0	0	0	0	0	0	0	0	0	0	0	0	0	3.7239e+06	0	0	0	0	0	0	0	0	0	0	0	0	0	0	0	0	0	0	0	0
304	[11850,11866]	11866	827.458	10.3	0	0	0	0	0	0	0	0	0	0	0	0	0	0	0	0	0	0	0	0	0	0	0	0	3.299e+06	0	0	0	0	0	0	0	0	0	0	0	0	0	0	0	0	0	0	0	0
304	[11850,11866]	11866	827.458	10.3	0	0	0	0	0	0	0	0	0	0	0	0	0	0	0	0	0	0	0	0	0	0	0	0	3.299e+06	0	0	0	0	0	0	0	0	0	0	0	0	0	0	0	0	0	0	0	0
304	[11850,11866]	11850	858.5	10.3	0	0	0	0	0	0	0	0	0	0	0	0	0	0	0	0	0	0	0	0	0	0	0	0	4.66046e+06	0	0	0	0	0	0	0	0	0	0	0	0	0	0	0	0	0	0	0	0
305	[11954]	11954	483.332	4.4	0	0	0	0	0	0	0	0	0	0	0	0	0	0	0	0	0	0	0	0	0	0	0	0	840727	0	0	0	0	0	0	0	0	0	0	0	0	0	0	0	0	0	0	0	0
305	[11954]	11954	483.332	4.4	0	0	0	0	0	0	0	0	0	0	0	0	0	0	0	0	0	0	0	0	0	0	0	0	840727	0	0	0	0	0	0	0	0	0	0	0	0	0	0	0	0	0	0	0	0
305	[11954]	11954	483.332	4.4	0	0	0	0	0	0	0	0	0	0	0	0	0	0	0	0	0	0	0	0	0	0	0	0	840727	0	0	0	0	0	0	0	0	0	0	0	0	0	0	0	0	0	0	0	0
306	[15]	15	781.359	13.8	0	0	0	0	0	0	0	0	0	0	0	0	0	0	0	0	0	0	0	0	0	0	0	21200000	0	0	0	0	0	0	0	0	0	0	0	0	0	0	0	0	0	0	0	0	0
306	[15]	15	781.359	13.8	0	0	0	0	0	0	0	0	0	0	0	0	0	0	0	0	0	0	0	0	0	0	0	21200000	0	0	0	0	0	0	0	0	0	0	0	0	0	0	0	0	0	0	0	0	0
307	[38]	38	481.185	8.8	0	0	0	0	0	0	0	0	0	0	0	159588	0	0	0	0	0	0	0	0	0	0	0	12000000	0	0	0	0	0	0	0	0	0	0	0	0	0	0	0	0	0	0	0	0	0
308	[71]	71	755.342	13.3	0	0	0	0	0	0	0	0	0	0	0	0	0	0	0	0	0	0	0	0	0	0	0	7.00327e+06	0	0	0	0	0	0	0	0	0	0	0	0	0	0	0	0	0	0	0	0	0
308	[71]	71	755.342	13.3	0	0	0	0	0	0	0	0	0	0	0	0	0	0	0	0	0	0	0	0	0	0	0	7.00327e+06	0	0	0	0	0	0	0	0	0	0	0	0	0	0	0	0	0	0	0	0	0
309	[74]	74	729.326	12.8	0	0	0	0	0	0	0	0	0	0	0	0	0	0	0	0	0	0	0	0	0	0	0	8.51042e+06	0	0	0	0	0	0	0	0	0	0	0	0	0	0	0	0	0	0	0	0	0
310	[81]	81	533.216	8.7	0	0	0	0	0	0	0	0	0	0	0	0	0	0	0	0	0	0	0	0	0	0	0	7.3041e+06	0	0	0	0	0	0	0	0	0	0	0	0	0	0	0	0	0	0	0	0	0
311	[87,359]	87	753.327	12.6	0	0	0	0	0	0	0	0	0	0	0	0	0	0	0	0	0	0	0	0	0	0	0	8.17008e+06	0	0	0	0	0	0	0	0	0	0	0	0	0	0	0	0	0	0	0	0	0
311	[87,359]	87	753.327	12.6	0	0	0	0	0	0	0	0	0	0	0	0	0	0	0	0	0	0	0	0	0	0	0	8.17008e+06	0	0	0	0	0	0	0	0	0	0	0	0	0	0	0	0	0	0	0	0	0
311	[87,359]	359	784.369	12.6	0	0	0	0	0	0	0	0	0	0	0	0	0	0	0	0	0	0	0	0	0	0	0	1.10375e+06	0	0	0	0	0	0	0	0	0	0	0	0	0	0	0	0	0	0	0	0	0
312	[121]	121	585.269	8.2	4.79347e+06	24800000	1.36303e+06	0	1.11279e+06	0	5.45539e+06	59700000	0	0	1.80732e+06	23600000	0	26000000	0	0	0	0	0	0	1.08324e+06	0	0	5.2157e+06	0	0	0	0	123000000	380000000	0	0	0	0	0	0	0	0	0	0	0	0	0	0	0
312	[121]	121	585.269	8.2	4.79347e+06	24800000	1.36303e+06	0	1.11279e+06	0	5.45539e+06	59700000	0	0	1.80732e+06	23600000	0	26000000	0	0	0	0	0	0	1.08324e+06	0	0	5.2157e+06	0	0	0	0	123000000	380000000	0	0	0	0	0	0	0	0	0	0	0	0	0	0	0
313	[259]	259	585.211	6.7	0	0	0	12700000	0	0	0	2.39615e+06	0	0	0	4.2246e+06	0	0	0	0	1.22473e+06	0	0	0	0	0	0	2.00336e+06	7.98288e+06	0	0	0	0	0	0	0	0	0	0	0	0	0	0	0	0	0	0	0	0
313	[259]	259	585.211	6.7	0	0	0	12700000	0	0	0	2.39615e+06	0	0	0	4.2246e+06	0	0	0	0	1.22473e+06	0	0	0	0	0	0	2.00336e+06	7.98288e+06	0	0	0	0	0	0	0	0	0	0	0	0	0	0	0	0	0	0	0	0
314	[453]	453	481.185	6.8	216157	0	0	5.64701e+06	0	0	1.21814e+06	0	0	0	1.37196e+06	1.89081e+06	0	0	0	0	651175	0	0	0	0	0	0	425802	3.63165e+06	0	0	0	0	0	0	0	0	0	0	0	0	0	0	0	0	0	0	0	0
315	[481]	481	481.185	10	22000000	10500000	2.5917e+06	1.4128e+06	929573	0	8.46087e+06	0	5.58883e+06	0	25500000	24900000	0	570201	0	0	0	0	0	0	0	0	0	635210	0	0	0	0	0	0	0	0	0	0	0	0	0	0	0	0	0	0	0	0	0
316	[486]	486	665.296	7	466991	2.88302e+06	0	186069	0	0	1.24672e+06	396002	0	0	0	264081	0	0	0	0	637842	841027	0	0	0	0	0	253081	255639	0	907828	0	0	0	0	0	0	0	0	0	0	0	0	0	0	0	0	0	0
316	[486]	486	665.296	7	466991	2.88302e+06	0	186069	0	0	1.24672e+06	396002	0	0	0	264081	0	0	0	0	637842	841027	0	0	0	0	0	253081	255639	0	907828	0	0	0	0	0	0	0	0	0	0	0	0	0	0	0	0	0	0
317	[646]	646	647.285	9.3	2.91149e+06	1.24772e+06	0	577727	0	0	1.16944e+06	0	518275	0	0	0	0	0	0	0	590132	0	0	0	0	0	0	148881	0	0	0	0	0	0	0	0	0	0	0	0	0	0	0	0	0	0	0	0	0
317	[646]	646	647.285	9.3	2.91149e+06	1.24772e+06	0	577727	0	0	1.16944e+06	0	518275	0	0	0	0	0	0	0	590132	0	0	0	0	0	0	148881	0	0	0	0	0	0	0	0	0	0	0	0	0	0	0	0	0	0	0	0	0
318	[660]	660	655.347	12.2	0	0	0	2.64851e+06	0	0	0	2.92615e+06	0	0	353514	0	0	0	0	345998	0	0	0	0	1.92186e+06	0	0	304710	0	0	690265	0	0	0	0	0	26300000	0	0	0	0	0	0	0	0	860998	0	0	0
318	[660]	660	655.347	12.2	0	0	0	2.64851e+06	0	0	0	2.92615e+06	0	0	353514	0	0	0	0	345998	0	0	0	0	1.92186e+06	0	0	304710	0	0	690265	0	0	0	0	0	26300000	0	0	0	0	0	0	0	0	860998	0	0	0
319	[820]	820	625.299	10.2	4.47877e+06	0	1.31783e+06	147535	2.06823e+06	0	567780	0	0	0	8.83485e+06	1.66503e+06	0	0	0	0	0	0	0	0	0	0	0	0	0	0	944389	0	0	0	0	0	0	0	0	0	0	0	0	0	0	0	0	0	0
320	[1078]	1078	763.441	14.4	3.63183e+06	0	0	0	0	0	684002	8.80896e+06	0	0	10600000	0	0	0	0	0	0	0	0	0	0	0	0	0	0	0	0	0	0	0	0	0	0	0	0	0	0	0	0	0	0	0	0	0	0
320	[1078]	1078	763.441	14.4	3.63183e+06	0	0	0	0	0	684002	8.80896e+06	0	0	10600000	0	0	0	0	0	0	0	0	0	0	0	0	0	0	0	0	0	0	0	0	0	0	0	0	0	0	0	0	0	0	0	0	0	0
320	[1078]	1078	763.441	14.4	3.63183e+06	0	0	0	0	0	684002	8.80896e+06	0	0	10600000	0	0	0	0	0	0	0	0	0	0	0	0	0	0	0	0	0	0	0	0	0	0	0	0	0	0	0	0	0	0	0	0	0	0
320	[1078]	1078	763.441	14.4	3.63183e+06	0	0	0	0	0	684002	8.80896e+06	0	0	10600000	0	0	0	0	0	0	0	0	0	0	0	0	0	0	0	0	0	0	0	0	0	0	0	0	0	0	0	0	0	0	0	0	0	0
320	[1078]	1078	763.441	14.4	3.63183e+06	0	0	0	0	0	684002	8.80896e+06	0	0	10600000	0	0	0	0	0	0	0	0	0	0	0	0	0	0	0	0	0	0	0	0	0	0	0	0	0	0	0	0	0	0	0	0	0	0
321	[1090]	1090	665.296	9.7	3.63341e+06	328354	0	0	652403	0	9.44213e+06	4.40929e+06	732089	0	1.9108e+06	1.87301e+06	0	0	0	0	581832	0	0	0	1.48472e+06	596421	0	0	0	0	0	0	0	0	0	0	0	0	0	0	0	0	0	0	0	0	0	0	0
321	[1090]	1090	665.296	9.7	3.63341e+06	328354	0	0	652403	0	9.44213e+06	4.40929e+06	732089	0	1.9108e+06	1.87301e+06	0	0	0	0	581832	0	0	0	1.48472e+06	596421	0	0	0	0	0	0	0	0	0	0	0	0	0	0	0	0	0	0	0	0	0	0	0
321	[1090]	1090	665.296	9.7	3.63341e+06	328354	0	0	652403	0	9.44213e+06	4.40929e+06	732089	0	1.9108e+06	1.87301e+06	0	0	0	0	581832	0	0	0	1.48472e+06	596421	0	0	0	0	0	0	0	0	0	0	0	0	0	0	0	0	0	0	0	0	0	0	0
322	[1095]	1095	621.233	5.5	0	0	0	0	0	0	799996	6.70807e+06	0	0	8.54324e+06	0	0	0	0	0	0	0	0	0	0	0	0	0	4.42155e+06	0	0	0	0	0	0	0	0	0	0	0	0	0	0	0	0	0	0	0	0
322	[1095]	1095	621.233	5.5	0	0	0	0	0	0	799996	6.70807e+06	0	0	8.54324e+06	0	0	0	0	0	0	0	0	0	0	0	0	0	4.42155e+06	0	0	0	0	0	0	0	0	0	0	0	0	0	0	0	0	0	0	0	0
322	[1095]	1095	621.233	5.5	0	0	0	0	0	0	799996	6.70807e+06	0	0	8.54324e+06	0	0	0	0	0	0	0	0	0	0	0	0	0	4.42155e+06	0	0	0	0	0	0	0	0	0	0	0	0	0	0	0	0	0	0	0	0
322	[1095]	1095	621.233	5.5	0	0	0	0	0	0	799996	6.70807e+06	0	0	8.54324e+06	0	0	0	0	0	0	0	0	0	0	0	0	0	4.42155e+06	0	0	0	0	0	0	0	0	0	0	0	0	0	0	0	0	0	0	0	0
322	[1095]	1095	621.233	5.5	0	0	0	0	0	0	799996	6.70807e+06	0	0	8.54324e+06	0	0	0	0	0	0	0	0	0	0	0	0	0	4.42155e+06	0	0	0	0	0	0	0	0	0	0	0	0	0	0	0	0	0	0	0	0
322	[1095]	1095	621.233	5.5	0	0	0	0	0	0	799996	6.70807e+06	0	0	8.54324e+06	0	0	0	0	0	0	0	0	0	0	0	0	0	4.42155e+06	0	0	0	0	0	0	0	0	0	0	0	0	0	0	0	0	0	0	0	0
323	[1114]	1114	719.306	9.4	44000000	507000000	0	0	104000000	0	50500000	4.15676e+06	5.68573e+06	0	38000000	151000000	0	101000000	19500000	0	8.44005e+06	2.66256e+06	27800000	2.07725e+06	30000000	11300000	0	0	0	0	0	0	0	0	0	0	0	0	0	0	0	0	0	0	0	0	0	0	0
323	[1114]	1114	719.306	9.4	44000000	507000000	0	0	104000000	0	50500000	4.15676e+06	5.68573e+06	0	38000000	151000000	0	101000000	19500000	0	8.44005e+06	2.66256e+06	27800000	2.07725e+06	30000000	11300000	0	0	0	0	0	0	0	0	0	0	0	0	0	0	0	0	0	0	0	0	0	0	0
324	[1120]	1120	813.442	14.4	0	0	0	0	0	0	0	4.69055e+06	0	0	0	0	0	0	0	0	0	0	0	0	0	0	0	0	0	0	0	0	0	0	0	0	0	0	0	0	0	0	0	0	0	0	0	0	0
324	[1120]	1120	813.442	14.4	0	0	0	0	0	0	0	4.69055e+06	0	0	0	0	0	0	0	0	0	0	0	0	0	0	0	0	0	0	0	0	0	0	0	0	0	0	0	0	0	0	0	0	0	0	0	0	0
324	[1120]	1120	813.442	14.4	0	0	0	0	0	0	0	4.69055e+06	0	0	0	0	0	0	0	0	0	0	0	0	0	0	0	0	0	0	0	0	0	0	0	0	0	0	0	0	0	0	0	0	0	0	0	0	0
325	[1153]	1153	559.218	2.9	0	0	0	0	0	0	0	2.41285e+06	0	0	0	0	0	0	0	0	0	0	0	0	0	0	0	0	0	0	0	0	0	0	0	0	0	0	0	0	0	0	0	0	0	0	0	0	0
325	[1153]	1153	559.218	2.9	0	0	0	0	0	0	0	2.41285e+06	0	0	0	0	0	0	0	0	0	0	0	0	0	0	0	0	0	0	0	0	0	0	0	0	0	0	0	0	0	0	0	0	0	0	0	0	0
326	[1257]	1257	665.295	8.9	216313	0	0	0	0	0	1.26618e+06	1.76291e+06	0	0	672146	0	0	0	0	0	0	0	1.77613e+06	0	1.48926e+06	0	0	0	0	0	0	0	0	0	0	0	0	0	0	0	0	0	0	0	0	0	0	0	0
326	[1257]	1257	665.295	8.9	216313	0	0	0	0	0	1.26618e+06	1.76291e+06	0	0	672146	0	0	0	0	0	0	0	1.77613e+06	0	1.48926e+06	0	0	0	0	0	0	0	0	0	0	0	0	0	0	0	0	0	0	0	0	0	0	0	0
327	[1541]	1541	619.275	2.2	0	0	0	0	0	0	0	1.11358e+06	0	0	0	0	0	0	0	0	0	0	0	0	0	0	0	0	0	0	0	0	1.68216e+06	2.58326e+06	0	0	0	0	0	0	0	0	0	0	0	0	0	0	0
327	[1541]	1541	619.275	2.2	0	0	0	0	0	0	0	1.11358e+06	0	0	0	0	0	0	0	0	0	0	0	0	0	0	0	0	0	0	0	0	1.68216e+06	2.58326e+06	0	0	0	0	0	0	0	0	0	0	0	0	0	0	0
328	[1614]	1614	665.295	8.7	2.35039e+06	0	0	0	0	0	2.04442e+06	913878	0	0	16100000	767979	495249	0	0	0	0	0	0	0	551274	521815	0	0	0	0	0	0	0	0	0	0	0	0	0	0	0	0	0	0	0	0	0	0	0
328	[1614]	1614	665.295	8.7	2.35039e+06	0	0	0	0	0	2.04442e+06	913878	0	0	16100000	767979	495249	0	0	0	0	0	0	0	551274	521815	0	0	0	0	0	0	0	0	0	0	0	0	0	0	0	0	0	0	0	0	0	0	0
328	[1614]	1614	665.295	8.7	2.35039e+06	0	0	0	0	0	2.04442e+06	913878	0	0	16100000	767979	495249	0	0	0	0	0	0	0	551274	521815	0	0	0	0	0	0	0	0	0	0	0	0	0	0	0	0	0	0	0	0	0	0	0
329	[1711,2417]	2417	663.28	4.9	0	0	0	3.06429e+06	0	0	1.41735e+06	0	0	0	175114	0	0	0	0	0	609754	0	0	0	0	0	0	0	0	0	0	0	0	0	0	0	0	0	0	0	0	0	0	0	0	0	0	0	0
329	[1711,2417]	2417	663.28	4.9	0	0	0	3.06429e+06	0	0	1.41735e+06	0	0	0	175114	0	0	0	0	0	609754	0	0	0	0	0	0	0	0	0	0	0	0	0	0	0	0	0	0	0	0	0	0	0	0	0	0	0	0
329	[1711,2417]	1711	681.291	4.9	2.38124e+06	1.17768e+06	1.20488e+06	17700000	0	0	1.12837e+06	202271	3.06979e+06	0	4.13039e+06	2.02725e+06	0	0	0	0	0	0	0	0	655419	1.62214e+06	0	0	408313	0	0	0	0	0	0	0	0	0	0	0	0	0	0	0	0	0	0	0	0
329	[1711,2417]	1711	681.291	4.9	2.38124e+06	1.17768e+06	1.20488e+06	17700000	0	0	1.12837e+06	202271	3.06979e+06	0	4.13039e+06	2.02725e+06	0	0	0	0	0	0	0	0	655419	1.62214e+06	0	0	408313	0	0	0	0	0	0	0	0	0	0	0	0	0	0	0	0	0	0	0	0
330	[1763]	1763	621.269	8.8	11000000	12700000	2.1312e+06	775337	1.75693e+06	469121	0	244178	10400000	0	5.53365e+06	24200000	0	0	0	0	6.95402e+06	0	0	0	0	0	0	0	2.09911e+06	0	0	0	0	0	0	0	0	0	0	0	0	0	0	0	0	0	0	0	0
331	[1823,10324]	1823	675.316	11.9	84600000	6.59701e+06	0	14700000	464872	1.9653e+06	12200000	185067	0	0	66700000	0	0	6.91517e+06	2.67303e+06	0	0	24800000	190000000	0	24700000	9.93694e+06	0	0	1.07943e+06	0	0	0	0	0	0	0	0	0	0	0	0	0	0	0	0	0	0	0	0
331	[1823,10324]	1823	675.316	11.9	84600000	6.59701e+06	0	14700000	464872	1.9653e+06	12200000	185067	0	0	66700000	0	0	6.91517e+06	2.67303e+06	0	0	24800000	190000000	0	24700000	9.93694e+06	0	0	1.07943e+06	0	0	0	0	0	0	0	0	0	0	0	0	0	0	0	0	0	0	0	0
331	[1823,10324]	10324	693.327	11.9	0	0	0	0	0	0	0	0	0	0	0	0	0	0	0	0	0	5.14943e+06	0	0	0	0	0	0	0	0	0	0	0	0	0	0	0	0	0	0	0	0	0	0	0	0	0	0	0
331	[1823,10324]	10324	693.327	11.9	0	0	0	0	0	0	0	0	0	0	0	0	0	0	0	0	0	5.14943e+06	0	0	0	0	0	0	0	0	0	0	0	0	0	0	0	0	0	0	0	0	0	0	0	0	0	0	0
332	[1923]	1923	585.27	7.8	0	0	0	0	0	0	0	248464	0	0	0	0	0	0	0	0	0	0	0	0	0	0	0	0	0	0	0	0	9.8213e+06	0	0	0	0	0	0	0	0	0	0	0	0	0	0	0	0
332	[1923]	1923	585.27	7.8	0	0	0	0	0	0	0	248464	0	0	0	0	0	0	0	0	0	0	0	0	0	0	0	0	0	0	0	0	9.8213e+06	0	0	0	0	0	0	0	0	0	0	0	0	0	0	0	0
333	[1956]	1956	525.247	10	10900000	4.40825e+06	980064	692580	0	0	4.20222e+06	0	3.24662e+06	0	14300000	14200000	0	0	0	0	815762	0	0	0	0	0	0	0	0	0	0	0	0	0	0	0	0	0	0	0	0	0	0	0	0	0	0	0	0
334	[1960]	1960	691.31	10	8.68799e+06	0	0	0	0	0	1.75691e+06	0	0	0	12000000	20900000	0	0	0	0	4.57094e+06	22000000	136000000	5.36602e+06	15500000	6.35952e+06	0	0	296113	0	0	0	0	0	0	0	0	0	0	0	0	0	0	0	0	0	0	0	0
334	[1960]	1960	691.31	10	8.68799e+06	0	0	0	0	0	1.75691e+06	0	0	0	12000000	20900000	0	0	0	0	4.57094e+06	22000000	136000000	5.36602e+06	15500000	6.35952e+06	0	0	296113	0	0	0	0	0	0	0	0	0	0	0	0	0	0	0	0	0	0	0	0
335	[1967]	1967	499.197	2.7	2.10238e+06	0	0	23500000	0	0	13800000	0	7.8368e+06	0	15700000	0	0	0	0	0	9.14737e+06	0	0	0	0	0	0	0	3.8292e+06	0	0	0	0	0	0	0	0	0	0	0	0	0	0	0	0	0	0	0	0
335	[1967]	1967	499.197	2.7	2.10238e+06	0	0	23500000	0	0	13800000	0	7.8368e+06	0	15700000	0	0	0	0	0	9.14737e+06	0	0	0	0	0	0	0	3.8292e+06	0	0	0	0	0	0	0	0	0	0	0	0	0	0	0	0	0	0	0	0
335	[1967]	1967	499.197	2.7	2.10238e+06	0	0	23500000	0	0	13800000	0	7.8368e+06	0	15700000	0	0	0	0	0	9.14737e+06	0	0	0	0	0	0	0	3.8292e+06	0	0	0	0	0	0	0	0	0	0	0	0	0	0	0	0	0	0	0	0
336	[1996]	1996	633.269	9.1	2.70423e+06	1.36413e+06	0	0	0	0	1.61701e+06	0	972322	0	5.24957e+06	5.18594e+06	0	0	0	0	249675	0	0	0	0	0	0	0	0	0	0	0	0	0	0	0	0	0	0	0	0	0	0	0	0	0	0	0	0
336	[1996]	1996	633.269	9.1	2.70423e+06	1.36413e+06	0	0	0	0	1.61701e+06	0	972322	0	5.24957e+06	5.18594e+06	0	0	0	0	249675	0	0	0	0	0	0	0	0	0	0	0	0	0	0	0	0	0	0	0	0	0	0	0	0	0	0	0	0
337	[2019]	2019	905.485	14.9	4.17916e+06	5.10547e+06	0	0	0	0	2.76133e+06	0	0	0	5.8448e+06	4.67173e+06	0	0	0	0	0	0	0	0	0	0	0	0	0	0	0	0	0	0	0	0	0	0	0	0	0	0	0	0	0	0	0	0	0
338	[2023]	2023	721.321	9.8	2.53441e+06	862512	0	0	0	0	439493	0	0	0	2.29206e+06	6.71229e+06	0	0	561435	0	3.16289e+06	5.82411e+06	11500000	396146	383271	0	0	0	0	0	0	0	0	0	0	0	0	0	0	0	0	0	0	0	0	0	0	0	0
338	[2023]	2023	721.321	9.8	2.53441e+06	862512	0	0	0	0	439493	0	0	0	2.29206e+06	6.71229e+06	0	0	561435	0	3.16289e+06	5.82411e+06	11500000	396146	383271	0	0	0	0	0	0	0	0	0	0	0	0	0	0	0	0	0	0	0	0	0	0	0	0
339	[2039]	2039	693.363	10.5	1.35828e+06	0	0	0	0	0	151601	0	0	0	0	438502	0	0	0	0	943352	0	0	0	675688	217244	0	0	215700	0	0	0	0	0	0	0	0	0	0	0	0	0	0	0	0	0	0	0	0
339	[2039]	2039	693.363	10.5	1.35828e+06	0	0	0	0	0	151601	0	0	0	0	438502	0	0	0	0	943352	0	0	0	675688	217244	0	0	215700	0	0	0	0	0	0	0	0	0	0	0	0	0	0	0	0	0	0	0	0
340	[2067]	2067	663.28	10.1	1.2239e+06	0	0	1.02165e+06	0	0	1.09636e+06	0	443020	0	12000000	491933	0	0	0	0	0	0	0	0	0	0	0	0	0	0	0	0	0	0	0	0	0	0	0	0	0	0	0	0	0	0	0	0	0
340	[2067]	2067	663.28	10.1	1.2239e+06	0	0	1.02165e+06	0	0	1.09636e+06	0	443020	0	12000000	491933	0	0	0	0	0	0	0	0	0	0	0	0	0	0	0	0	0	0	0	0	0	0	0	0	0	0	0	0	0	0	0	0	0
341	[2103]	2103	721.322	6.4	687260	305920	0	0	0	0	317093	0	0	0	508321	3.52056e+06	0	228986	1.57947e+06	0	17300000	2.09922e+06	0	0	1.54586e+06	1.62211e+06	0	0	0	0	0	0	0	0	0	0	0	0	0	0	0	0	0	0	0	0	0	0	0
341	[2103]	2103	721.322	6.4	687260	305920	0	0	0	0	317093	0	0	0	508321	3.52056e+06	0	228986	1.57947e+06	0	17300000	2.09922e+06	0	0	1.54586e+06	1.62211e+06	0	0	0	0	0	0	0	0	0	0	0	0	0	0	0	0	0	0	0	0	0	0	0
342	[2130]	2130	517.316	11.4	1.41155e+06	0	0	774991	0	0	0	0	0	0	0	0	200254	0	0	0	0	0	0	0	0	0	0	0	0	0	0	0	0	0	0	0	0	0	0	0	0	0	0	0	57600000	4.34028e+06	0	0	0
342	[2130]	2130	517.316	11.4	1.41155e+06	0	0	774991	0	0	0	0	0	0	0	0	200254	0	0	0	0	0	0	0	0	0	0	0	0	0	0	0	0	0	0	0	0	0	0	0	0	0	0	0	57600000	4.34028e+06	0	0	0
342	[2130]	2130	517.316	11.4	1.41155e+06	0	0	774991	0	0	0	0	0	0	0	0	200254	0	0	0	0	0	0	0	0	0	0	0	0	0	0	0	0	0	0	0	0	0	0	0	0	0	0	0	57600000	4.34028e+06	0	0	0
343	[2132]	2132	661.264	9.3	910948	238716	0	0	0	0	0	0	0	0	1.44526e+06	822379	0	0	0	0	4.46691e+06	0	479153	0	0	0	0	0	0	0	0	0	0	0	0	0	0	0	0	0	0	0	0	0	0	0	0	0	0
343	[2132]	2132	661.264	9.3	910948	238716	0	0	0	0	0	0	0	0	1.44526e+06	822379	0	0	0	0	4.46691e+06	0	479153	0	0	0	0	0	0	0	0	0	0	0	0	0	0	0	0	0	0	0	0	0	0	0	0	0	0
344	[2141]	2141	561.27	2.9	501048	0	0	0	1.05077e+06	0	378457	0	0	242506	0	0	0	0	0	0	0	0	0	0	343326	0	0	0	0	0	0	0	0	0	0	0	0	0	0	0	0	0	0	0	0	0	0	0	0
345	[2157]	2157	719.306	9.3	700720	0	0	0	0	0	1.16582e+06	0	0	0	530276	0	0	371136	0	0	216733	440446	72900000	0	0	687715	0	0	0	0	0	0	0	0	0	0	0	0	0	0	0	0	0	0	0	0	0	0	0
345	[2157]	2157	719.306	9.3	700720	0	0	0	0	0	1.16582e+06	0	0	0	530276	0	0	371136	0	0	216733	440446	72900000	0	0	687715	0	0	0	0	0	0	0	0	0	0	0	0	0	0	0	0	0	0	0	0	0	0	0
346	[2158]	2158	693.365	13.9	250764	161132	0	0	0	0	0	0	0	0	0	4.35248e+06	0	0	0	0	189105	0	0	0	0	0	0	0	0	0	0	0	0	0	0	0	0	0	0	0	0	0	0	0	0	0	0	0	0
346	[2158]	2158	693.365	13.9	250764	161132	0	0	0	0	0	0	0	0	0	4.35248e+06	0	0	0	0	189105	0	0	0	0	0	0	0	0	0	0	0	0	0	0	0	0	0	0	0	0	0	0	0	0	0	0	0	0
347	[2161]	2161	513.285	9.6	326856	0	0	0	0	0	0	0	0	0	528358	0	0	0	0	0	0	0	0	0	0	0	0	0	0	0	0	0	228417	421890	0	0	0	0	0	0	0	0	0	0	21400000	1.34685e+06	0	0	0
347	[2161]	2161	513.285	9.6	326856	0	0	0	0	0	0	0	0	0	528358	0	0	0	0	0	0	0	0	0	0	0	0	0	0	0	0	0	228417	421890	0	0	0	0	0	0	0	0	0	0	21400000	1.34685e+06	0	0	0
347	[2161]	2161	513.285	9.6	326856	0	0	0	0	0	0	0	0	0	528358	0	0	0	0	0	0	0	0	0	0	0	0	0	0	0	0	0	228417	421890	0	0	0	0	0	0	0	0	0	0	21400000	1.34685e+06	0	0	0
348	[2230,2510]	2230	719.307	5.7	219659	10400000	0	0	1.40436e+06	0	0	0	0	0	367348	2.65774e+06	0	2.09299e+06	6.45928e+06	0	6.43337e+06	0	0	0	1.46342e+06	651283	0	0	0	0	0	0	0	0	0	0	0	0	0	0	0	0	0	0	0	0	0	0	0
348	[2230,2510]	2230	719.307	5.7	219659	10400000	0	0	1.40436e+06	0	0	0	0	0	367348	2.65774e+06	0	2.09299e+06	6.45928e+06	0	6.43337e+06	0	0	0	1.46342e+06	651283	0	0	0	0	0	0	0	0	0	0	0	0	0	0	0	0	0	0	0	0	0	0	0
348	[2230,2510]	2510	737.317	5.7	0	2.52619e+06	0	0	276149	0	884711	0	0	0	0	820070	0	1.23464e+06	0	0	2.01885e+06	2.48903e+06	0	0	1.34533e+06	792681	0	0	0	0	0	0	0	0	0	0	0	0	0	0	0	0	158890	0	0	0	0	0	0
348	[2230,2510]	2510	737.317	5.7	0	2.52619e+06	0	0	276149	0	884711	0	0	0	0	820070	0	1.23464e+06	0	0	2.01885e+06	2.48903e+06	0	0	1.34533e+06	792681	0	0	0	0	0	0	0	0	0	0	0	0	0	0	0	0	158890	0	0	0	0	0	0
349	[2237]	2237	695.379	13.9	461992	0	0	0	0	0	0	0	0	0	0	0	0	0	0	0	0	0	0	0	0	0	0	0	1.64955e+06	0	0	0	0	0	0	0	0	0	0	0	0	0	0	0	0	0	0	0	0
349	[2237]	2237	695.379	13.9	461992	0	0	0	0	0	0	0	0	0	0	0	0	0	0	0	0	0	0	0	0	0	0	0	1.64955e+06	0	0	0	0	0	0	0	0	0	0	0	0	0	0	0	0	0	0	0	0
350	[2351]	2351	895.317	8.1	0	5.34692e+06	0	0	0	0	4.55509e+06	0	382804	0	0	329409	0	1.60646e+06	0	0	0	1.41509e+06	0	0	1.66266e+06	4.54268e+06	0	0	0	0	0	0	0	0	0	0	0	0	0	0	0	0	0	0	0	0	0	0	0
351	[2377]	2377	665.295	7	0	0	0	1.02815e+06	0	0	3.5657e+06	0	0	0	366321	0	0	0	0	0	1.52424e+06	879286	1.50811e+06	0	4.03663e+06	0	0	0	571965	0	0	0	0	0	0	0	0	0	0	0	0	0	0	0	0	0	0	0	0
351	[2377]	2377	665.295	7	0	0	0	1.02815e+06	0	0	3.5657e+06	0	0	0	366321	0	0	0	0	0	1.52424e+06	879286	1.50811e+06	0	4.03663e+06	0	0	0	571965	0	0	0	0	0	0	0	0	0	0	0	0	0	0	0	0	0	0	0	0
352	[2391]	2391	481.186	7	0	788325	0	671962	0	0	1.2736e+06	0	362169	0	711213	1.00303e+06	0	0	0	0	188167	0	0	0	0	0	0	0	0	0	0	0	0	0	0	0	0	0	0	0	0	0	0	0	0	0	0	0	0
352	[2391]	2391	481.186	7	0	788325	0	671962	0	0	1.2736e+06	0	362169	0	711213	1.00303e+06	0	0	0	0	188167	0	0	0	0	0	0	0	0	0	0	0	0	0	0	0	0	0	0	0	0	0	0	0	0	0	0	0	0
352	[2391]	2391	481.186	7	0	788325	0	671962	0	0	1.2736e+06	0	362169	0	711213	1.00303e+06	0	0	0	0	188167	0	0	0	0	0	0	0	0	0	0	0	0	0	0	0	0	0	0	0	0	0	0	0	0	0	0	0	0
353	[2402]	2402	649.3	7.5	0	0	0	596835	0	0	1.00705e+06	0	0	0	166919	925076	0	0	0	0	5.07495e+06	1.25185e+06	0	0	9.65657e+06	1.25058e+06	0	0	26900000	0	0	0	0	0	0	0	0	0	0	0	0	0	0	0	0	0	0	0	0
353	[2402]	2402	649.3	7.5	0	0	0	596835	0	0	1.00705e+06	0	0	0	166919	925076	0	0	0	0	5.07495e+06	1.25185e+06	0	0	9.65657e+06	1.25058e+06	0	0	26900000	0	0	0	0	0	0	0	0	0	0	0	0	0	0	0	0	0	0	0	0
353	[2402]	2402	649.3	7.5	0	0	0	596835	0	0	1.00705e+06	0	0	0	166919	925076	0	0	0	0	5.07495e+06	1.25185e+06	0	0	9.65657e+06	1.25058e+06	0	0	26900000	0	0	0	0	0	0	0	0	0	0	0	0	0	0	0	0	0	0	0	0
353	[2402]	2402	649.3	7.5	0	0	0	596835	0	0	1.00705e+06	0	0	0	166919	925076	0	0	0	0	5.07495e+06	1.25185e+06	0	0	9.65657e+06	1.25058e+06	0	0	26900000	0	0	0	0	0	0	0	0	0	0	0	0	0	0	0	0	0	0	0	0
354	[2421]	2421	647.285	6.8	0	2.5589e+06	0	0	0	0	474211	0	0	0	0	231751	0	0	0	0	1.39482e+06	0	0	0	4.30434e+06	455244	0	0	0	0	0	0	0	0	0	0	0	0	0	0	0	0	0	0	0	0	0	0	0
354	[2421]	2421	647.285	6.8	0	2.5589e+06	0	0	0	0	474211	0	0	0	0	231751	0	0	0	0	1.39482e+06	0	0	0	4.30434e+06	455244	0	0	0	0	0	0	0	0	0	0	0	0	0	0	0	0	0	0	0	0	0	0	0
355	[2424]	2424	645.27	9.5	0	0	0	1.04228e+06	0	0	1.13458e+06	0	0	0	0	0	0	0	0	0	0	0	0	0	216007	0	0	0	0	0	0	0	0	0	0	0	0	0	0	0	0	0	0	0	0	0	0	0	0
355	[2424]	2424	645.27	9.5	0	0	0	1.04228e+06	0	0	1.13458e+06	0	0	0	0	0	0	0	0	0	0	0	0	0	216007	0	0	0	0	0	0	0	0	0	0	0	0	0	0	0	0	0	0	0	0	0	0	0	0
356	[2439]	2439	623.213	4	0	0	0	14500000	0	0	1.05645e+06	0	708865	0	0	0	0	0	0	0	259096	0	0	0	0	0	0	0	0	0	0	0	0	0	0	0	0	0	0	0	0	0	0	0	0	0	0	0	0
356	[2439]	2439	623.213	4	0	0	0	14500000	0	0	1.05645e+06	0	708865	0	0	0	0	0	0	0	259096	0	0	0	0	0	0	0	0	0	0	0	0	0	0	0	0	0	0	0	0	0	0	0	0	0	0	0	0
357	[2457]	2457	677.259	6.8	0	364948	0	4.80886e+06	0	0	709747	0	0	0	478785	798624	0	0	0	0	3.48894e+06	0	816217	0	0	0	0	0	0	0	0	0	0	0	0	0	0	0	0	0	0	0	0	0	0	0	0	0	0
357	[2457]	2457	677.259	6.8	0	364948	0	4.80886e+06	0	0	709747	0	0	0	478785	798624	0	0	0	0	3.48894e+06	0	816217	0	0	0	0	0	0	0	0	0	0	0	0	0	0	0	0	0	0	0	0	0	0	0	0	0	0
358	[2478]	2478	897.333	8.8	0	0	0	0	0	0	663968	0	0	0	1.14182e+06	0	0	0	0	0	0	552643	1.23468e+06	319820	378735	0	0	0	0	0	0	0	0	0	0	0	0	0	0	0	0	0	0	0	0	0	0	0	0
359	[2552]	2552	665.295	6.7	0	0	0	0	0	0	188046	0	0	0	0	0	0	0	0	0	1.93699e+06	0	0	0	15700000	649150	0	0	1.7481e+06	0	0	0	0	0	0	0	0	0	0	0	0	0	0	0	0	0	0	0	0
359	[2552]	2552	665.295	6.7	0	0	0	0	0	0	188046	0	0	0	0	0	0	0	0	0	1.93699e+06	0	0	0	15700000	649150	0	0	1.7481e+06	0	0	0	0	0	0	0	0	0	0	0	0	0	0	0	0	0	0	0	0
360	[2599]	2599	661.264	6.5	0	333111	0	0	0	0	155393	0	0	0	0	0	0	0	0	0	973809	0	594768	0	3.13603e+06	210500	0	0	0	0	0	0	0	0	0	0	0	0	0	0	0	0	0	0	0	0	0	0	0
360	[2599]	2599	661.264	6.5	0	333111	0	0	0	0	155393	0	0	0	0	0	0	0	0	0	973809	0	594768	0	3.13603e+06	210500	0	0	0	0	0	0	0	0	0	0	0	0	0	0	0	0	0	0	0	0	0	0	0
361	[2864]	2864	679.275	8.9	0	0	193777	0	0	0	0	0	0	0	0	0	0	0	0	0	2.90906e+06	0	1.10977e+06	0	0	0	0	0	0	0	0	0	0	0	0	0	0	0	0	0	0	0	0	0	0	0	0	0	0
361	[2864]	2864	679.275	8.9	0	0	193777	0	0	0	0	0	0	0	0	0	0	0	0	0	2.90906e+06	0	1.10977e+06	0	0	0	0	0	0	0	0	0	0	0	0	0	0	0	0	0	0	0	0	0	0	0	0	0	0
362	[2959]	2959	693.363	13.1	0	7.54948e+06	0	0	0	0	0	0	0	0	0	1.39475e+06	0	147415	0	0	0	0	11200000	0	0	0	0	0	0	0	0	0	0	0	0	0	0	0	0	0	0	0	0	0	0	0	0	0	0
362	[2959]	2959	693.363	13.1	0	7.54948e+06	0	0	0	0	0	0	0	0	0	1.39475e+06	0	147415	0	0	0	0	11200000	0	0	0	0	0	0	0	0	0	0	0	0	0	0	0	0	0	0	0	0	0	0	0	0	0	0
362	[2959]	2959	693.363	13.1	0	7.54948e+06	0	0	0	0	0	0	0	0	0	1.39475e+06	0	147415	0	0	0	0	11200000	0	0	0	0	0	0	0	0	0	0	0	0	0	0	0	0	0	0	0	0	0	0	0	0	0	0
363	[3015]	3015	679.274	8	0	1.77074e+06	0	0	0	0	0	0	0	0	0	147093	0	0	0	0	1.98926e+06	0	0	0	0	0	0	0	0	0	0	0	0	0	0	0	0	0	0	0	0	0	0	0	0	0	0	0	0
363	[3015]	3015	679.274	8	0	1.77074e+06	0	0	0	0	0	0	0	0	0	147093	0	0	0	0	1.98926e+06	0	0	0	0	0	0	0	0	0	0	0	0	0	0	0	0	0	0	0	0	0	0	0	0	0	0	0	0
364	[3042]	3042	673.3	10.9	0	568968	0	0	0	0	0	0	0	0	0	0	0	0	0	0	0	0	0	0	190679	160459	0	0	0	0	0	0	0	0	0	0	0	0	0	0	0	0	0	0	0	0	0	0	0
364	[3042]	3042	673.3	10.9	0	568968	0	0	0	0	0	0	0	0	0	0	0	0	0	0	0	0	0	0	190679	160459	0	0	0	0	0	0	0	0	0	0	0	0	0	0	0	0	0	0	0	0	0	0	0
365	[3051]	3051	733.285	5.5	0	1.10027e+06	0	0	0	0	0	0	0	0	0	0	0	0	0	0	0	0	151612	0	0	418752	0	0	0	0	0	0	0	0	0	0	0	0	0	0	0	0	0	0	0	0	0	0	0
365	[3051]	3051	733.285	5.5	0	1.10027e+06	0	0	0	0	0	0	0	0	0	0	0	0	0	0	0	0	151612	0	0	418752	0	0	0	0	0	0	0	0	0	0	0	0	0	0	0	0	0	0	0	0	0	0	0
366	[3096]	3096	649.3	10.8	0	1.11646e+06	0	0	0	285695	0	0	0	0	0	0	229610	0	0	0	0	933939	3.90704e+06	0	1.98222e+06	1.49385e+06	0	0	6.79994e+06	0	0	0	0	0	0	0	0	0	0	0	0	0	0	0	0	0	0	0	0
366	[3096]	3096	649.3	10.8	0	1.11646e+06	0	0	0	285695	0	0	0	0	0	0	229610	0	0	0	0	933939	3.90704e+06	0	1.98222e+06	1.49385e+06	0	0	6.79994e+06	0	0	0	0	0	0	0	0	0	0	0	0	0	0	0	0	0	0	0	0
367	[3128]	3128	705.289	8.7	0	667900	0	0	0	0	0	0	0	0	0	0	0	0	0	0	0	0	358411	1.42999e+06	0	0	0	0	0	0	0	0	0	0	0	0	0	0	0	0	0	0	0	0	0	0	0	0	0
367	[3128]	3128	705.289	8.7	0	667900	0	0	0	0	0	0	0	0	0	0	0	0	0	0	0	0	358411	1.42999e+06	0	0	0	0	0	0	0	0	0	0	0	0	0	0	0	0	0	0	0	0	0	0	0	0	0
368	[3176]	3176	703.274	7.8	0	475332	0	0	0	0	0	0	0	0	0	0	0	0	0	0	0	0	687304	0	0	0	0	0	0	0	0	0	0	0	0	0	0	0	0	0	0	0	0	0	0	0	0	0	0
368	[3176]	3176	703.274	7.8	0	475332	0	0	0	0	0	0	0	0	0	0	0	0	0	0	0	0	687304	0	0	0	0	0	0	0	0	0	0	0	0	0	0	0	0	0	0	0	0	0	0	0	0	0	0
369	[3233]	3233	705.291	4.6	0	232174	0	0	0	0	0	0	0	0	0	0	0	0	0	0	0	0	1.99711e+06	0	0	0	0	0	0	0	0	0	0	0	0	0	0	0	0	0	0	0	0	0	0	0	0	0	0
369	[3233]	3233	705.291	4.6	0	232174	0	0	0	0	0	0	0	0	0	0	0	0	0	0	0	0	1.99711e+06	0	0	0	0	0	0	0	0	0	0	0	0	0	0	0	0	0	0	0	0	0	0	0	0	0	0
370	[3277]	3277	895.316	8.3	0	311399	0	0	0	0	0	0	0	0	0	0	0	0	0	0	0	0	6.33628e+06	1.42731e+06	0	0	0	0	0	0	0	0	0	0	0	0	0	0	0	0	0	0	0	0	0	0	0	0	0
371	[3334,3365]	3365	371.185	7.3	0	0	0	0	2.9477e+06	0	0	0	0	0	0	0	0	0	0	0	0	0	0	0	0	0	0	0	0	0	0	0	0	146336	0	0	0	0	0	0	0	0	0	0	0	0	0	0	0
371	[3334,3365]	3365	371.185	7.3	0	0	0	0	2.9477e+06	0	0	0	0	0	0	0	0	0	0	0	0	0	0	0	0	0	0	0	0	0	0	0	0	146336	0	0	0	0	0	0	0	0	0	0	0	0	0	0	0
371	[3334,3365]	3334	389.196	7.3	0	0	0	0	44800000	0	0	0	0	0	0	0	0	0	0	0	0	0	0	0	0	0	0	0	0	0	0	0	238428	31500000	0	0	0	0	0	0	0	0	0	0	0	0	0	0	0
372	[3393]	3393	389.196	7.6	0	0	0	0	1.77502e+06	0	0	0	0	0	0	0	0	0	0	0	0	0	0	0	0	0	0	0	0	0	0	0	0	633074	0	0	0	0	0	0	0	0	0	0	0	0	0	0	0
373	[3416]	3416	389.196	2.8	0	0	0	0	689649	0	0	0	0	0	0	0	0	0	0	0	0	0	0	0	0	0	0	0	0	0	0	0	0	7.6293e+06	0	0	0	0	0	0	0	0	0	0	0	0	0	0	0
374	[4074]	4074	601.337	10.7	0	0	0	0	0	0	0	0	0	0	0	0	238855	0	0	0	0	0	0	0	0	0	0	0	0	0	0	896611	500436	332646	0	0	0	0	0	0	0	621903	0	0	0	0	0	0	0
374	[4074]	4074	601.337	10.7	0	0	0	0	0	0	0	0	0	0	0	0	238855	0	0	0	0	0	0	0	0	0	0	0	0	0	0	896611	500436	332646	0	0	0	0	0	0	0	621903	0	0	0	0	0	0	0
375	[4120]	4120	615.353	12.6	0	0	0	0	0	0	0	0	7.8216e+06	0	0	0	599608	0	0	0	0	0	0	0	0	0	0	0	0	0	0	0	0	0	0	0	0	0	0	0	0	1.79221e+06	0	0	0	0	0	0	0
375	[4120]	4120	615.353	12.6	0	0	0	0	0	0	0	0	7.8216e+06	0	0	0	599608	0	0	0	0	0	0	0	0	0	0	0	0	0	0	0	0	0	0	0	0	0	0	0	0	1.79221e+06	0	0	0	0	0	0	0
375	[4120]	4120	615.353	12.6	0	0	0	0	0	0	0	0	7.8216e+06	0	0	0	599608	0	0	0	0	0	0	0	0	0	0	0	0	0	0	0	0	0	0	0	0	0	0	0	0	1.79221e+06	0	0	0	0	0	0	0
376	[4385]	4385	479.279	10	0	0	0	177804	0	0	0	0	482249	0	0	0	0	0	0	0	0	0	0	0	3.7497e+06	0	0	0	0	0	0	0	0	0	0	0	886914	0	0	0	0	0	0	0	8.32814e+06	854290	0	0	0
376	[4385]	4385	479.279	10	0	0	0	177804	0	0	0	0	482249	0	0	0	0	0	0	0	0	0	0	0	3.7497e+06	0	0	0	0	0	0	0	0	0	0	0	886914	0	0	0	0	0	0	0	8.32814e+06	854290	0	0	0
376	[4385]	4385	479.279	10	0	0	0	177804	0	0	0	0	482249	0	0	0	0	0	0	0	0	0	0	0	3.7497e+06	0	0	0	0	0	0	0	0	0	0	0	886914	0	0	0	0	0	0	0	8.32814e+06	854290	0	0	0
377	[4638]	4638	473.29	13.7	0	0	0	0	0	0	0	0	0	1.0959e+06	0	0	0	0	0	0	0	0	0	0	0	0	0	0	0	0	0	0	0	0	0	732640	4.69669e+06	0	0	0	0	0	0	0	0	0	0	0	0
378	[4666]	4666	499.305	11	0	0	0	0	0	0	0	0	0	396279	0	0	0	0	0	0	0	0	0	0	159483	0	0	0	0	0	0	0	0	0	0	0	725691	0	0	0	0	0	0	0	35500000	3.68572e+06	0	0	0
379	[4697]	4697	487.306	11	0	0	0	0	0	0	0	0	0	454265	0	0	0	0	0	260053	0	0	0	0	0	0	0	0	0	0	0	0	0	0	0	0	7.82545e+06	0	0	0	0	0	0	0	0	0	0	0	0
380	[4701]	4701	471.274	8.8	0	0	0	0	0	0	0	0	0	727359	0	0	0	0	0	0	0	0	0	0	0	0	0	0	0	0	0	0	0	0	0	1.66717e+06	9.49594e+06	0	0	0	0	0	0	0	0	0	0	0	0
381	[4710]	4710	501.32	11.9	0	0	0	0	0	0	0	0	0	676764	0	0	0	0	0	596989	0	0	0	0	0	0	0	0	0	0	0	0	0	0	0	6.81002e+06	317074	0	0	0	0	0	0	0	109000000	14500000	0	0	0
382	[4750]	4750	511.269	7.2	0	0	0	0	0	233852	0	0	0	1.66355e+06	0	0	0	0	0	0	0	0	0	0	0	0	0	0	0	0	0	0	0	0	0	0	0	0	0	0	0	0	0	0	25800000	1.89601e+06	0	0	0
383	[4884]	4884	459.274	9	0	0	0	0	0	0	0	0	0	0	0	0	0	0	0	0	0	0	0	0	0	0	0	0	0	0	0	0	0	0	0	4.74985e+06	13600000	0	0	0	0	0	0	0	0	0	0	0	0
384	[4942]	4942	473.29	11.2	0	0	0	0	0	0	0	0	0	0	0	0	0	0	0	0	0	0	0	0	0	0	0	0	0	0	0	0	0	0	0	873370	14200000	0	0	0	0	0	0	0	0	0	0	0	0
385	[4972]	4972	489.285	6.7	0	0	0	0	0	0	0	0	0	0	0	0	0	0	0	0	0	0	0	0	0	0	0	0	0	0	0	0	0	0	0	232313	2.32307e+06	0	0	0	0	0	0	0	0	0	0	0	0
386	[5042]	5042	923.458	14.2	0	0	0	0	0	0	0	0	0	0	4.48736e+06	0	0	0	0	0	0	0	0	0	0	0	0	0	0	0	0	0	0	0	0	0	0	0	0	0	0	0	0	0	0	0	0	0	0
386	[5042]	5042	923.458	14.2	0	0	0	0	0	0	0	0	0	0	4.48736e+06	0	0	0	0	0	0	0	0	0	0	0	0	0	0	0	0	0	0	0	0	0	0	0	0	0	0	0	0	0	0	0	0	0	0
387	[5045]	5045	645.231	7.8	0	0	0	0	0	0	0	0	0	0	3.00925e+06	0	0	0	0	0	0	0	0	0	0	0	0	0	0	0	0	0	0	0	0	0	0	0	0	0	0	0	0	0	0	0	0	0	0
387	[5045]	5045	645.231	7.8	0	0	0	0	0	0	0	0	0	0	3.00925e+06	0	0	0	0	0	0	0	0	0	0	0	0	0	0	0	0	0	0	0	0	0	0	0	0	0	0	0	0	0	0	0	0	0	0
388	[5052]	5052	653.259	5.9	0	0	0	0	0	0	0	0	0	0	2.19152e+06	570177	0	0	0	0	0	0	0	0	0	0	0	0	0	0	0	0	0	0	0	0	0	0	0	0	0	0	0	0	0	0	0	0	0
389	[5066]	5066	677.259	5.9	0	0	0	0	0	0	0	0	0	0	1.43464e+06	0	0	0	0	0	0	0	4.92884e+06	0	0	0	0	0	0	0	0	0	0	0	0	0	0	0	0	0	0	0	0	0	0	0	0	0	0
389	[5066]	5066	677.259	5.9	0	0	0	0	0	0	0	0	0	0	1.43464e+06	0	0	0	0	0	0	0	4.92884e+06	0	0	0	0	0	0	0	0	0	0	0	0	0	0	0	0	0	0	0	0	0	0	0	0	0	0
390	[5074]	5074	645.234	5.6	0	0	0	0	0	0	0	0	0	0	1.25992e+06	0	0	0	0	0	0	0	0	0	0	0	0	0	0	0	0	0	0	0	0	0	0	0	0	0	0	0	0	0	0	0	0	0	0
390	[5074]	5074	645.234	5.6	0	0	0	0	0	0	0	0	0	0	1.25992e+06	0	0	0	0	0	0	0	0	0	0	0	0	0	0	0	0	0	0	0	0	0	0	0	0	0	0	0	0	0	0	0	0	0	0
391	[5076]	5076	691.31	9.6	0	0	0	0	0	0	0	0	0	0	1.09636e+06	1.84075e+06	0	0	0	0	305561	9.03824e+06	16800000	2.28583e+06	0	235223	0	0	0	0	0	0	0	0	0	0	0	0	0	0	0	0	0	0	0	0	0	0	0
391	[5076]	5076	691.31	9.6	0	0	0	0	0	0	0	0	0	0	1.09636e+06	1.84075e+06	0	0	0	0	305561	9.03824e+06	16800000	2.28583e+06	0	235223	0	0	0	0	0	0	0	0	0	0	0	0	0	0	0	0	0	0	0	0	0	0	0
392	[5124]	5124	629.237	4.8	0	0	0	1.27679e+06	0	0	0	0	0	0	312199	0	0	0	0	0	275312	0	0	0	0	0	0	0	0	0	0	0	0	0	0	0	0	0	0	0	0	0	0	0	0	0	0	0	0
392	[5124]	5124	629.237	4.8	0	0	0	1.27679e+06	0	0	0	0	0	0	312199	0	0	0	0	0	275312	0	0	0	0	0	0	0	0	0	0	0	0	0	0	0	0	0	0	0	0	0	0	0	0	0	0	0	0
393	[5221]	5221	707.305	9	0	0	0	0	0	0	0	0	0	0	0	2.54413e+06	0	0	0	0	0	593102	1.73063e+06	0	0	0	0	0	0	0	0	0	0	0	0	0	0	0	0	0	0	0	0	0	0	0	0	0	0
394	[5255]	5255	679.275	6.7	0	0	0	0	0	0	0	0	0	0	0	717825	0	0	0	0	0	0	0	0	0	0	0	0	0	0	0	0	0	0	0	0	0	0	0	0	0	0	0	0	0	0	0	0	0
394	[5255]	5255	679.275	6.7	0	0	0	0	0	0	0	0	0	0	0	717825	0	0	0	0	0	0	0	0	0	0	0	0	0	0	0	0	0	0	0	0	0	0	0	0	0	0	0	0	0	0	0	0	0
395	[5297]	5297	455.279	11.3	0	0	0	0	0	0	0	0	0	0	0	214985	0	0	0	0	0	0	0	0	0	0	0	0	0	0	0	0	0	0	0	0	3.26053e+06	0	0	0	0	0	0	0	0	0	0	0	0
396	[5320]	5320	684.374	7.5	0	0	0	0	0	0	0	0	0	0	0	182386	0	0	0	0	5.80403e+06	0	0	0	0	0	0	0	14100000	0	0	0	0	0	0	0	0	0	0	0	0	0	0	0	0	0	0	0	0
396	[5320]	5320	684.374	7.5	0	0	0	0	0	0	0	0	0	0	0	182386	0	0	0	0	5.80403e+06	0	0	0	0	0	0	0	14100000	0	0	0	0	0	0	0	0	0	0	0	0	0	0	0	0	0	0	0	0
396	[5320]	5320	684.374	7.5	0	0	0	0	0	0	0	0	0	0	0	182386	0	0	0	0	5.80403e+06	0	0	0	0	0	0	0	14100000	0	0	0	0	0	0	0	0	0	0	0	0	0	0	0	0	0	0	0	0
397	[5645]	5645	709.32	10.1	0	0	0	0	0	335203	0	0	0	0	0	0	0	0	0	0	0	4.74586e+06	0	0	0	0	0	0	0	0	0	0	0	0	0	0	0	0	0	0	0	0	0	0	0	0	0	0	0
398	[5712]	5712	515.337	12.9	0	0	0	0	0	428300	0	0	0	0	0	0	0	0	0	0	0	0	0	0	0	0	0	0	0	0	0	0	0	0	0	0	0	0	0	0	0	0	0	0	3.42284e+06	0	0	0	0
399	[6070]	6070	641.332	11.7	0	0	0	0	0	0	0	0	0	0	0	0	0	0	0	0	0	0	0	0	0	0	0	0	0	0	0	0	341437	11900000	0	0	0	0	0	0	2.10571e+06	1.46949e+06	0	0	0	0	0	0	0
399	[6070]	6070	641.332	11.7	0	0	0	0	0	0	0	0	0	0	0	0	0	0	0	0	0	0	0	0	0	0	0	0	0	0	0	0	341437	11900000	0	0	0	0	0	0	2.10571e+06	1.46949e+06	0	0	0	0	0	0	0
400	[6251]	6251	601.337	6.4	0	0	0	0	0	0	0	0	0	0	0	0	0	0	0	0	0	0	0	0	0	0	0	0	0	0	0	0	0	0	0	0	0	0	0	0	0	201169	0	0	0	0	0	0	0
400	[6251]	6251	601.337	6.4	0	0	0	0	0	0	0	0	0	0	0	0	0	0	0	0	0	0	0	0	0	0	0	0	0	0	0	0	0	0	0	0	0	0	0	0	0	201169	0	0	0	0	0	0	0
401	[6515]	6515	673.357	6.4	0	0	0	1.49259e+06	0	0	0	0	0	0	0	0	0	0	0	0	0	0	0	0	0	0	0	0	5.09711e+06	0	0	0	0	0	0	0	0	0	0	0	0	0	0	0	0	0	0	0	0
401	[6515]	6515	673.357	6.4	0	0	0	1.49259e+06	0	0	0	0	0	0	0	0	0	0	0	0	0	0	0	0	0	0	0	0	5.09711e+06	0	0	0	0	0	0	0	0	0	0	0	0	0	0	0	0	0	0	0	0
401	[6515]	6515	673.357	6.4	0	0	0	1.49259e+06	0	0	0	0	0	0	0	0	0	0	0	0	0	0	0	0	0	0	0	0	5.09711e+06	0	0	0	0	0	0	0	0	0	0	0	0	0	0	0	0	0	0	0	0
402	[6695]	6695	573.248	3.9	0	0	0	0	0	0	0	0	0	0	0	0	0	0	0	1.4519e+06	1.28177e+06	0	0	0	0	210836	0	0	6.65847e+06	0	0	0	0	0	0	0	0	0	1.21744e+06	0	0	0	0	0	4.53047e+06	0	0	0	1.80545e+06
402	[6695]	6695	573.248	3.9	0	0	0	0	0	0	0	0	0	0	0	0	0	0	0	1.4519e+06	1.28177e+06	0	0	0	0	210836	0	0	6.65847e+06	0	0	0	0	0	0	0	0	0	1.21744e+06	0	0	0	0	0	4.53047e+06	0	0	0	1.80545e+06
402	[6695]	6695	573.248	3.9	0	0	0	0	0	0	0	0	0	0	0	0	0	0	0	1.4519e+06	1.28177e+06	0	0	0	0	210836	0	0	6.65847e+06	0	0	0	0	0	0	0	0	0	1.21744e+06	0	0	0	0	0	4.53047e+06	0	0	0	1.80545e+06
402	[6695]	6695	573.248	3.9	0	0	0	0	0	0	0	0	0	0	0	0	0	0	0	1.4519e+06	1.28177e+06	0	0	0	0	210836	0	0	6.65847e+06	0	0	0	0	0	0	0	0	0	1.21744e+06	0	0	0	0	0	4.53047e+06	0	0	0	1.80545e+06
403	[6794]	6794	739.333	6.2	0	0	0	0	0	0	0	0	0	0	0	0	0	0	0	0	2.98974e+06	6.01853e+06	0	0	0	0	0	0	0	0	0	0	0	0	0	0	0	674559	0	0	0	0	0	0	0	0	0	0	0
403	[6794]	6794	739.333	6.2	0	0	0	0	0	0	0	0	0	0	0	0	0	0	0	0	2.98974e+06	6.01853e+06	0	0	0	0	0	0	0	0	0	0	0	0	0	0	0	674559	0	0	0	0	0	0	0	0	0	0	0
404	[7226]	7226	692.364	11.1	0	0	0	0	0	0	0	0	0	0	0	0	0	0	0	0	0	0	0	0	0	0	0	0	0	0	0	368977	1.5296e+06	1.76595e+06	0	0	0	0	0	0	1.50058e+06	0	0	0	0	0	0	0	0
404	[7226]	7226	692.364	11.1	0	0	0	0	0	0	0	0	0	0	0	0	0	0	0	0	0	0	0	0	0	0	0	0	0	0	0	368977	1.5296e+06	1.76595e+06	0	0	0	0	0	0	1.50058e+06	0	0	0	0	0	0	0	0
405	[7421]	7421	865.306	7.8	0	0	0	0	0	0	0	0	0	0	0	0	0	0	0	0	0	1.15113e+06	6.17737e+06	1.05728e+06	0	0	0	0	0	0	0	0	0	0	0	0	0	0	0	0	0	0	0	0	0	0	0	0	0
406	[7512]	7512	740.327	7.8	0	0	0	0	0	0	0	0	0	0	0	0	0	0	0	0	0	0	1.72035e+06	347128	0	0	0	0	0	0	0	0	0	0	0	0	0	0	0	0	0	0	0	0	0	0	0	0	0
406	[7512]	7512	740.327	7.8	0	0	0	0	0	0	0	0	0	0	0	0	0	0	0	0	0	0	1.72035e+06	347128	0	0	0	0	0	0	0	0	0	0	0	0	0	0	0	0	0	0	0	0	0	0	0	0	0
407	[7684]	7684	473.29	9.4	0	0	0	0	0	0	0	0	0	0	0	0	0	0	0	0	0	0	0	0	0	0	0	0	0	0	0	0	0	0	0	0	5.1103e+06	0	0	0	0	0	0	0	0	0	0	0	0
408	[8031]	8031	663.316	12.2	0	0	0	0	0	0	0	0	0	0	0	0	0	0	0	0	0	0	0	0	2.09749e+06	0	0	0	0	0	0	0	0	0	0	0	0	0	0	0	0	0	0	0	0	0	0	0	0
408	[8031]	8031	663.316	12.2	0	0	0	0	0	0	0	0	0	0	0	0	0	0	0	0	0	0	0	0	2.09749e+06	0	0	0	0	0	0	0	0	0	0	0	0	0	0	0	0	0	0	0	0	0	0	0	0
409	[8042]	8042	683.306	6.9	0	0	0	0	0	0	0	0	0	0	0	0	0	0	0	0	0	260414	0	0	1.94945e+06	0	0	0	0	0	0	0	0	0	0	0	0	0	0	0	0	0	0	0	0	0	0	0	0
409	[8042]	8042	683.306	6.9	0	0	0	0	0	0	0	0	0	0	0	0	0	0	0	0	0	260414	0	0	1.94945e+06	0	0	0	0	0	0	0	0	0	0	0	0	0	0	0	0	0	0	0	0	0	0	0	0
410	[8050]	8050	679.275	4.5	0	0	0	0	0	0	0	0	0	0	0	0	0	0	0	0	0	0	520891	0	2.28184e+06	0	0	0	0	0	0	0	0	0	0	0	0	0	0	0	0	0	0	0	0	0	0	0	0
410	[8050]	8050	679.275	4.5	0	0	0	0	0	0	0	0	0	0	0	0	0	0	0	0	0	0	520891	0	2.28184e+06	0	0	0	0	0	0	0	0	0	0	0	0	0	0	0	0	0	0	0	0	0	0	0	0
411	[8062]	8062	698.317	5.8	0	0	0	0	0	0	0	0	0	0	0	0	0	0	0	0	0	0	0	0	1.12428e+06	0	0	0	0	0	0	0	0	0	0	0	0	0	0	0	0	0	0	0	0	0	0	0	0
411	[8062]	8062	698.317	5.8	0	0	0	0	0	0	0	0	0	0	0	0	0	0	0	0	0	0	0	0	1.12428e+06	0	0	0	0	0	0	0	0	0	0	0	0	0	0	0	0	0	0	0	0	0	0	0	0
412	[8142]	8142	679.369	9.5	0	0	0	0	0	0	0	0	0	0	0	0	0	0	0	0	0	0	0	0	0	0	0	0	0	0	0	0	0	0	0	0	0	0	0	0	0	0	0	0	0	0	0	0	0
412	[8142]	8142	679.369	9.5	0	0	0	0	0	0	0	0	0	0	0	0	0	0	0	0	0	0	0	0	0	0	0	0	0	0	0	0	0	0	0	0	0	0	0	0	0	0	0	0	0	0	0	0	0
413	[8247]	8247	643.347	12.3	0	0	0	0	0	0	0	0	0	0	0	0	0	0	0	0	0	0	0	0	0	0	0	0	475456	0	0	0	5.5108e+06	251243	0	0	0	0	0	0	0	0	0	0	0	0	0	0	0
413	[8247]	8247	643.347	12.3	0	0	0	0	0	0	0	0	0	0	0	0	0	0	0	0	0	0	0	0	0	0	0	0	475456	0	0	0	5.5108e+06	251243	0	0	0	0	0	0	0	0	0	0	0	0	0	0	0
414	[8266]	8266	641.332	11.9	0	0	0	0	0	0	0	0	0	0	0	0	0	0	0	0	0	0	0	0	0	0	0	0	0	0	0	0	9.22246e+06	564753	0	0	0	0	0	0	0	0	0	0	0	0	0	0	144917
414	[8266]	8266	641.332	11.9	0	0	0	0	0	0	0	0	0	0	0	0	0	0	0	0	0	0	0	0	0	0	0	0	0	0	0	0	9.22246e+06	564753	0	0	0	0	0	0	0	0	0	0	0	0	0	0	144917
415	[8548]	8548	647.284	10.4	0	0	0	0	0	0	0	0	0	0	0	0	0	0	0	0	0	2.15251e+06	0	0	0	5.01596e+06	0	0	0	0	0	0	0	0	0	0	0	0	0	0	0	0	0	0	0	0	0	0	0
415	[8548]	8548	647.284	10.4	0	0	0	0	0	0	0	0	0	0	0	0	0	0	0	0	0	2.15251e+06	0	0	0	5.01596e+06	0	0	0	0	0	0	0	0	0	0	0	0	0	0	0	0	0	0	0	0	0	0	0
416	[8812]	8812	515.301	10.1	0	0	0	0	0	0	0	0	0	0	0	0	0	0	0	0	0	0	0	0	0	0	0	0	0	0	0	0	735401	0	0	0	0	0	0	0	0	0	0	0	4.61125e+06	0	0	0	0
416	[8812]	8812	515.301	10.1	0	0	0	0	0	0	0	0	0	0	0	0	0	0	0	0	0	0	0	0	0	0	0	0	0	0	0	0	735401	0	0	0	0	0	0	0	0	0	0	0	4.61125e+06	0	0	0	0
416	[8812]	8812	515.301	10.1	0	0	0	0	0	0	0	0	0	0	0	0	0	0	0	0	0	0	0	0	0	0	0	0	0	0	0	0	735401	0	0	0	0	0	0	0	0	0	0	0	4.61125e+06	0	0	0	0
417	[8876]	8876	515.301	12.9	0	0	0	0	0	0	0	0	0	0	0	0	0	0	0	0	0	0	0	0	0	0	0	0	0	0	0	0	0	0	0	0	0	0	0	0	0	0	0	0	193365	0	0	0	0
418	[8922]	8922	907.447	13.4	0	0	0	0	0	0	0	0	0	0	0	0	0	0	0	0	0	0	6.77665e+06	0	0	0	0	0	0	0	0	0	0	0	0	0	0	0	0	0	0	0	0	0	0	0	0	0	0
419	[8923]	8923	712.332	9.3	0	0	0	0	0	0	0	0	0	0	0	0	0	0	0	0	2.33625e+06	0	8.63459e+06	0	0	0	0	0	537320	0	0	0	0	0	0	0	0	0	0	0	0	0	0	0	0	0	0	0	0
419	[8923]	8923	712.332	9.3	0	0	0	0	0	0	0	0	0	0	0	0	0	0	0	0	2.33625e+06	0	8.63459e+06	0	0	0	0	0	537320	0	0	0	0	0	0	0	0	0	0	0	0	0	0	0	0	0	0	0	0
420	[8931]	8931	710.316	7.9	0	0	0	0	0	0	0	0	0	0	0	0	0	0	0	0	666189	0	6.95966e+06	0	0	0	0	0	0	0	0	0	0	0	0	0	0	0	0	0	0	0	0	0	0	0	0	0	0
420	[8931]	8931	710.316	7.9	0	0	0	0	0	0	0	0	0	0	0	0	0	0	0	0	666189	0	6.95966e+06	0	0	0	0	0	0	0	0	0	0	0	0	0	0	0	0	0	0	0	0	0	0	0	0	0	0
421	[8934]	8934	687.28	10.4	0	0	0	0	0	0	0	0	0	0	0	0	0	0	0	0	0	0	5.98387e+06	0	0	0	0	0	0	0	0	0	0	0	0	0	0	0	0	0	0	0	0	0	0	0	0	0	0
421	[8934]	8934	687.28	10.4	0	0	0	0	0	0	0	0	0	0	0	0	0	0	0	0	0	0	5.98387e+06	0	0	0	0	0	0	0	0	0	0	0	0	0	0	0	0	0	0	0	0	0	0	0	0	0	0
422	[8936]	8936	723.3	7.9	0	0	0	0	0	0	0	0	0	0	0	0	0	0	0	0	0	0	10700000	0	0	0	0	0	0	0	0	0	0	0	0	0	0	0	0	0	0	0	0	0	0	0	0	0	0
422	[8936]	8936	723.3	7.9	0	0	0	0	0	0	0	0	0	0	0	0	0	0	0	0	0	0	10700000	0	0	0	0	0	0	0	0	0	0	0	0	0	0	0	0	0	0	0	0	0	0	0	0	0	0
423	[8937]	8937	661.263	9.6	0	0	0	0	0	0	0	0	0	0	0	0	0	0	0	0	0	0	6.74924e+06	0	0	0	0	0	0	0	0	0	0	0	0	0	0	0	0	0	0	0	0	0	0	0	0	0	0
423	[8937]	8937	661.263	9.6	0	0	0	0	0	0	0	0	0	0	0	0	0	0	0	0	0	0	6.74924e+06	0	0	0	0	0	0	0	0	0	0	0	0	0	0	0	0	0	0	0	0	0	0	0	0	0	0
424	[8939]	8939	751.295	5.3	0	0	0	0	0	0	0	0	0	0	0	0	0	0	0	0	0	0	10800000	0	0	0	0	0	0	0	0	0	0	0	0	0	0	0	0	0	0	0	0	0	0	0	0	0	0
425	[8948]	8948	753.311	6.3	0	0	0	0	0	0	0	0	0	0	0	0	0	0	0	0	0	0	9.30078e+06	0	0	0	0	0	0	0	0	0	0	0	0	0	0	0	0	0	0	0	0	0	0	0	0	0	0
426	[8950]	8950	617.258	5.5	0	0	0	0	0	0	0	0	0	0	0	0	0	0	0	0	0	0	3.09482e+06	0	0	0	0	0	0	0	0	0	1.73684e+06	0	0	0	0	0	0	0	0	0	0	0	0	0	0	0	0
426	[8950]	8950	617.258	5.5	0	0	0	0	0	0	0	0	0	0	0	0	0	0	0	0	0	0	3.09482e+06	0	0	0	0	0	0	0	0	0	1.73684e+06	0	0	0	0	0	0	0	0	0	0	0	0	0	0	0	0
427	[8958]	8958	768.322	7.4	0	0	0	0	0	0	0	0	0	0	0	0	0	0	142594	0	0	0	6.675e+06	0	0	0	0	0	0	0	0	0	0	0	0	0	0	0	0	0	0	0	0	0	0	0	0	0	0
427	[8958]	8958	768.322	7.4	0	0	0	0	0	0	0	0	0	0	0	0	0	0	142594	0	0	0	6.675e+06	0	0	0	0	0	0	0	0	0	0	0	0	0	0	0	0	0	0	0	0	0	0	0	0	0	0
428	[8959]	8959	721.284	5.1	0	0	0	0	0	0	0	0	0	0	0	0	0	0	0	0	0	0	8.51394e+06	0	0	0	0	0	0	0	0	0	0	0	0	0	0	0	0	0	0	0	0	0	0	0	0	0	0
428	[8959]	8959	721.284	5.1	0	0	0	0	0	0	0	0	0	0	0	0	0	0	0	0	0	0	8.51394e+06	0	0	0	0	0	0	0	0	0	0	0	0	0	0	0	0	0	0	0	0	0	0	0	0	0	0
429	[8964]	8964	751.296	4.2	0	0	0	0	0	0	0	0	0	0	0	0	0	0	0	0	0	0	2.97052e+06	0	0	0	0	0	0	0	0	0	0	0	0	0	0	0	0	0	0	0	0	0	0	0	0	0	0
430	[8967]	8967	733.285	5.6	0	0	0	0	0	0	0	0	0	0	0	0	0	0	0	0	0	0	2.65382e+06	0	0	0	0	0	0	0	0	0	0	0	0	0	0	0	0	0	0	0	0	0	0	0	0	0	0
430	[8967]	8967	733.285	5.6	0	0	0	0	0	0	0	0	0	0	0	0	0	0	0	0	0	0	2.65382e+06	0	0	0	0	0	0	0	0	0	0	0	0	0	0	0	0	0	0	0	0	0	0	0	0	0	0
431	[8977]	8977	721.284	4	0	0	0	0	0	0	0	0	0	0	0	0	0	0	0	0	0	0	2.16667e+06	0	0	0	0	0	0	0	0	0	0	0	0	0	0	0	0	0	0	0	0	0	0	0	0	0	0
431	[8977]	8977	721.284	4	0	0	0	0	0	0	0	0	0	0	0	0	0	0	0	0	0	0	2.16667e+06	0	0	0	0	0	0	0	0	0	0	0	0	0	0	0	0	0	0	0	0	0	0	0	0	0	0
432	[8982]	8982	719.268	5.6	0	0	0	0	0	0	0	0	0	0	0	0	0	0	0	0	0	0	978133	0	0	0	0	0	0	0	0	0	0	0	0	0	0	0	0	0	0	0	0	0	0	0	0	0	0
433	[8991]	8991	703.274	5.4	0	0	0	0	0	0	0	0	0	0	0	0	0	0	0	0	0	0	2.70949e+06	0	0	0	0	0	0	0	0	0	0	0	0	0	0	0	0	0	0	0	0	0	0	0	0	0	0
433	[8991]	8991	703.274	5.4	0	0	0	0	0	0	0	0	0	0	0	0	0	0	0	0	0	0	2.70949e+06	0	0	0	0	0	0	0	0	0	0	0	0	0	0	0	0	0	0	0	0	0	0	0	0	0	0
434	[9012]	9012	749.279	5.8	0	0	0	0	0	0	0	0	0	0	0	0	0	0	0	0	0	0	2.1019e+06	0	0	0	0	0	0	0	0	0	0	0	0	0	0	0	0	0	0	0	0	0	0	0	0	0	0
435	[9027]	9027	707.305	8.2	0	0	0	0	0	0	0	0	0	0	0	0	0	0	0	0	0	0	4.57681e+06	0	0	0	0	0	0	0	0	0	0	0	0	0	0	0	0	0	0	0	0	0	0	0	0	0	0
435	[9027]	9027	707.305	8.2	0	0	0	0	0	0	0	0	0	0	0	0	0	0	0	0	0	0	4.57681e+06	0	0	0	0	0	0	0	0	0	0	0	0	0	0	0	0	0	0	0	0	0	0	0	0	0	0
436	[9034]	9034	754.342	8	0	0	0	0	0	0	0	0	0	0	0	0	0	0	0	0	0	0	1.19002e+06	0	0	0	0	0	0	0	0	0	0	0	0	0	0	0	0	0	0	0	0	0	0	0	0	0	0
437	[9038]	9038	961.529	14.2	0	0	0	0	0	0	0	0	0	0	0	0	0	0	0	0	0	0	1.0192e+06	0	0	0	0	0	0	0	0	0	0	0	0	0	0	0	0	0	0	0	0	0	0	0	0	0	0
437	[9038]	9038	961.529	14.2	0	0	0	0	0	0	0	0	0	0	0	0	0	0	0	0	0	0	1.0192e+06	0	0	0	0	0	0	0	0	0	0	0	0	0	0	0	0	0	0	0	0	0	0	0	0	0	0
438	[9048]	9048	710.317	8.5	0	0	0	0	0	0	0	0	0	0	0	0	0	0	0	0	0	0	2.23682e+06	0	0	0	0	0	0	0	0	0	0	0	0	0	0	0	0	0	0	0	0	0	0	0	0	0	0
438	[9048]	9048	710.317	8.5	0	0	0	0	0	0	0	0	0	0	0	0	0	0	0	0	0	0	2.23682e+06	0	0	0	0	0	0	0	0	0	0	0	0	0	0	0	0	0	0	0	0	0	0	0	0	0	0
439	[9055]	9055	751.295	7.3	0	0	0	0	0	0	0	0	0	0	0	0	0	0	0	0	0	0	2.36682e+06	0	0	0	0	0	0	0	0	0	0	0	0	0	0	0	0	0	0	0	0	0	0	0	0	0	0
440	[9060]	9060	691.311	6	0	0	0	0	0	0	0	0	0	0	0	0	0	0	0	0	384080	1.84338e+06	820569	0	0	0	0	0	0	0	0	0	0	0	0	0	0	0	0	0	0	0	0	0	0	0	0	0	0
440	[9060]	9060	691.311	6	0	0	0	0	0	0	0	0	0	0	0	0	0	0	0	0	384080	1.84338e+06	820569	0	0	0	0	0	0	0	0	0	0	0	0	0	0	0	0	0	0	0	0	0	0	0	0	0	0
441	[9071]	9071	594.289	4.8	0	0	0	0	0	0	0	0	0	0	0	0	0	0	0	0	0	0	492280	0	0	0	0	0	0	0	0	0	0	0	0	0	0	0	0	0	0	0	0	0	0	0	0	0	0
442	[9084]	9084	617.257	4.6	0	0	0	0	0	0	0	0	0	0	0	0	0	0	0	0	0	0	769466	0	0	0	0	0	0	0	0	0	0	0	0	0	0	0	0	0	0	0	0	0	0	0	0	0	0
443	[9095]	9095	723.3	3.1	0	0	0	0	0	0	0	0	0	0	0	0	0	0	0	0	0	0	2.64523e+06	0	0	0	0	0	0	0	0	0	0	0	0	0	0	0	0	0	0	0	0	0	0	0	0	0	0
443	[9095]	9095	723.3	3.1	0	0	0	0	0	0	0	0	0	0	0	0	0	0	0	0	0	0	2.64523e+06	0	0	0	0	0	0	0	0	0	0	0	0	0	0	0	0	0	0	0	0	0	0	0	0	0	0
444	[9113]	9113	617.295	5.4	0	0	0	0	0	0	0	0	0	0	0	0	0	0	0	0	0	0	559694	0	0	0	0	0	0	0	0	0	0	0	0	0	0	0	0	0	0	0	0	0	0	0	0	0	0
444	[9113]	9113	617.295	5.4	0	0	0	0	0	0	0	0	0	0	0	0	0	0	0	0	0	0	559694	0	0	0	0	0	0	0	0	0	0	0	0	0	0	0	0	0	0	0	0	0	0	0	0	0	0
445	[9209]	9209	698.316	9.3	0	0	0	0	0	0	0	0	0	0	0	0	0	0	0	0	0	219025	164107	0	0	0	0	0	0	0	0	0	0	0	0	0	0	0	0	0	0	0	0	0	0	0	0	0	0
445	[9209]	9209	698.316	9.3	0	0	0	0	0	0	0	0	0	0	0	0	0	0	0	0	0	219025	164107	0	0	0	0	0	0	0	0	0	0	0	0	0	0	0	0	0	0	0	0	0	0	0	0	0	0
446	[9507]	9507	696.337	7.2	0	0	0	0	0	0	0	0	0	0	0	0	0	0	0	0	1.78584e+06	0	0	0	0	0	0	0	0	0	0	0	0	0	0	0	0	0	0	0	0	0	0	0	0	0	0	0	0
446	[9507]	9507	696.337	7.2	0	0	0	0	0	0	0	0	0	0	0	0	0	0	0	0	1.78584e+06	0	0	0	0	0	0	0	0	0	0	0	0	0	0	0	0	0	0	0	0	0	0	0	0	0	0	0	0
447	[9531]	9531	784.353	8.2	0	0	0	0	0	0	0	0	0	0	0	0	0	0	176068	0	1.16316e+06	0	0	0	0	0	0	0	0	0	0	0	0	0	0	0	0	0	0	0	0	0	0	0	0	0	0	0	0
448	[9563]	9563	675.244	3	0	0	0	0	0	0	0	0	0	0	0	0	0	0	0	0	367969	0	0	0	0	0	0	0	0	0	0	0	0	0	0	0	0	0	0	0	0	0	0	0	0	0	0	0	0
448	[9563]	9563	675.244	3	0	0	0	0	0	0	0	0	0	0	0	0	0	0	0	0	367969	0	0	0	0	0	0	0	0	0	0	0	0	0	0	0	0	0	0	0	0	0	0	0	0	0	0	0	0
449	[9674]	9674	573.306	10.9	0	0	0	0	0	0	0	0	0	0	0	0	0	0	0	0	0	0	0	0	0	0	0	0	902196	0	0	0	4.30614e+06	5.79512e+06	0	0	0	0	0	0	0	0	0	0	0	0	0	0	0
449	[9674]	9674	573.306	10.9	0	0	0	0	0	0	0	0	0	0	0	0	0	0	0	0	0	0	0	0	0	0	0	0	902196	0	0	0	4.30614e+06	5.79512e+06	0	0	0	0	0	0	0	0	0	0	0	0	0	0	0
450	[9706]	9706	389.196	9.3	0	0	0	0	0	0	0	0	0	0	0	0	0	0	0	0	0	0	0	0	0	0	0	0	0	0	0	0	0	2.6436e+06	0	0	0	0	0	0	0	0	0	0	0	0	0	0	0
451	[9709]	9709	601.265	3.1	0	0	0	0	0	0	0	0	0	0	0	0	0	0	0	0	0	0	0	0	0	0	0	0	0	0	0	0	0	2.03604e+06	0	0	0	0	0	0	0	0	0	0	0	0	0	0	0
451	[9709]	9709	601.265	3.1	0	0	0	0	0	0	0	0	0	0	0	0	0	0	0	0	0	0	0	0	0	0	0	0	0	0	0	0	0	2.03604e+06	0	0	0	0	0	0	0	0	0	0	0	0	0	0	0
452	[9718]	9718	389.196	3.1	0	0	0	0	0	0	0	0	0	0	0	0	0	0	0	0	0	0	0	0	0	0	0	0	0	0	0	0	0	4.34549e+06	0	0	0	0	0	0	0	0	0	0	0	0	0	0	0
453	[9727]	9727	603.279	4.6	0	0	0	0	0	0	0	0	0	0	0	0	0	0	0	0	0	0	0	0	0	0	0	0	0	0	0	0	0	1.09024e+06	0	0	0	0	0	0	0	0	0	0	0	0	0	0	0
453	[9727]	9727	603.279	4.6	0	0	0	0	0	0	0	0	0	0	0	0	0	0	0	0	0	0	0	0	0	0	0	0	0	0	0	0	0	1.09024e+06	0	0	0	0	0	0	0	0	0	0	0	0	0	0	0
454	[9759]	9759	599.248	4.2	0	0	0	0	0	0	0	0	0	0	0	0	0	0	0	0	0	0	0	0	0	0	0	0	0	0	0	0	0	864008	0	0	0	0	0	0	0	0	0	0	0	0	0	0	0
454	[9759]	9759	599.248	4.2	0	0	0	0	0	0	0	0	0	0	0	0	0	0	0	0	0	0	0	0	0	0	0	0	0	0	0	0	0	864008	0	0	0	0	0	0	0	0	0	0	0	0	0	0	0
455	[9795]	9795	587.287	9.1	0	0	0	0	0	0	0	0	0	0	0	0	0	0	0	0	0	0	0	0	0	0	0	0	0	0	0	0	0	223175	0	0	0	0	0	0	0	0	0	0	0	0	0	0	0
456	[10344]	10344	709.321	9.1	0	0	0	0	0	0	0	0	0	0	0	0	0	0	0	0	0	2.54083e+06	0	0	0	0	0	0	0	0	0	0	0	0	0	0	0	0	0	0	0	0	0	0	0	0	0	0	0
456	[10344]	10344	709.321	9.1	0	0	0	0	0	0	0	0	0	0	0	0	0	0	0	0	0	2.54083e+06	0	0	0	0	0	0	0	0	0	0	0	0	0	0	0	0	0	0	0	0	0	0	0	0	0	0	0
457	[10358]	10358	845.467	12.6	0	0	0	0	0	0	0	0	0	0	0	0	0	0	0	0	0	2.02427e+06	0	0	0	0	0	0	0	0	0	0	0	0	0	0	0	0	0	0	0	0	0	0	0	0	0	0	0
458	[11578]	11578	900.525	14.5	0	0	0	0	0	0	0	0	0	0	0	0	0	0	0	0	0	0	0	0	0	0	0	0	0	0	0	0	0	0	0	0	0	0	0	0	0	0	0	0	0	0	0	0	0
458	[11578]	11578	900.525	14.5	0	0	0	0	0	0	0	0	0	0	0	0	0	0	0	0	0	0	0	0	0	0	0	0	0	0	0	0	0	0	0	0	0	0	0	0	0	0	0	0	0	0	0	0	0
458	[11578]	11578	900.525	14.5	0	0	0	0	0	0	0	0	0	0	0	0	0	0	0	0	0	0	0	0	0	0	0	0	0	0	0	0	0	0	0	0	0	0	0	0	0	0	0	0	0	0	0	0	0
458	[11578]	11578	900.525	14.5	0	0	0	0	0	0	0	0	0	0	0	0	0	0	0	0	0	0	0	0	0	0	0	0	0	0	0	0	0	0	0	0	0	0	0	0	0	0	0	0	0	0	0	0	0
458	[11578]	11578	900.525	14.5	0	0	0	0	0	0	0	0	0	0	0	0	0	0	0	0	0	0	0	0	0	0	0	0	0	0	0	0	0	0	0	0	0	0	0	0	0	0	0	0	0	0	0	0	0
458	[11578]	11578	900.525	14.5	0	0	0	0	0	0	0	0	0	0	0	0	0	0	0	0	0	0	0	0	0	0	0	0	0	0	0	0	0	0	0	0	0	0	0	0	0	0	0	0	0	0	0	0	0
459	[11805]	11805	587.321	7	0	0	0	0	0	0	0	0	0	0	0	0	0	0	0	0	0	0	0	0	0	0	0	0	21400000	0	0	0	0	0	0	0	0	0	0	0	0	0	0	0	0	0	0	0	0
459	[11805]	11805	587.321	7	0	0	0	0	0	0	0	0	0	0	0	0	0	0	0	0	0	0	0	0	0	0	0	0	21400000	0	0	0	0	0	0	0	0	0	0	0	0	0	0	0	0	0	0	0	0
459	[11805]	11805	587.321	7	0	0	0	0	0	0	0	0	0	0	0	0	0	0	0	0	0	0	0	0	0	0	0	0	21400000	0	0	0	0	0	0	0	0	0	0	0	0	0	0	0	0	0	0	0	0
460	[11825]	11825	691.348	10.4	0	0	0	0	0	0	0	0	0	0	0	0	0	0	0	0	0	0	0	0	0	0	0	0	6.1476e+06	0	0	0	0	0	0	0	0	0	0	0	0	0	0	0	0	0	0	0	0
460	[11825]	11825	691.348	10.4	0	0	0	0	0	0	0	0	0	0	0	0	0	0	0	0	0	0	0	0	0	0	0	0	6.1476e+06	0	0	0	0	0	0	0	0	0	0	0	0	0	0	0	0	0	0	0	0
460	[11825]	11825	691.348	10.4	0	0	0	0	0	0	0	0	0	0	0	0	0	0	0	0	0	0	0	0	0	0	0	0	6.1476e+06	0	0	0	0	0	0	0	0	0	0	0	0	0	0	0	0	0	0	0	0
460	[11825]	11825	691.348	10.4	0	0	0	0	0	0	0	0	0	0	0	0	0	0	0	0	0	0	0	0	0	0	0	0	6.1476e+06	0	0	0	0	0	0	0	0	0	0	0	0	0	0	0	0	0	0	0	0
461	[11902]	11902	629.332	11.3	0	0	0	0	0	0	0	0	0	0	0	0	0	0	0	0	0	0	0	0	0	0	0	0	1.40877e+06	0	0	0	0	0	0	0	0	0	0	0	0	0	0	0	0	0	0	0	0
462	[1,23]	23	637.242	8.7	0	0	0	0	0	0	0	0	0	0	0	0	0	0	0	0	0	0	0	0	0	0	0	19000000	0	0	2.13134e+06	0	0	0	0	0	0	0	0	0	0	0	0	0	0	0	0	0	0
462	[1,23]	23	637.242	8.7	0	0	0	0	0	0	0	0	0	0	0	0	0	0	0	0	0	0	0	0	0	0	0	19000000	0	0	2.13134e+06	0	0	0	0	0	0	0	0	0	0	0	0	0	0	0	0	0	0
462	[1,23]	1	655.253	8.7	0	0	0	0	0	0	0	0	0	0	0	0	0	0	0	0	0	0	0	0	0	0	0	847000000	0	0	109000000	0	0	0	0	0	0	0	0	0	0	0	0	0	0	0	0	0	0
462	[1,23]	1	655.253	8.7	0	0	0	0	0	0	0	0	0	0	0	0	0	0	0	0	0	0	0	0	0	0	0	847000000	0	0	109000000	0	0	0	0	0	0	0	0	0	0	0	0	0	0	0	0	0	0
462	[1,23]	1	655.253	8.7	0	0	0	0	0	0	0	0	0	0	0	0	0	0	0	0	0	0	0	0	0	0	0	847000000	0	0	109000000	0	0	0	0	0	0	0	0	0	0	0	0	0	0	0	0	0	0
463	[4021,4026]	4026	343.154	8.8	0	0	0	0	0	0	0	0	0	0	0	0	395613	0	0	0	0	0	0	0	0	0	0	0	0	0	0	0	5.19587e+06	3.0826e+06	0	0	0	0	0	0	0	551573	0	0	0	0	0	0	0
463	[4021,4026]	4026	343.154	8.8	0	0	0	0	0	0	0	0	0	0	0	0	395613	0	0	0	0	0	0	0	0	0	0	0	0	0	0	0	5.19587e+06	3.0826e+06	0	0	0	0	0	0	0	551573	0	0	0	0	0	0	0
463	[4021,4026]	4021	361.164	8.8	0	0	0	0	0	0	0	0	0	0	0	0	399533	0	0	0	0	0	0	0	0	0	0	0	0	0	0	0	4.8047e+06	3.02497e+06	0	0	0	0	0	0	0	465708	0	0	0	0	0	0	0
463	[4021,4026]	4021	361.164	8.8	0	0	0	0	0	0	0	0	0	0	0	0	399533	0	0	0	0	0	0	0	0	0	0	0	0	0	0	0	4.8047e+06	3.02497e+06	0	0	0	0	0	0	0	465708	0	0	0	0	0	0	0
464	[11801]	11801	659.342	4	0	0	0	0	0	0	0	0	0	0	0	0	0	0	0	0	0	0	0	0	0	0	0	0	23800000	0	0	0	0	0	0	0	0	0	0	0	0	0	0	0	0	0	0	0	0
464	[11801]	11801	659.342	4	0	0	0	0	0	0	0	0	0	0	0	0	0	0	0	0	0	0	0	0	0	0	0	0	23800000	0	0	0	0	0	0	0	0	0	0	0	0	0	0	0	0	0	0	0	0
465	[2611,2614]	2614	505.185	4.3	0	0	6.55585e+06	0	0	0	0	0	0	0	0	0	0	0	0	0	0	0	0	0	0	0	0	0	0	0	0	0	0	0	0	0	0	0	0	0	0	0	0	0	0	0	0	0	0
465	[2611,2614]	2611	523.196	4.3	0	0	13700000	0	0	0	0	0	0	0	0	0	0	0	0	0	0	0	0	0	0	0	0	0	0	0	0	0	0	0	0	0	0	0	0	0	0	0	0	0	0	0	0	0	0
466	[294,861]	294	637.337	12.8	242000000	11700000	0	51600000	20900000	6.66127e+06	18400000	37200000	15000000	1.91142e+06	121000000	172000000	0	6.98149e+06	0	310349	12700000	0	0	0	8.00944e+06	0	0	1.25862e+06	30200000	0	0	0	0	0	2.03502e+06	791725	0	0	19400000	0	0	2.73581e+06	0	0	527000000	27600000	458285	0	3.54117e+06
466	[294,861]	294	637.337	12.8	242000000	11700000	0	51600000	20900000	6.66127e+06	18400000	37200000	15000000	1.91142e+06	121000000	172000000	0	6.98149e+06	0	310349	12700000	0	0	0	8.00944e+06	0	0	1.25862e+06	30200000	0	0	0	0	0	2.03502e+06	791725	0	0	19400000	0	0	2.73581e+06	0	0	527000000	27600000	458285	0	3.54117e+06
466	[294,861]	861	655.347	12.8	1.21311e+06	0	0	0	327658	0	420177	214151	0	0	0	471195	0	0	0	0	250899	0	0	0	196293	0	0	0	0	0	525915	0	0	0	0	0	0	0	0	0	0	574573	0	0	11200000	1.56581e+06	0	0	0
467	[3466]	3466	311.164	4.5	0	0	0	0	212363	0	0	0	0	583760	0	0	0	0	0	0	0	0	0	0	0	0	0	0	0	0	0	0	445560	48000000	0	591545	2.93949e+06	0	0	0	0	0	0	0	0	0	0	0	0
468	[4869]	4869	311.164	12	0	0	0	0	0	897856	0	0	0	158625	0	0	0	0	0	0	0	0	0	0	0	0	0	0	0	0	0	0	0	2.88775e+06	0	3.84591e+06	13200000	0	0	0	0	0	0	0	52000000	6.3908e+06	0	0	0
469	[6261]	6261	573.248	4.1	0	0	0	0	0	0	0	0	0	0	0	0	0	0	0	755485	344235	0	0	0	0	207298	0	0	36400000	0	0	0	0	0	0	0	0	0	198294	0	0	0	0	0	0	6.97164e+06	0	0	1.23247e+06
469	[6261]	6261	573.248	4.1	0	0	0	0	0	0	0	0	0	0	0	0	0	0	0	755485	344235	0	0	0	0	207298	0	0	36400000	0	0	0	0	0	0	0	0	0	198294	0	0	0	0	0	0	6.97164e+06	0	0	1.23247e+06
470	[1083]	1083	529.208	3.7	0	0	0	0	0	0	0	4.64175e+06	0	0	0	0	0	0	0	0	0	0	0	0	0	0	0	0	0	0	0	0	0	0	0	0	0	0	0	0	0	0	0	0	0	0	0	0	0
470	[1083]	1083	529.208	3.7	0	0	0	0	0	0	0	4.64175e+06	0	0	0	0	0	0	0	0	0	0	0	0	0	0	0	0	0	0	0	0	0	0	0	0	0	0	0	0	0	0	0	0	0	0	0	0	0
470	[1083]	1083	529.208	3.7	0	0	0	0	0	0	0	4.64175e+06	0	0	0	0	0	0	0	0	0	0	0	0	0	0	0	0	0	0	0	0	0	0	0	0	0	0	0	0	0	0	0	0	0	0	0	0	0
471	[3231]	3231	427.246	11.2	0	420563	0	0	0	0	0	0	0	0	0	0	0	0	0	0	0	0	0	348184	317077	0	371054	0	0	0	0	0	0	0	0	0	1.11765e+06	0	452857	0	0	0	165079	1.40752e+06	0	0	0	0	0
472	[3851]	3851	533.311	8.1	0	0	0	0	0	0	0	0	0	0	0	0	1.40687e+06	0	0	0	0	0	0	0	0	0	0	0	7.35221e+06	0	0	0	0	0	0	0	0	0	0	0	0	0	0	0	927698	0	0	0	0
472	[3851]	3851	533.311	8.1	0	0	0	0	0	0	0	0	0	0	0	0	1.40687e+06	0	0	0	0	0	0	0	0	0	0	0	7.35221e+06	0	0	0	0	0	0	0	0	0	0	0	0	0	0	0	927698	0	0	0	0
473	[4727]	4727	473.29	4.5	0	0	0	0	0	0	0	0	0	495300	0	0	0	0	0	0	0	0	0	0	0	0	0	0	0	0	0	0	0	0	0	488777	3.36947e+06	0	0	0	0	0	0	0	0	0	0	0	0
473	[4727]	4727	473.29	4.5	0	0	0	0	0	0	0	0	0	495300	0	0	0	0	0	0	0	0	0	0	0	0	0	0	0	0	0	0	0	0	0	488777	3.36947e+06	0	0	0	0	0	0	0	0	0	0	0	0
474	[4856]	4856	473.29	10.6	0	0	0	0	0	0	0	0	0	187324	0	0	0	0	0	0	0	0	0	0	0	0	0	0	0	0	0	0	0	0	0	2.83455e+06	15200000	0	0	0	0	0	0	0	0	0	0	0	0
474	[4856]	4856	473.29	10.6	0	0	0	0	0	0	0	0	0	187324	0	0	0	0	0	0	0	0	0	0	0	0	0	0	0	0	0	0	0	0	0	2.83455e+06	15200000	0	0	0	0	0	0	0	0	0	0	0	0
475	[5535]	5535	313.18	4.3	0	0	0	0	0	7.98908e+06	0	0	0	0	0	0	0	0	0	0	0	0	0	0	0	0	0	0	0	0	0	0	0	0	0	0	0	0	0	0	0	0	0	0	0	0	0	0	0
475	[5535]	5535	313.18	4.3	0	0	0	0	0	7.98908e+06	0	0	0	0	0	0	0	0	0	0	0	0	0	0	0	0	0	0	0	0	0	0	0	0	0	0	0	0	0	0	0	0	0	0	0	0	0	0	0
476	[5590]	5590	313.18	5.3	0	0	0	0	0	1.64999e+06	0	0	0	0	0	0	0	0	0	0	0	0	0	0	0	0	0	0	0	0	0	0	0	0	0	0	0	0	0	0	0	0	0	0	0	0	0	0	0
477	[6272]	6272	433.2	5.1	0	0	0	0	0	0	0	0	0	0	0	0	0	0	0	0	0	0	0	0	0	0	0	0	0	0	0	0	0	0	0	0	349156	0	0	0	0	0	0	0	4.50515e+06	4.42225e+06	0	0	0
478	[6294]	6294	311.164	5	0	0	0	0	0	0	0	0	0	0	0	0	0	0	0	0	0	0	0	0	0	0	0	0	0	0	0	0	0	6.4674e+06	0	0	0	0	0	0	0	0	0	0	2.81185e+06	1.17131e+06	0	0	0
479	[6505]	6505	481.186	4.9	0	0	0	998626	0	0	0	0	0	0	0	0	0	0	0	0	0	0	0	0	0	0	0	0	0	0	0	0	0	0	0	0	0	0	0	0	0	0	0	0	0	0	0	0	0
479	[6505]	6505	481.186	4.9	0	0	0	998626	0	0	0	0	0	0	0	0	0	0	0	0	0	0	0	0	0	0	0	0	0	0	0	0	0	0	0	0	0	0	0	0	0	0	0	0	0	0	0	0	0
480	[6574]	6574	481.186	5.1	0	0	0	507595	0	0	0	0	0	0	0	0	0	0	0	0	0	0	0	0	0	0	0	0	0	0	0	0	0	0	0	0	0	0	0	0	0	0	0	0	0	0	0	0	0
480	[6574]	6574	481.186	5.1	0	0	0	507595	0	0	0	0	0	0	0	0	0	0	0	0	0	0	0	0	0	0	0	0	0	0	0	0	0	0	0	0	0	0	0	0	0	0	0	0	0	0	0	0	0
481	[8680]	8680	745.379	8.2	0	0	0	0	0	0	0	0	0	0	0	0	0	0	0	0	0	0	0	0	0	0	0	0	0	0	0	0	0	0	0	0	0	0	0	0	0	0	0	0	0	0	0	0	0
482	[8810]	8810	327.159	11.4	0	0	0	0	0	0	0	0	0	0	0	0	0	0	0	0	0	0	0	0	0	0	0	0	0	0	0	0	0	0	0	0	0	0	0	0	0	0	0	0	4.3404e+06	0	0	0	0
483	[8889]	8889	329.174	1.9	0	0	0	0	0	0	0	0	0	0	0	0	0	0	0	0	0	0	0	0	0	0	0	0	4.35603e+06	0	0	0	0	0	0	0	0	0	0	0	0	0	0	0	154139	0	0	0	0
483	[8889]	8889	329.174	1.9	0	0	0	0	0	0	0	0	0	0	0	0	0	0	0	0	0	0	0	0	0	0	0	0	4.35603e+06	0	0	0	0	0	0	0	0	0	0	0	0	0	0	0	154139	0	0	0	0
484	[9314]	9314	621.363	10.2	0	0	0	0	0	0	0	0	0	0	0	0	0	0	0	0	0	0	0	0	0	0	0	0	0	0	0	0	0	0	0	0	0	0	0	0	0	0	0	0	0	0	0	0	0
484	[9314]	9314	621.363	10.2	0	0	0	0	0	0	0	0	0	0	0	0	0	0	0	0	0	0	0	0	0	0	0	0	0	0	0	0	0	0	0	0	0	0	0	0	0	0	0	0	0	0	0	0	0
485	[9683]	9683	371.185	7	0	0	0	0	0	0	0	0	0	0	0	0	0	0	0	0	0	0	0	0	0	0	0	0	0	0	0	0	0	2.33699e+06	0	0	0	0	0	0	0	0	0	0	0	0	0	0	0
485	[9683]	9683	371.185	7	0	0	0	0	0	0	0	0	0	0	0	0	0	0	0	0	0	0	0	0	0	0	0	0	0	0	0	0	0	2.33699e+06	0	0	0	0	0	0	0	0	0	0	0	0	0	0	0
486	[9783]	9783	389.196	4.4	0	0	0	0	0	0	0	0	0	0	0	0	0	0	0	0	0	0	0	0	0	0	0	0	0	0	0	0	775399	281653	0	0	0	0	0	0	0	0	0	0	0	0	0	0	0
487	[10787]	10787	619.347	9.3	0	0	0	0	0	0	0	0	0	0	0	0	0	0	0	0	0	0	0	0	0	0	0	0	0	0	0	0	0	0	0	0	0	0	0	0	0	0	0	0	0	0	0	0	0
488	[10920]	10920	721.357	12.4	0	0	0	0	0	0	0	0	0	0	0	0	0	0	0	0	0	0	0	0	0	0	0	0	0	0	0	0	0	0	0	0	0	0	0	0	0	0	0	0	0	0	0	0	0
488	[10920]	10920	721.357	12.4	0	0	0	0	0	0	0	0	0	0	0	0	0	0	0	0	0	0	0	0	0	0	0	0	0	0	0	0	0	0	0	0	0	0	0	0	0	0	0	0	0	0	0	0	0
488	[10920]	10920	721.357	12.4	0	0	0	0	0	0	0	0	0	0	0	0	0	0	0	0	0	0	0	0	0	0	0	0	0	0	0	0	0	0	0	0	0	0	0	0	0	0	0	0	0	0	0	0	0
489	[12138]	12138	677.352	9.7	0	0	0	0	0	0	0	0	0	0	0	0	0	0	0	0	0	0	0	0	0	0	0	0	0	0	0	0	0	0	0	0	0	0	0	0	0	0	0	0	0	0	0	0	0
490	[181]	181	577.242	6.9	0	0	0	0	0	0	0	0	0	0	0	0	0	0	0	0	0	0	0	0	0	0	0	3.44572e+06	0	0	0	0	0	0	0	0	0	0	0	0	0	0	0	0	0	0	0	0	0
490	[181]	181	577.242	6.9	0	0	0	0	0	0	0	0	0	0	0	0	0	0	0	0	0	0	0	0	0	0	0	3.44572e+06	0	0	0	0	0	0	0	0	0	0	0	0	0	0	0	0	0	0	0	0	0
491	[3250]	3250	497.289	10.8	0	167643	0	0	0	0	0	0	0	716506	0	0	0	0	0	0	0	0	0	0	0	0	0	0	0	0	0	0	0	0	0	0	0	0	0	0	0	0	0	0	2.31822e+06	268880	0	0	0
492	[3435]	3435	389.196	7.8	0	0	0	0	750193	0	0	0	0	0	0	0	0	0	0	0	0	0	0	0	0	0	0	0	0	0	0	0	0	7.36778e+06	0	0	0	0	0	0	0	0	0	0	0	0	0	0	560656
493	[4855]	4855	471.275	9.1	0	0	0	0	0	0	0	0	0	217405	0	0	0	0	0	0	0	0	0	0	0	0	0	0	0	0	0	0	0	0	0	544710	4.95848e+06	0	0	0	0	0	0	0	0	0	0	0	0
494	[4937]	4937	489.285	8.6	0	0	0	0	0	0	0	0	0	0	0	0	0	0	0	531969	0	0	0	0	0	0	0	0	0	0	0	0	0	0	0	869118	2.33079e+06	0	0	0	0	0	0	0	0	0	0	0	0
495	[5004]	5004	487.269	9	0	0	0	0	0	0	0	0	0	0	0	488223	0	0	0	0	0	0	0	0	0	0	0	0	0	0	0	0	0	0	0	218348	3.22128e+06	0	0	0	0	0	0	0	0	0	0	0	0
495	[5004]	5004	487.269	9	0	0	0	0	0	0	0	0	0	0	0	488223	0	0	0	0	0	0	0	0	0	0	0	0	0	0	0	0	0	0	0	218348	3.22128e+06	0	0	0	0	0	0	0	0	0	0	0	0
496	[5258]	5258	619.254	8.2	0	0	0	0	0	0	0	0	0	0	0	375427	0	0	0	0	0	0	0	0	0	0	0	0	0	0	0	0	0	0	0	0	0	0	0	0	0	0	0	0	0	0	0	0	0
497	[7699]	7699	501.322	12.3	0	0	0	0	0	0	0	0	0	0	0	0	0	0	0	0	0	0	0	0	0	0	0	0	0	0	0	0	0	0	0	0	2.25639e+06	0	0	0	0	0	0	0	0	0	0	0	0
498	[7704]	7704	473.29	14.6	0	0	0	0	0	0	0	0	0	0	0	0	0	0	0	0	0	0	0	0	0	0	0	0	0	0	0	0	0	0	0	0	1.28989e+06	0	0	0	0	0	0	0	0	0	0	0	0
499	[9758]	9758	405.191	6.7	0	0	0	0	0	0	0	0	0	0	0	0	0	0	0	0	0	0	0	0	0	0	0	0	0	0	0	0	0	1.0747e+06	0	0	0	0	0	0	0	0	0	0	0	0	0	0	0
500	[9698,9710]	9710	371.185	6.8	0	0	0	0	0	0	0	0	0	0	0	0	0	0	0	0	0	0	0	0	0	0	0	0	0	0	0	0	0	1.56916e+06	0	0	0	0	0	0	0	0	0	0	0	0	0	0	0
500	[9698,9710]	9710	371.185	6.8	0	0	0	0	0	0	0	0	0	0	0	0	0	0	0	0	0	0	0	0	0	0	0	0	0	0	0	0	0	1.56916e+06	0	0	0	0	0	0	0	0	0	0	0	0	0	0	0
500	[9698,9710]	9698	389.196	6.8	0	0	0	0	0	0	0	0	0	0	0	0	0	0	0	0	0	0	0	0	0	0	0	0	0	0	0	0	0	1.78994e+06	0	0	0	0	0	0	0	0	0	0	0	0	0	0	0
501	[10977]	10977	701.388	9.3	0	0	0	0	0	0	0	0	0	0	0	0	0	0	0	0	0	0	0	0	0	0	0	0	0	0	0	0	0	0	0	0	0	0	0	0	0	0	0	0	0	0	0	0	0
502	[11911,11968]	11968	635.322	4.3	0	0	0	0	0	0	0	0	0	0	0	0	0	0	0	0	0	0	0	0	0	0	0	0	679189	0	0	0	0	0	0	0	0	0	0	0	0	0	0	0	0	0	0	0	0
502	[11911,11968]	11968	635.322	4.3	0	0	0	0	0	0	0	0	0	0	0	0	0	0	0	0	0	0	0	0	0	0	0	0	679189	0	0	0	0	0	0	0	0	0	0	0	0	0	0	0	0	0	0	0	0
502	[11911,11968]	11911	653.332	4.3	0	0	0	0	0	0	0	0	0	0	0	0	0	0	0	0	0	0	0	0	0	0	0	0	2.38998e+06	0	0	0	0	0	0	0	0	0	0	0	0	0	0	0	0	0	0	0	0
503	[177]	177	487.233	4.4	0	1.76386e+06	520582	0	2.66991e+06	0	11000000	521508	5.04616e+06	0	0	13600000	0	0	0	0	0	0	0	0	0	0	0	2.27377e+06	257570	0	30900000	0	0	0	280982	0	172435	0	27000000	0	0	0	0	0	31000000	14700000	0	0	0
503	[177]	177	487.233	4.4	0	1.76386e+06	520582	0	2.66991e+06	0	11000000	521508	5.04616e+06	0	0	13600000	0	0	0	0	0	0	0	0	0	0	0	2.27377e+06	257570	0	30900000	0	0	0	280982	0	172435	0	27000000	0	0	0	0	0	31000000	14700000	0	0	0
503	[177]	177	487.233	4.4	0	1.76386e+06	520582	0	2.66991e+06	0	11000000	521508	5.04616e+06	0	0	13600000	0	0	0	0	0	0	0	0	0	0	0	2.27377e+06	257570	0	30900000	0	0	0	280982	0	172435	0	27000000	0	0	0	0	0	31000000	14700000	0	0	0
504	[901]	901	609.269	7.5	0	0	0	0	0	0	0	0	0	0	0	0	0	0	0	0	0	0	0	0	0	0	0	0	3.83718e+06	0	191032	0	0	0	0	0	0	0	0	0	0	0	0	0	0	0	0	0	0
504	[901]	901	609.269	7.5	0	0	0	0	0	0	0	0	0	0	0	0	0	0	0	0	0	0	0	0	0	0	0	0	3.83718e+06	0	191032	0	0	0	0	0	0	0	0	0	0	0	0	0	0	0	0	0	0
504	[901]	901	609.269	7.5	0	0	0	0	0	0	0	0	0	0	0	0	0	0	0	0	0	0	0	0	0	0	0	0	3.83718e+06	0	191032	0	0	0	0	0	0	0	0	0	0	0	0	0	0	0	0	0	0
504	[901]	901	609.269	7.5	0	0	0	0	0	0	0	0	0	0	0	0	0	0	0	0	0	0	0	0	0	0	0	0	3.83718e+06	0	191032	0	0	0	0	0	0	0	0	0	0	0	0	0	0	0	0	0	0
504	[901]	901	609.269	7.5	0	0	0	0	0	0	0	0	0	0	0	0	0	0	0	0	0	0	0	0	0	0	0	0	3.83718e+06	0	191032	0	0	0	0	0	0	0	0	0	0	0	0	0	0	0	0	0	0
505	[902]	902	633.27	7.1	0	0	0	0	0	0	0	0	0	0	2.43378e+06	0	0	0	0	0	0	0	0	0	0	0	0	0	0	0	256149	0	0	0	0	0	0	0	0	0	0	0	0	0	0	0	0	0	0
505	[902]	902	633.27	7.1	0	0	0	0	0	0	0	0	0	0	2.43378e+06	0	0	0	0	0	0	0	0	0	0	0	0	0	0	0	256149	0	0	0	0	0	0	0	0	0	0	0	0	0	0	0	0	0	0
505	[902]	902	633.27	7.1	0	0	0	0	0	0	0	0	0	0	2.43378e+06	0	0	0	0	0	0	0	0	0	0	0	0	0	0	0	256149	0	0	0	0	0	0	0	0	0	0	0	0	0	0	0	0	0	0
506	[962]	962	485.218	4.9	150000000	0	0	2.8789e+06	0	3.20852e+06	294000000	1200000000	8.60303e+06	0	358000000	0	0	8.09964e+06	0	0	0	0	0	0	0	0	0	0	0	0	0	0	0	0	0	2.6444e+06	14500000	0	44900000	0	0	0	0	1.65071e+06	0	1.52712e+06	0	2.1693e+06	2.01566e+06
506	[962]	962	485.218	4.9	150000000	0	0	2.8789e+06	0	3.20852e+06	294000000	1200000000	8.60303e+06	0	358000000	0	0	8.09964e+06	0	0	0	0	0	0	0	0	0	0	0	0	0	0	0	0	0	2.6444e+06	14500000	0	44900000	0	0	0	0	1.65071e+06	0	1.52712e+06	0	2.1693e+06	2.01566e+06
507	[996]	996	485.217	2.6	0	0	0	0	0	0	654123	13100000	0	0	1.04114e+06	0	0	0	0	0	0	0	0	0	0	0	0	0	0	0	0	0	0	0	0	0	0	0	168262	0	0	0	0	0	0	0	0	0	0
507	[996]	996	485.217	2.6	0	0	0	0	0	0	654123	13100000	0	0	1.04114e+06	0	0	0	0	0	0	0	0	0	0	0	0	0	0	0	0	0	0	0	0	0	0	0	168262	0	0	0	0	0	0	0	0	0	0
507	[996]	996	485.217	2.6	0	0	0	0	0	0	654123	13100000	0	0	1.04114e+06	0	0	0	0	0	0	0	0	0	0	0	0	0	0	0	0	0	0	0	0	0	0	0	168262	0	0	0	0	0	0	0	0	0	0
507	[996]	996	485.217	2.6	0	0	0	0	0	0	654123	13100000	0	0	1.04114e+06	0	0	0	0	0	0	0	0	0	0	0	0	0	0	0	0	0	0	0	0	0	0	0	168262	0	0	0	0	0	0	0	0	0	0
508	[1011]	1011	485.217	2.3	0	0	0	0	0	0	2.02284e+06	8.33753e+06	0	0	1.33141e+06	0	0	0	0	0	0	0	2.48507e+06	0	0	0	2.31551e+06	0	0	0	0	0	0	0	0	0	0	0	0	0	0	0	0	0	0	0	0	0	0
508	[1011]	1011	485.217	2.3	0	0	0	0	0	0	2.02284e+06	8.33753e+06	0	0	1.33141e+06	0	0	0	0	0	0	0	2.48507e+06	0	0	0	2.31551e+06	0	0	0	0	0	0	0	0	0	0	0	0	0	0	0	0	0	0	0	0	0	0
508	[1011]	1011	485.217	2.3	0	0	0	0	0	0	2.02284e+06	8.33753e+06	0	0	1.33141e+06	0	0	0	0	0	0	0	2.48507e+06	0	0	0	2.31551e+06	0	0	0	0	0	0	0	0	0	0	0	0	0	0	0	0	0	0	0	0	0	0
508	[1011]	1011	485.217	2.3	0	0	0	0	0	0	2.02284e+06	8.33753e+06	0	0	1.33141e+06	0	0	0	0	0	0	0	2.48507e+06	0	0	0	2.31551e+06	0	0	0	0	0	0	0	0	0	0	0	0	0	0	0	0	0	0	0	0	0	0
508	[1011]	1011	485.217	2.3	0	0	0	0	0	0	2.02284e+06	8.33753e+06	0	0	1.33141e+06	0	0	0	0	0	0	0	2.48507e+06	0	0	0	2.31551e+06	0	0	0	0	0	0	0	0	0	0	0	0	0	0	0	0	0	0	0	0	0	0
509	[1073]	1073	501.212	2.9	0	0	0	0	0	0	1.37403e+06	6.80751e+06	0	0	9.44544e+06	0	0	0	0	0	0	0	0	0	0	0	1.00911e+06	0	0	534449	0	0	0	0	0	0	0	0	0	0	0	0	0	0	0	0	0	0	0
509	[1073]	1073	501.212	2.9	0	0	0	0	0	0	1.37403e+06	6.80751e+06	0	0	9.44544e+06	0	0	0	0	0	0	0	0	0	0	0	1.00911e+06	0	0	534449	0	0	0	0	0	0	0	0	0	0	0	0	0	0	0	0	0	0	0
509	[1073]	1073	501.212	2.9	0	0	0	0	0	0	1.37403e+06	6.80751e+06	0	0	9.44544e+06	0	0	0	0	0	0	0	0	0	0	0	1.00911e+06	0	0	534449	0	0	0	0	0	0	0	0	0	0	0	0	0	0	0	0	0	0	0
509	[1073]	1073	501.212	2.9	0	0	0	0	0	0	1.37403e+06	6.80751e+06	0	0	9.44544e+06	0	0	0	0	0	0	0	0	0	0	0	1.00911e+06	0	0	534449	0	0	0	0	0	0	0	0	0	0	0	0	0	0	0	0	0	0	0
510	[1152]	1152	503.228	3.7	0	0	0	0	0	0	0	2.60005e+06	0	0	0	0	0	0	0	0	0	0	0	0	0	0	0	0	0	0	0	0	0	0	0	0	0	0	0	0	0	0	0	0	0	0	0	0	0
510	[1152]	1152	503.228	3.7	0	0	0	0	0	0	0	2.60005e+06	0	0	0	0	0	0	0	0	0	0	0	0	0	0	0	0	0	0	0	0	0	0	0	0	0	0	0	0	0	0	0	0	0	0	0	0	0
510	[1152]	1152	503.228	3.7	0	0	0	0	0	0	0	2.60005e+06	0	0	0	0	0	0	0	0	0	0	0	0	0	0	0	0	0	0	0	0	0	0	0	0	0	0	0	0	0	0	0	0	0	0	0	0	0
510	[1152]	1152	503.228	3.7	0	0	0	0	0	0	0	2.60005e+06	0	0	0	0	0	0	0	0	0	0	0	0	0	0	0	0	0	0	0	0	0	0	0	0	0	0	0	0	0	0	0	0	0	0	0	0	0
510	[1152]	1152	503.228	3.7	0	0	0	0	0	0	0	2.60005e+06	0	0	0	0	0	0	0	0	0	0	0	0	0	0	0	0	0	0	0	0	0	0	0	0	0	0	0	0	0	0	0	0	0	0	0	0	0
511	[1377]	1377	503.229	4.3	0	0	0	0	0	0	0	1.05243e+06	0	0	0	0	0	0	0	0	0	0	0	0	0	0	0	0	0	0	0	0	0	0	0	0	0	0	0	0	0	0	0	0	0	0	0	0	0
511	[1377]	1377	503.229	4.3	0	0	0	0	0	0	0	1.05243e+06	0	0	0	0	0	0	0	0	0	0	0	0	0	0	0	0	0	0	0	0	0	0	0	0	0	0	0	0	0	0	0	0	0	0	0	0	0
512	[1528]	1528	501.213	3	0	0	0	0	0	0	0	286243	0	0	0	0	0	0	0	0	0	0	0	0	0	0	0	0	0	0	0	0	0	0	0	0	0	0	0	0	0	0	0	0	0	0	0	0	0
512	[1528]	1528	501.213	3	0	0	0	0	0	0	0	286243	0	0	0	0	0	0	0	0	0	0	0	0	0	0	0	0	0	0	0	0	0	0	0	0	0	0	0	0	0	0	0	0	0	0	0	0	0
513	[3013]	3013	691.347	9.9	0	1.69645e+06	0	0	0	0	0	0	0	0	0	0	0	0	164572	0	0	0	0	0	0	0	0	0	3.85434e+06	0	0	0	0	0	0	0	0	0	0	0	0	0	0	0	0	0	0	0	0
513	[3013]	3013	691.347	9.9	0	1.69645e+06	0	0	0	0	0	0	0	0	0	0	0	0	164572	0	0	0	0	0	0	0	0	0	3.85434e+06	0	0	0	0	0	0	0	0	0	0	0	0	0	0	0	0	0	0	0	0
513	[3013]	3013	691.347	9.9	0	1.69645e+06	0	0	0	0	0	0	0	0	0	0	0	0	164572	0	0	0	0	0	0	0	0	0	3.85434e+06	0	0	0	0	0	0	0	0	0	0	0	0	0	0	0	0	0	0	0	0
513	[3013]	3013	691.347	9.9	0	1.69645e+06	0	0	0	0	0	0	0	0	0	0	0	0	164572	0	0	0	0	0	0	0	0	0	3.85434e+06	0	0	0	0	0	0	0	0	0	0	0	0	0	0	0	0	0	0	0	0
513	[3013]	3013	691.347	9.9	0	1.69645e+06	0	0	0	0	0	0	0	0	0	0	0	0	164572	0	0	0	0	0	0	0	0	0	3.85434e+06	0	0	0	0	0	0	0	0	0	0	0	0	0	0	0	0	0	0	0	0
514	[3261]	3261	327.159	9.3	0	187916	0	0	0	0	0	0	0	0	0	0	11400000	0	0	0	0	0	0	0	0	0	0	0	0	0	0	0	0	0	0	0	1.08167e+06	0	0	0	0	0	0	0	1.60534e+06	0	0	0	0
514	[3261]	3261	327.159	9.3	0	187916	0	0	0	0	0	0	0	0	0	0	11400000	0	0	0	0	0	0	0	0	0	0	0	0	0	0	0	0	0	0	0	1.08167e+06	0	0	0	0	0	0	0	1.60534e+06	0	0	0	0
515	[3532]	3532	566.368	9.4	0	0	0	0	0	0	0	0	0	0	0	0	27600000	0	0	339681	0	0	0	0	0	0	0	0	0	0	0	0	0	0	0	0	0	0	0	0	0	0	0	0	0	0	0	0	0
515	[3532]	3532	566.368	9.4	0	0	0	0	0	0	0	0	0	0	0	0	27600000	0	0	339681	0	0	0	0	0	0	0	0	0	0	0	0	0	0	0	0	0	0	0	0	0	0	0	0	0	0	0	0	0
515	[3532]	3532	566.368	9.4	0	0	0	0	0	0	0	0	0	0	0	0	27600000	0	0	339681	0	0	0	0	0	0	0	0	0	0	0	0	0	0	0	0	0	0	0	0	0	0	0	0	0	0	0	0	0
516	[3545]	3545	587.357	12.9	0	0	0	0	0	0	0	0	0	0	0	0	20000000	0	0	0	0	0	0	0	0	0	0	0	0	0	0	0	0	4.89646e+06	0	1.45388e+06	0	0	0	0	0	0	0	0	0	0	0	0	0
516	[3545]	3545	587.357	12.9	0	0	0	0	0	0	0	0	0	0	0	0	20000000	0	0	0	0	0	0	0	0	0	0	0	0	0	0	0	0	4.89646e+06	0	1.45388e+06	0	0	0	0	0	0	0	0	0	0	0	0	0
516	[3545]	3545	587.357	12.9	0	0	0	0	0	0	0	0	0	0	0	0	20000000	0	0	0	0	0	0	0	0	0	0	0	0	0	0	0	0	4.89646e+06	0	1.45388e+06	0	0	0	0	0	0	0	0	0	0	0	0	0
517	[3551]	3551	345.169	9.5	0	0	0	0	0	0	0	0	0	0	0	0	18700000	0	0	0	0	0	0	0	0	0	0	0	0	0	0	0	0	0	0	0	0	0	0	0	0	0	0	0	0	0	0	0	0
517	[3551]	3551	345.169	9.5	0	0	0	0	0	0	0	0	0	0	0	0	18700000	0	0	0	0	0	0	0	0	0	0	0	0	0	0	0	0	0	0	0	0	0	0	0	0	0	0	0	0	0	0	0	0
517	[3551]	3551	345.169	9.5	0	0	0	0	0	0	0	0	0	0	0	0	18700000	0	0	0	0	0	0	0	0	0	0	0	0	0	0	0	0	0	0	0	0	0	0	0	0	0	0	0	0	0	0	0	0
518	[3626]	3626	619.384	13.3	0	0	0	0	0	0	0	0	0	0	0	0	6.84786e+06	0	0	0	0	0	0	0	0	0	0	0	0	0	0	0	0	0	0	0	0	0	0	0	0	0	0	0	0	0	0	0	0
518	[3626]	3626	619.384	13.3	0	0	0	0	0	0	0	0	0	0	0	0	6.84786e+06	0	0	0	0	0	0	0	0	0	0	0	0	0	0	0	0	0	0	0	0	0	0	0	0	0	0	0	0	0	0	0	0
518	[3626]	3626	619.384	13.3	0	0	0	0	0	0	0	0	0	0	0	0	6.84786e+06	0	0	0	0	0	0	0	0	0	0	0	0	0	0	0	0	0	0	0	0	0	0	0	0	0	0	0	0	0	0	0	0
519	[3632]	3632	605.368	12.3	0	0	0	0	0	0	0	0	0	0	0	0	5.52232e+06	0	0	0	0	0	0	0	0	0	0	0	0	0	0	0	0	0	0	0	0	0	0	0	0	0	0	0	0	0	0	0	0
519	[3632]	3632	605.368	12.3	0	0	0	0	0	0	0	0	0	0	0	0	5.52232e+06	0	0	0	0	0	0	0	0	0	0	0	0	0	0	0	0	0	0	0	0	0	0	0	0	0	0	0	0	0	0	0	0
520	[3696]	3696	553.337	8.7	0	0	0	0	0	0	0	0	0	0	0	0	3.06322e+06	0	0	0	0	0	0	0	0	0	0	0	0	0	0	0	0	0	0	0	0	0	0	0	0	0	0	0	0	0	0	0	0
520	[3696]	3696	553.337	8.7	0	0	0	0	0	0	0	0	0	0	0	0	3.06322e+06	0	0	0	0	0	0	0	0	0	0	0	0	0	0	0	0	0	0	0	0	0	0	0	0	0	0	0	0	0	0	0	0
521	[4340]	4340	485.219	3.6	0	0	0	0	0	0	0	0	332067	0	0	0	0	0	0	0	0	0	0	0	0	0	0	0	0	0	0	0	0	0	0	0	0	0	0	0	0	0	0	0	0	0	0	0	0
521	[4340]	4340	485.219	3.6	0	0	0	0	0	0	0	0	332067	0	0	0	0	0	0	0	0	0	0	0	0	0	0	0	0	0	0	0	0	0	0	0	0	0	0	0	0	0	0	0	0	0	0	0	0
522	[4783,9957]	9957	609.269	3.4	0	0	0	0	0	0	0	0	0	0	0	0	0	0	0	182632	0	0	0	0	0	0	0	0	68000000	0	0	0	0	0	0	0	0	0	0	0	0	0	0	0	0	0	0	0	189723
522	[4783,9957]	9957	609.269	3.4	0	0	0	0	0	0	0	0	0	0	0	0	0	0	0	182632	0	0	0	0	0	0	0	0	68000000	0	0	0	0	0	0	0	0	0	0	0	0	0	0	0	0	0	0	0	189723
522	[4783,9957]	9957	609.269	3.4	0	0	0	0	0	0	0	0	0	0	0	0	0	0	0	182632	0	0	0	0	0	0	0	0	68000000	0	0	0	0	0	0	0	0	0	0	0	0	0	0	0	0	0	0	0	189723
522	[4783,9957]	9957	609.269	3.4	0	0	0	0	0	0	0	0	0	0	0	0	0	0	0	182632	0	0	0	0	0	0	0	0	68000000	0	0	0	0	0	0	0	0	0	0	0	0	0	0	0	0	0	0	0	189723
522	[4783,9957]	9957	609.269	3.4	0	0	0	0	0	0	0	0	0	0	0	0	0	0	0	182632	0	0	0	0	0	0	0	0	68000000	0	0	0	0	0	0	0	0	0	0	0	0	0	0	0	0	0	0	0	189723
522	[4783,9957]	9957	609.269	3.4	0	0	0	0	0	0	0	0	0	0	0	0	0	0	0	182632	0	0	0	0	0	0	0	0	68000000	0	0	0	0	0	0	0	0	0	0	0	0	0	0	0	0	0	0	0	189723
522	[4783,9957]	9957	609.269	3.4	0	0	0	0	0	0	0	0	0	0	0	0	0	0	0	182632	0	0	0	0	0	0	0	0	68000000	0	0	0	0	0	0	0	0	0	0	0	0	0	0	0	0	0	0	0	189723
522	[4783,9957]	9957	609.269	3.4	0	0	0	0	0	0	0	0	0	0	0	0	0	0	0	182632	0	0	0	0	0	0	0	0	68000000	0	0	0	0	0	0	0	0	0	0	0	0	0	0	0	0	0	0	0	189723
522	[4783,9957]	9957	609.269	3.4	0	0	0	0	0	0	0	0	0	0	0	0	0	0	0	182632	0	0	0	0	0	0	0	0	68000000	0	0	0	0	0	0	0	0	0	0	0	0	0	0	0	0	0	0	0	189723
522	[4783,9957]	9957	609.269	3.4	0	0	0	0	0	0	0	0	0	0	0	0	0	0	0	182632	0	0	0	0	0	0	0	0	68000000	0	0	0	0	0	0	0	0	0	0	0	0	0	0	0	0	0	0	0	189723
522	[4783,9957]	4783	640.311	3.4	0	0	0	0	0	0	0	0	0	232818	0	0	0	0	0	559478	0	0	0	0	0	0	0	0	20600000	0	0	0	0	0	0	0	0	0	0	0	0	0	0	0	0	0	0	0	237548
522	[4783,9957]	4783	640.311	3.4	0	0	0	0	0	0	0	0	0	232818	0	0	0	0	0	559478	0	0	0	0	0	0	0	0	20600000	0	0	0	0	0	0	0	0	0	0	0	0	0	0	0	0	0	0	0	237548
522	[4783,9957]	4783	640.311	3.4	0	0	0	0	0	0	0	0	0	232818	0	0	0	0	0	559478	0	0	0	0	0	0	0	0	20600000	0	0	0	0	0	0	0	0	0	0	0	0	0	0	0	0	0	0	0	237548
523	[5118]	5118	607.254	6.6	0	0	0	0	0	0	0	0	0	0	319818	0	0	0	0	0	0	0	0	0	0	0	0	0	0	0	0	0	0	0	0	0	0	0	0	0	0	0	0	0	449094	0	0	0	0
523	[5118]	5118	607.254	6.6	0	0	0	0	0	0	0	0	0	0	319818	0	0	0	0	0	0	0	0	0	0	0	0	0	0	0	0	0	0	0	0	0	0	0	0	0	0	0	0	0	449094	0	0	0	0
523	[5118]	5118	607.254	6.6	0	0	0	0	0	0	0	0	0	0	319818	0	0	0	0	0	0	0	0	0	0	0	0	0	0	0	0	0	0	0	0	0	0	0	0	0	0	0	0	0	449094	0	0	0	0
523	[5118]	5118	607.254	6.6	0	0	0	0	0	0	0	0	0	0	319818	0	0	0	0	0	0	0	0	0	0	0	0	0	0	0	0	0	0	0	0	0	0	0	0	0	0	0	0	0	449094	0	0	0	0
523	[5118]	5118	607.254	6.6	0	0	0	0	0	0	0	0	0	0	319818	0	0	0	0	0	0	0	0	0	0	0	0	0	0	0	0	0	0	0	0	0	0	0	0	0	0	0	0	0	449094	0	0	0	0
523	[5118]	5118	607.254	6.6	0	0	0	0	0	0	0	0	0	0	319818	0	0	0	0	0	0	0	0	0	0	0	0	0	0	0	0	0	0	0	0	0	0	0	0	0	0	0	0	0	449094	0	0	0	0
524	[6271]	6271	886.509	14.9	0	0	0	0	0	0	0	0	0	0	0	0	0	0	0	0	0	0	0	0	0	0	0	0	0	0	0	0	0	0	0	0	0	0	0	0	0	0	0	0	0	10800000	0	0	0
524	[6271]	6271	886.509	14.9	0	0	0	0	0	0	0	0	0	0	0	0	0	0	0	0	0	0	0	0	0	0	0	0	0	0	0	0	0	0	0	0	0	0	0	0	0	0	0	0	0	10800000	0	0	0
524	[6271]	6271	886.509	14.9	0	0	0	0	0	0	0	0	0	0	0	0	0	0	0	0	0	0	0	0	0	0	0	0	0	0	0	0	0	0	0	0	0	0	0	0	0	0	0	0	0	10800000	0	0	0
525	[6302,11579]	6302	609.269	6.3	0	0	0	0	0	0	0	0	0	0	0	0	0	0	0	716235	432990	0	0	0	0	0	0	0	2.38317e+06	0	0	0	0	0	0	0	179556	0	1.45104e+06	0	0	0	0	0	347318	1.1227e+06	0	0	1.34845e+06
525	[6302,11579]	6302	609.269	6.3	0	0	0	0	0	0	0	0	0	0	0	0	0	0	0	716235	432990	0	0	0	0	0	0	0	2.38317e+06	0	0	0	0	0	0	0	179556	0	1.45104e+06	0	0	0	0	0	347318	1.1227e+06	0	0	1.34845e+06
525	[6302,11579]	6302	609.269	6.3	0	0	0	0	0	0	0	0	0	0	0	0	0	0	0	716235	432990	0	0	0	0	0	0	0	2.38317e+06	0	0	0	0	0	0	0	179556	0	1.45104e+06	0	0	0	0	0	347318	1.1227e+06	0	0	1.34845e+06
525	[6302,11579]	6302	609.269	6.3	0	0	0	0	0	0	0	0	0	0	0	0	0	0	0	716235	432990	0	0	0	0	0	0	0	2.38317e+06	0	0	0	0	0	0	0	179556	0	1.45104e+06	0	0	0	0	0	347318	1.1227e+06	0	0	1.34845e+06
525	[6302,11579]	6302	609.269	6.3	0	0	0	0	0	0	0	0	0	0	0	0	0	0	0	716235	432990	0	0	0	0	0	0	0	2.38317e+06	0	0	0	0	0	0	0	179556	0	1.45104e+06	0	0	0	0	0	347318	1.1227e+06	0	0	1.34845e+06
525	[6302,11579]	11579	640.311	6.3	0	0	0	0	0	0	0	0	0	0	0	0	0	0	0	0	0	0	0	0	0	0	0	0	0	0	0	0	0	0	0	0	0	0	0	0	0	0	0	0	0	0	0	0	0
526	[6307]	6307	591.259	6.4	0	0	0	0	0	0	0	0	0	0	0	0	0	0	0	189111	0	0	0	0	0	0	0	0	1.22651e+06	0	0	0	0	0	0	0	0	0	1.27103e+06	0	0	0	0	0	207350	948881	0	0	644705
526	[6307]	6307	591.259	6.4	0	0	0	0	0	0	0	0	0	0	0	0	0	0	0	189111	0	0	0	0	0	0	0	0	1.22651e+06	0	0	0	0	0	0	0	0	0	1.27103e+06	0	0	0	0	0	207350	948881	0	0	644705
526	[6307]	6307	591.259	6.4	0	0	0	0	0	0	0	0	0	0	0	0	0	0	0	189111	0	0	0	0	0	0	0	0	1.22651e+06	0	0	0	0	0	0	0	0	0	1.27103e+06	0	0	0	0	0	207350	948881	0	0	644705
526	[6307]	6307	591.259	6.4	0	0	0	0	0	0	0	0	0	0	0	0	0	0	0	189111	0	0	0	0	0	0	0	0	1.22651e+06	0	0	0	0	0	0	0	0	0	1.27103e+06	0	0	0	0	0	207350	948881	0	0	644705
526	[6307]	6307	591.259	6.4	0	0	0	0	0	0	0	0	0	0	0	0	0	0	0	189111	0	0	0	0	0	0	0	0	1.22651e+06	0	0	0	0	0	0	0	0	0	1.27103e+06	0	0	0	0	0	207350	948881	0	0	644705
527	[8248]	8248	638.389	7.8	0	0	0	0	0	0	0	0	0	0	0	0	0	0	0	0	0	0	0	0	0	0	0	0	0	0	0	0	0	0	0	0	0	0	0	0	0	0	0	0	0	0	0	0	0
528	[9929]	9929	535.326	9.3	0	0	0	0	0	0	0	0	0	0	0	0	0	0	0	613671	0	0	0	0	0	0	0	0	0	0	0	0	0	0	0	0	0	0	0	0	0	0	0	0	0	0	0	0	0
528	[9929]	9929	535.326	9.3	0	0	0	0	0	0	0	0	0	0	0	0	0	0	0	613671	0	0	0	0	0	0	0	0	0	0	0	0	0	0	0	0	0	0	0	0	0	0	0	0	0	0	0	0	0
529	[11666,11687]	11687	619.326	7.2	0	0	0	0	0	0	0	0	0	0	0	0	0	0	0	0	0	0	0	0	0	0	0	0	19100000	0	0	0	0	0	0	0	0	0	0	0	0	0	0	0	0	0	0	0	0
529	[11666,11687]	11687	619.326	7.2	0	0	0	0	0	0	0	0	0	0	0	0	0	0	0	0	0	0	0	0	0	0	0	0	19100000	0	0	0	0	0	0	0	0	0	0	0	0	0	0	0	0	0	0	0	0
529	[11666,11687]	11687	619.326	7.2	0	0	0	0	0	0	0	0	0	0	0	0	0	0	0	0	0	0	0	0	0	0	0	0	19100000	0	0	0	0	0	0	0	0	0	0	0	0	0	0	0	0	0	0	0	0
529	[11666,11687]	11666	637.336	7.2	0	0	0	0	0	0	0	0	0	0	0	0	0	0	0	0	0	0	0	0	0	0	0	0	28100000	0	0	0	0	0	0	0	0	0	0	0	0	0	0	0	0	0	0	0	0
530	[11800,11818]	11800	743.472	14.2	0	0	0	0	0	0	0	0	0	0	0	0	0	0	0	0	0	0	0	0	0	0	0	0	40800000	0	0	0	0	0	0	0	0	0	0	0	0	0	0	0	0	0	0	0	0
530	[11800,11818]	11800	743.472	14.2	0	0	0	0	0	0	0	0	0	0	0	0	0	0	0	0	0	0	0	0	0	0	0	0	40800000	0	0	0	0	0	0	0	0	0	0	0	0	0	0	0	0	0	0	0	0
530	[11800,11818]	11800	743.472	14.2	0	0	0	0	0	0	0	0	0	0	0	0	0	0	0	0	0	0	0	0	0	0	0	0	40800000	0	0	0	0	0	0	0	0	0	0	0	0	0	0	0	0	0	0	0	0
530	[11800,11818]	11818	760.498	14.2	0	0	0	0	0	0	0	0	0	0	0	0	0	0	0	0	0	0	0	0	0	0	0	0	9.08614e+06	0	0	0	0	0	0	0	0	0	0	0	0	0	0	0	0	0	0	0	0
530	[11800,11818]	11818	760.498	14.2	0	0	0	0	0	0	0	0	0	0	0	0	0	0	0	0	0	0	0	0	0	0	0	0	9.08614e+06	0	0	0	0	0	0	0	0	0	0	0	0	0	0	0	0	0	0	0	0
530	[11800,11818]	11818	760.498	14.2	0	0	0	0	0	0	0	0	0	0	0	0	0	0	0	0	0	0	0	0	0	0	0	0	9.08614e+06	0	0	0	0	0	0	0	0	0	0	0	0	0	0	0	0	0	0	0	0
531	[11845]	11845	809.446	9.8	0	0	0	0	0	0	0	0	0	0	0	0	0	0	0	0	0	0	0	0	0	0	0	0	4.5863e+06	0	0	0	0	0	0	0	0	0	0	0	0	0	0	0	0	0	0	0	0
531	[11845]	11845	809.446	9.8	0	0	0	0	0	0	0	0	0	0	0	0	0	0	0	0	0	0	0	0	0	0	0	0	4.5863e+06	0	0	0	0	0	0	0	0	0	0	0	0	0	0	0	0	0	0	0	0
531	[11845]	11845	809.446	9.8	0	0	0	0	0	0	0	0	0	0	0	0	0	0	0	0	0	0	0	0	0	0	0	0	4.5863e+06	0	0	0	0	0	0	0	0	0	0	0	0	0	0	0	0	0	0	0	0
531	[11845]	11845	809.446	9.8	0	0	0	0	0	0	0	0	0	0	0	0	0	0	0	0	0	0	0	0	0	0	0	0	4.5863e+06	0	0	0	0	0	0	0	0	0	0	0	0	0	0	0	0	0	0	0	0
531	[11845]	11845	809.446	9.8	0	0	0	0	0	0	0	0	0	0	0	0	0	0	0	0	0	0	0	0	0	0	0	0	4.5863e+06	0	0	0	0	0	0	0	0	0	0	0	0	0	0	0	0	0	0	0	0
532	[11863]	11863	708.374	9.8	0	0	0	0	0	0	0	0	0	0	0	0	0	0	0	0	0	0	0	0	0	0	0	0	2.94818e+06	0	0	0	0	0	0	0	0	0	0	0	0	0	0	0	0	0	0	0	0
532	[11863]	11863	708.374	9.8	0	0	0	0	0	0	0	0	0	0	0	0	0	0	0	0	0	0	0	0	0	0	0	0	2.94818e+06	0	0	0	0	0	0	0	0	0	0	0	0	0	0	0	0	0	0	0	0
532	[11863]	11863	708.374	9.8	0	0	0	0	0	0	0	0	0	0	0	0	0	0	0	0	0	0	0	0	0	0	0	0	2.94818e+06	0	0	0	0	0	0	0	0	0	0	0	0	0	0	0	0	0	0	0	0
532	[11863]	11863	708.374	9.8	0	0	0	0	0	0	0	0	0	0	0	0	0	0	0	0	0	0	0	0	0	0	0	0	2.94818e+06	0	0	0	0	0	0	0	0	0	0	0	0	0	0	0	0	0	0	0	0
532	[11863]	11863	708.374	9.8	0	0	0	0	0	0	0	0	0	0	0	0	0	0	0	0	0	0	0	0	0	0	0	0	2.94818e+06	0	0	0	0	0	0	0	0	0	0	0	0	0	0	0	0	0	0	0	0
533	[1437]	1437	663.279	7.1	0	0	0	351254	0	0	0	856063	0	0	208456	240852	0	0	0	0	0	0	892722	0	1.38888e+06	916799	0	0	370519	0	0	0	0	0	0	0	0	0	0	0	0	0	0	0	0	0	0	0	0
533	[1437]	1437	663.279	7.1	0	0	0	351254	0	0	0	856063	0	0	208456	240852	0	0	0	0	0	0	892722	0	1.38888e+06	916799	0	0	370519	0	0	0	0	0	0	0	0	0	0	0	0	0	0	0	0	0	0	0	0
534	[1680]	1680	663.28	7.2	0	0	0	0	0	0	586607	520463	0	0	724724	0	0	0	0	0	0	0	632892	0	348634	0	0	0	0	0	0	0	0	0	0	0	0	0	0	0	0	0	0	0	0	0	0	0	0
534	[1680]	1680	663.28	7.2	0	0	0	0	0	0	586607	520463	0	0	724724	0	0	0	0	0	0	0	632892	0	348634	0	0	0	0	0	0	0	0	0	0	0	0	0	0	0	0	0	0	0	0	0	0	0	0
535	[2423]	2423	505.243	1.8	0	0	0	0	0	0	320014	0	0	0	0	0	0	0	0	0	325935	0	0	0	0	0	0	0	20600000	0	0	0	0	0	0	0	0	0	0	0	0	0	0	0	0	0	0	0	0
535	[2423]	2423	505.243	1.8	0	0	0	0	0	0	320014	0	0	0	0	0	0	0	0	0	325935	0	0	0	0	0	0	0	20600000	0	0	0	0	0	0	0	0	0	0	0	0	0	0	0	0	0	0	0	0
535	[2423]	2423	505.243	1.8	0	0	0	0	0	0	320014	0	0	0	0	0	0	0	0	0	325935	0	0	0	0	0	0	0	20600000	0	0	0	0	0	0	0	0	0	0	0	0	0	0	0	0	0	0	0	0
536	[11867]	11867	573.306	5.9	0	0	0	0	0	0	0	0	0	0	0	0	0	0	0	0	0	0	0	0	0	0	0	0	1.89353e+06	0	0	0	0	0	0	0	0	0	0	0	0	0	0	0	0	0	0	0	0
536	[11867]	11867	573.306	5.9	0	0	0	0	0	0	0	0	0	0	0	0	0	0	0	0	0	0	0	0	0	0	0	0	1.89353e+06	0	0	0	0	0	0	0	0	0	0	0	0	0	0	0	0	0	0	0	0
536	[11867]	11867	573.306	5.9	0	0	0	0	0	0	0	0	0	0	0	0	0	0	0	0	0	0	0	0	0	0	0	0	1.89353e+06	0	0	0	0	0	0	0	0	0	0	0	0	0	0	0	0	0	0	0	0
536	[11867]	11867	573.306	5.9	0	0	0	0	0	0	0	0	0	0	0	0	0	0	0	0	0	0	0	0	0	0	0	0	1.89353e+06	0	0	0	0	0	0	0	0	0	0	0	0	0	0	0	0	0	0	0	0
536	[11867]	11867	573.306	5.9	0	0	0	0	0	0	0	0	0	0	0	0	0	0	0	0	0	0	0	0	0	0	0	0	1.89353e+06	0	0	0	0	0	0	0	0	0	0	0	0	0	0	0	0	0	0	0	0
536	[11867]	11867	573.306	5.9	0	0	0	0	0	0	0	0	0	0	0	0	0	0	0	0	0	0	0	0	0	0	0	0	1.89353e+06	0	0	0	0	0	0	0	0	0	0	0	0	0	0	0	0	0	0	0	0
537	[11870]	11870	645.327	3.3	0	0	0	0	0	0	0	0	0	0	0	0	0	0	0	0	0	0	0	0	0	0	0	0	1.91505e+06	0	0	0	0	0	0	0	0	0	0	0	0	0	0	0	0	0	0	0	0
537	[11870]	11870	645.327	3.3	0	0	0	0	0	0	0	0	0	0	0	0	0	0	0	0	0	0	0	0	0	0	0	0	1.91505e+06	0	0	0	0	0	0	0	0	0	0	0	0	0	0	0	0	0	0	0	0
537	[11870]	11870	645.327	3.3	0	0	0	0	0	0	0	0	0	0	0	0	0	0	0	0	0	0	0	0	0	0	0	0	1.91505e+06	0	0	0	0	0	0	0	0	0	0	0	0	0	0	0	0	0	0	0	0
538	[3555]	3555	499.304	9.5	0	0	0	0	0	0	0	0	0	0	0	0	16100000	0	0	0	0	0	0	0	0	0	0	0	0	0	0	0	0	0	0	0	0	0	0	0	0	0	0	0	0	0	0	0	0
538	[3555]	3555	499.304	9.5	0	0	0	0	0	0	0	0	0	0	0	0	16100000	0	0	0	0	0	0	0	0	0	0	0	0	0	0	0	0	0	0	0	0	0	0	0	0	0	0	0	0	0	0	0	0
539	[1241]	1241	529.208	3.1	0	0	0	0	0	0	0	1.84531e+06	0	0	0	0	0	0	0	0	0	0	0	0	0	0	0	0	0	0	0	0	0	0	0	0	0	0	0	0	0	0	0	0	0	0	0	0	0
539	[1241]	1241	529.208	3.1	0	0	0	0	0	0	0	1.84531e+06	0	0	0	0	0	0	0	0	0	0	0	0	0	0	0	0	0	0	0	0	0	0	0	0	0	0	0	0	0	0	0	0	0	0	0	0	0
540	[1432]	1432	344.243	2.6	0	2.04823e+06	3.67396e+06	0	2.30629e+06	851633	902469	1.16501e+06	3.54419e+06	0	0	1.25164e+06	5.09044e+06	3.65221e+06	1.99654e+06	1.52349e+06	1.9751e+06	0	0	0	649998	1.00172e+06	3.22316e+06	0	0	1.45023e+06	0	380242	0	450797	0	0	0	319894	0	562825	0	0	0	171455	800091	0	0	0	7.18368e+06
540	[1432]	1432	344.243	2.6	0	2.04823e+06	3.67396e+06	0	2.30629e+06	851633	902469	1.16501e+06	3.54419e+06	0	0	1.25164e+06	5.09044e+06	3.65221e+06	1.99654e+06	1.52349e+06	1.9751e+06	0	0	0	649998	1.00172e+06	3.22316e+06	0	0	1.45023e+06	0	380242	0	450797	0	0	0	319894	0	562825	0	0	0	171455	800091	0	0	0	7.18368e+06
541	[7625]	7625	353.231	3.4	0	0	0	0	0	0	0	0	0	0	0	0	0	0	0	0	0	591696	180626	605958	485043	1.42572e+06	259344	0	654490	563194	0	0	0	0	0	0	0	0	0	372194	1.46889e+06	0	334538	0	0	0	0	0	0
541	[7625]	7625	353.231	3.4	0	0	0	0	0	0	0	0	0	0	0	0	0	0	0	0	0	591696	180626	605958	485043	1.42572e+06	259344	0	654490	563194	0	0	0	0	0	0	0	0	0	372194	1.46889e+06	0	334538	0	0	0	0	0	0
542	[7955]	7955	314.269	1.7	0	0	0	0	0	0	0	0	0	0	0	0	0	260795	1.0783e+06	0	0	1.76067e+06	381410	0	0	0	0	0	3.06037e+06	0	0	0	0	0	0	0	0	0	0	0	176756	0	0	0	0	0	0	0	0
543	[9000]	9000	755.436	14.3	0	0	0	0	0	0	0	0	0	0	0	0	0	0	0	0	0	0	2.14743e+06	0	0	0	0	0	0	0	0	0	0	0	0	0	0	0	0	0	0	0	0	0	0	0	0	0	0
544	[12543]	12543	353.231	3.6	0	0	0	0	0	0	0	0	0	0	0	0	0	0	0	0	0	0	0	0	0	0	0	0	0	0	0	0	0	0	0	0	0	0	0	0	0	0	0	0	0	0	0	0	0
544	[12543]	12543	353.231	3.6	0	0	0	0	0	0	0	0	0	0	0	0	0	0	0	0	0	0	0	0	0	0	0	0	0	0	0	0	0	0	0	0	0	0	0	0	0	0	0	0	0	0	0	0	0
545	[3495]	3495	311.164	9.2	0	0	0	0	202036	0	0	0	0	1.06629e+06	0	0	0	0	0	0	0	0	0	0	0	0	0	0	0	0	0	0	720519	15700000	0	285792	0	0	0	0	0	0	0	0	655186	0	0	0	211345
545	[3495]	3495	311.164	9.2	0	0	0	0	202036	0	0	0	0	1.06629e+06	0	0	0	0	0	0	0	0	0	0	0	0	0	0	0	0	0	0	720519	15700000	0	285792	0	0	0	0	0	0	0	0	655186	0	0	0	211345
546	[11918]	11918	447.274	7	0	0	0	0	0	0	0	0	0	0	0	0	0	0	0	0	0	0	0	0	0	0	0	0	1.62451e+06	0	0	0	0	0	0	0	0	0	0	0	0	0	0	0	0	0	0	0	0
546	[11918]	11918	447.274	7	0	0	0	0	0	0	0	0	0	0	0	0	0	0	0	0	0	0	0	0	0	0	0	0	1.62451e+06	0	0	0	0	0	0	0	0	0	0	0	0	0	0	0	0	0	0	0	0
547	[3826]	3826	549.306	9.9	0	0	0	0	0	0	0	0	0	0	0	0	1.02221e+06	0	0	0	0	0	0	0	0	0	0	0	0	0	0	865411	0	0	0	0	0	0	0	0	0	343223	0	0	0	0	0	0	0
548	[12309]	12309	357.19	2.8	0	0	0	0	0	0	0	0	0	0	0	0	0	0	0	0	0	0	0	0	0	0	0	0	0	0	0	0	0	0	0	0	0	0	0	0	0	0	0	0	0	0	0	0	0
548	[12309]	12309	357.19	2.8	0	0	0	0	0	0	0	0	0	0	0	0	0	0	0	0	0	0	0	0	0	0	0	0	0	0	0	0	0	0	0	0	0	0	0	0	0	0	0	0	0	0	0	0	0
548	[12309]	12309	357.19	2.8	0	0	0	0	0	0	0	0	0	0	0	0	0	0	0	0	0	0	0	0	0	0	0	0	0	0	0	0	0	0	0	0	0	0	0	0	0	0	0	0	0	0	0	0	0
549	[10]	10	637.337	12.6	0	2.83032e+06	0	0	1.90268e+06	1.45712e+06	7.99991e+06	5.41584e+06	2.86282e+06	0	0	107000000	0	1.3511e+06	0	913785	11100000	0	8.36564e+06	0	1.54232e+06	0	0	47400000	0	0	265000000	0	0	0	0	7.2132e+06	211000000	0	32100000	0	0	0	0	0	400293	33700000	0	0	5.13847e+06
549	[10]	10	637.337	12.6	0	2.83032e+06	0	0	1.90268e+06	1.45712e+06	7.99991e+06	5.41584e+06	2.86282e+06	0	0	107000000	0	1.3511e+06	0	913785	11100000	0	8.36564e+06	0	1.54232e+06	0	0	47400000	0	0	265000000	0	0	0	0	7.2132e+06	211000000	0	32100000	0	0	0	0	0	400293	33700000	0	0	5.13847e+06
550	[64]	64	589.243	8.8	8.55275e+06	0	0	14700000	0	0	0	0	0	4.40862e+06	0	18800000	0	0	0	1.01267e+06	3.68377e+06	0	0	0	0	0	0	11700000	1.09498e+06	0	8.54379e+06	0	0	0	0	5.45476e+06	5.24576e+06	0	6.08144e+06	0	0	0	0	0	15400000	4.80528e+06	0	0	1.71406e+06
550	[64]	64	589.243	8.8	8.55275e+06	0	0	14700000	0	0	0	0	0	4.40862e+06	0	18800000	0	0	0	1.01267e+06	3.68377e+06	0	0	0	0	0	0	11700000	1.09498e+06	0	8.54379e+06	0	0	0	0	5.45476e+06	5.24576e+06	0	6.08144e+06	0	0	0	0	0	15400000	4.80528e+06	0	0	1.71406e+06
551	[151]	151	617.274	9.6	76200000	293731	0	15500000	5.03609e+06	2.28186e+06	8.08546e+06	10200000	3.20019e+06	0	37300000	21300000	0	955674	0	0	0	0	0	0	9.52711e+06	0	0	3.7353e+06	0	0	102000000	0	0	0	0	0	6.46388e+06	0	240171	0	0	0	0	0	14700000	0	15400000	0	4.48852e+06
551	[151]	151	617.274	9.6	76200000	293731	0	15500000	5.03609e+06	2.28186e+06	8.08546e+06	10200000	3.20019e+06	0	37300000	21300000	0	955674	0	0	0	0	0	0	9.52711e+06	0	0	3.7353e+06	0	0	102000000	0	0	0	0	0	6.46388e+06	0	240171	0	0	0	0	0	14700000	0	15400000	0	4.48852e+06
551	[151]	151	617.274	9.6	76200000	293731	0	15500000	5.03609e+06	2.28186e+06	8.08546e+06	10200000	3.20019e+06	0	37300000	21300000	0	955674	0	0	0	0	0	0	9.52711e+06	0	0	3.7353e+06	0	0	102000000	0	0	0	0	0	6.46388e+06	0	240171	0	0	0	0	0	14700000	0	15400000	0	4.48852e+06
551	[151]	151	617.274	9.6	76200000	293731	0	15500000	5.03609e+06	2.28186e+06	8.08546e+06	10200000	3.20019e+06	0	37300000	21300000	0	955674	0	0	0	0	0	0	9.52711e+06	0	0	3.7353e+06	0	0	102000000	0	0	0	0	0	6.46388e+06	0	240171	0	0	0	0	0	14700000	0	15400000	0	4.48852e+06
551	[151]	151	617.274	9.6	76200000	293731	0	15500000	5.03609e+06	2.28186e+06	8.08546e+06	10200000	3.20019e+06	0	37300000	21300000	0	955674	0	0	0	0	0	0	9.52711e+06	0	0	3.7353e+06	0	0	102000000	0	0	0	0	0	6.46388e+06	0	240171	0	0	0	0	0	14700000	0	15400000	0	4.48852e+06
551	[151]	151	617.274	9.6	76200000	293731	0	15500000	5.03609e+06	2.28186e+06	8.08546e+06	10200000	3.20019e+06	0	37300000	21300000	0	955674	0	0	0	0	0	0	9.52711e+06	0	0	3.7353e+06	0	0	102000000	0	0	0	0	0	6.46388e+06	0	240171	0	0	0	0	0	14700000	0	15400000	0	4.48852e+06
551	[151]	151	617.274	9.6	76200000	293731	0	15500000	5.03609e+06	2.28186e+06	8.08546e+06	10200000	3.20019e+06	0	37300000	21300000	0	955674	0	0	0	0	0	0	9.52711e+06	0	0	3.7353e+06	0	0	102000000	0	0	0	0	0	6.46388e+06	0	240171	0	0	0	0	0	14700000	0	15400000	0	4.48852e+06
551	[151]	151	617.274	9.6	76200000	293731	0	15500000	5.03609e+06	2.28186e+06	8.08546e+06	10200000	3.20019e+06	0	37300000	21300000	0	955674	0	0	0	0	0	0	9.52711e+06	0	0	3.7353e+06	0	0	102000000	0	0	0	0	0	6.46388e+06	0	240171	0	0	0	0	0	14700000	0	15400000	0	4.48852e+06
552	[372]	372	635.321	11.6	0	263278	0	4.8368e+06	0	795085	279097	7.48301e+06	267526	0	12100000	42400000	0	0	0	0	327568	0	2.51852e+06	591763	0	0	0	1.34182e+06	0	0	3.97794e+06	0	0	0	0	0	665300	0	1.03082e+06	0	0	0	0	0	6.01682e+06	894382	0	0	0
552	[372]	372	635.321	11.6	0	263278	0	4.8368e+06	0	795085	279097	7.48301e+06	267526	0	12100000	42400000	0	0	0	0	327568	0	2.51852e+06	591763	0	0	0	1.34182e+06	0	0	3.97794e+06	0	0	0	0	0	665300	0	1.03082e+06	0	0	0	0	0	6.01682e+06	894382	0	0	0
552	[372]	372	635.321	11.6	0	263278	0	4.8368e+06	0	795085	279097	7.48301e+06	267526	0	12100000	42400000	0	0	0	0	327568	0	2.51852e+06	591763	0	0	0	1.34182e+06	0	0	3.97794e+06	0	0	0	0	0	665300	0	1.03082e+06	0	0	0	0	0	6.01682e+06	894382	0	0	0
552	[372]	372	635.321	11.6	0	263278	0	4.8368e+06	0	795085	279097	7.48301e+06	267526	0	12100000	42400000	0	0	0	0	327568	0	2.51852e+06	591763	0	0	0	1.34182e+06	0	0	3.97794e+06	0	0	0	0	0	665300	0	1.03082e+06	0	0	0	0	0	6.01682e+06	894382	0	0	0
553	[162,556,11809]	162	637.337	11	2.30954e+06	0	0	0	0	0	0	0	0	0	603266	1.24089e+06	0	0	0	0	0	0	0	0	0	0	0	3.07983e+06	0	0	25300000	0	0	0	0	0	484252	0	455119	0	0	0	0	0	0	1.00114e+06	0	0	0
553	[162,556,11809]	556	637.337	11	0	0	0	0	0	0	0	0	0	0	0	0	0	0	0	0	0	0	0	0	485536	0	0	363169	0	0	0	0	0	0	0	0	6.87664e+06	0	1.19383e+06	0	0	0	0	0	2.8895e+06	0	0	0	0
553	[162,556,11809]	556	637.337	11	0	0	0	0	0	0	0	0	0	0	0	0	0	0	0	0	0	0	0	0	485536	0	0	363169	0	0	0	0	0	0	0	0	6.87664e+06	0	1.19383e+06	0	0	0	0	0	2.8895e+06	0	0	0	0
553	[162,556,11809]	11809	655.346	11	0	0	0	0	0	0	0	0	0	0	0	0	0	0	0	0	0	0	0	0	0	0	0	0	21800000	0	0	0	0	0	0	0	0	0	0	0	0	0	0	0	0	0	0	0	0
554	[667]	667	711.337	8.1	0	0	0	0	0	0	0	0	0	0	0	2.26108e+06	0	0	0	0	0	0	0	0	0	0	0	0	0	0	32800000	0	0	0	0	0	0	0	0	0	0	0	0	0	0	0	0	0	0
554	[667]	667	711.337	8.1	0	0	0	0	0	0	0	0	0	0	0	2.26108e+06	0	0	0	0	0	0	0	0	0	0	0	0	0	0	32800000	0	0	0	0	0	0	0	0	0	0	0	0	0	0	0	0	0	0
555	[683]	683	659.284	8.5	0	0	0	0	0	0	0	0	0	0	0	0	0	0	0	0	0	0	0	0	0	0	0	0	0	0	12700000	0	0	0	0	0	0	0	0	0	0	0	0	0	0	0	0	0	0
555	[683]	683	659.284	8.5	0	0	0	0	0	0	0	0	0	0	0	0	0	0	0	0	0	0	0	0	0	0	0	0	0	0	12700000	0	0	0	0	0	0	0	0	0	0	0	0	0	0	0	0	0	0
555	[683]	683	659.284	8.5	0	0	0	0	0	0	0	0	0	0	0	0	0	0	0	0	0	0	0	0	0	0	0	0	0	0	12700000	0	0	0	0	0	0	0	0	0	0	0	0	0	0	0	0	0	0
555	[683]	683	659.284	8.5	0	0	0	0	0	0	0	0	0	0	0	0	0	0	0	0	0	0	0	0	0	0	0	0	0	0	12700000	0	0	0	0	0	0	0	0	0	0	0	0	0	0	0	0	0	0
555	[683]	683	659.284	8.5	0	0	0	0	0	0	0	0	0	0	0	0	0	0	0	0	0	0	0	0	0	0	0	0	0	0	12700000	0	0	0	0	0	0	0	0	0	0	0	0	0	0	0	0	0	0
556	[729]	729	661.3	9.3	0	0	0	0	0	0	0	0	0	0	0	0	0	0	0	0	0	0	0	0	0	0	0	0	0	0	4.67791e+06	0	0	0	0	0	0	0	0	0	0	0	0	0	0	0	0	0	0
556	[729]	729	661.3	9.3	0	0	0	0	0	0	0	0	0	0	0	0	0	0	0	0	0	0	0	0	0	0	0	0	0	0	4.67791e+06	0	0	0	0	0	0	0	0	0	0	0	0	0	0	0	0	0	0
556	[729]	729	661.3	9.3	0	0	0	0	0	0	0	0	0	0	0	0	0	0	0	0	0	0	0	0	0	0	0	0	0	0	4.67791e+06	0	0	0	0	0	0	0	0	0	0	0	0	0	0	0	0	0	0
556	[729]	729	661.3	9.3	0	0	0	0	0	0	0	0	0	0	0	0	0	0	0	0	0	0	0	0	0	0	0	0	0	0	4.67791e+06	0	0	0	0	0	0	0	0	0	0	0	0	0	0	0	0	0	0
557	[767]	767	485.218	5	0	0	0	0	0	0	0	455155	0	0	0	0	0	0	0	0	0	0	0	0	0	0	0	0	0	0	1.58199e+06	0	0	0	0	0	0	0	0	0	0	0	0	0	0	0	0	0	0
558	[811]	811	651.316	9.7	886539	0	0	317886	0	0	0	2.18258e+06	0	0	6.26537e+06	780201	0	0	0	0	0	0	0	0	2.92894e+06	0	0	0	0	0	1.01476e+06	0	0	0	0	0	0	0	0	0	0	0	0	0	1.51932e+06	0	0	0	0
558	[811]	811	651.316	9.7	886539	0	0	317886	0	0	0	2.18258e+06	0	0	6.26537e+06	780201	0	0	0	0	0	0	0	0	2.92894e+06	0	0	0	0	0	1.01476e+06	0	0	0	0	0	0	0	0	0	0	0	0	0	1.51932e+06	0	0	0	0
559	[1064]	1064	761.425	13.6	1.17347e+06	0	0	0	0	0	813861	19700000	0	229121	6.12305e+06	0	0	0	0	0	0	0	0	0	0	0	0	0	0	0	0	0	0	0	0	0	0	0	0	0	0	0	0	0	0	0	0	0	0
560	[1123]	1123	743.415	12.6	0	0	0	0	0	0	180077	5.50911e+06	0	0	1.07672e+06	0	0	0	0	0	0	0	0	0	0	0	0	0	0	0	0	0	0	0	0	0	0	0	0	0	0	0	0	0	0	0	0	0	0
561	[1356]	1356	792.468	12.6	0	0	0	0	0	0	0	1.94259e+06	0	0	0	0	0	0	0	0	0	0	0	0	0	0	0	0	0	0	0	0	0	0	0	0	0	0	0	0	0	0	0	0	0	0	0	0	0
562	[1445]	1445	591.259	8.5	3.73432e+06	0	183690	947959	923892	0	314343	751374	0	0	0	713503	0	1.12889e+06	0	1.63844e+06	2.15617e+06	0	0	0	0	0	0	0	84600000	0	0	0	0	0	0	2.17529e+06	0	0	0	0	0	0	0	0	0	0	225155	0	17300000
562	[1445]	1445	591.259	8.5	3.73432e+06	0	183690	947959	923892	0	314343	751374	0	0	0	713503	0	1.12889e+06	0	1.63844e+06	2.15617e+06	0	0	0	0	0	0	0	84600000	0	0	0	0	0	0	2.17529e+06	0	0	0	0	0	0	0	0	0	0	225155	0	17300000
562	[1445]	1445	591.259	8.5	3.73432e+06	0	183690	947959	923892	0	314343	751374	0	0	0	713503	0	1.12889e+06	0	1.63844e+06	2.15617e+06	0	0	0	0	0	0	0	84600000	0	0	0	0	0	0	2.17529e+06	0	0	0	0	0	0	0	0	0	0	225155	0	17300000
562	[1445]	1445	591.259	8.5	3.73432e+06	0	183690	947959	923892	0	314343	751374	0	0	0	713503	0	1.12889e+06	0	1.63844e+06	2.15617e+06	0	0	0	0	0	0	0	84600000	0	0	0	0	0	0	2.17529e+06	0	0	0	0	0	0	0	0	0	0	225155	0	17300000
563	[1618]	1618	633.306	11.7	10100000	0	0	15000000	0	0	0	517600	2.74325e+06	0	0	36100000	0	0	0	0	0	0	0	0	0	0	0	0	0	0	0	0	0	0	0	0	0	0	0	0	0	0	0	0	521266	0	0	0	0
563	[1618]	1618	633.306	11.7	10100000	0	0	15000000	0	0	0	517600	2.74325e+06	0	0	36100000	0	0	0	0	0	0	0	0	0	0	0	0	0	0	0	0	0	0	0	0	0	0	0	0	0	0	0	0	521266	0	0	0	0
564	[2045]	2045	485.217	4	1.31051e+06	0	0	3.03704e+06	0	0	0	0	217962	0	0	0	0	0	0	0	1.52969e+06	0	0	1.37163e+06	0	0	0	0	913969	0	0	0	0	0	0	885481	1.03906e+06	0	422459	0	0	0	0	0	0	179132	0	0	0
565	[2284]	2284	633.305	11.6	216221	0	0	0	0	0	0	0	0	0	0	473054	0	0	0	0	2.33004e+06	0	0	0	0	0	0	0	0	0	0	0	0	0	0	0	0	0	0	0	0	0	0	0	0	0	0	0	0
565	[2284]	2284	633.305	11.6	216221	0	0	0	0	0	0	0	0	0	0	473054	0	0	0	0	2.33004e+06	0	0	0	0	0	0	0	0	0	0	0	0	0	0	0	0	0	0	0	0	0	0	0	0	0	0	0	0
566	[2346]	2346	535.327	10.9	0	0	0	0	0	0	4.22617e+06	0	0	0	0	0	448272	0	0	0	0	0	0	0	0	0	0	0	0	0	0	0	832094	1.31953e+06	0	0	0	0	0	0	0	0	0	0	0	0	0	0	0
567	[3585]	3585	639.352	14.5	0	0	0	0	0	0	0	0	0	0	0	0	8.60396e+06	0	0	557003	0	0	0	0	0	0	0	0	0	0	0	0	0	0	0	0	229583	0	2.0619e+06	0	280621	6.34649e+06	0	0	0	0	0	0	0
568	[3917]	3917	531.295	8.8	0	0	0	0	0	0	0	0	0	0	0	319277	1.19313e+06	0	0	0	560083	0	0	0	0	0	0	0	0	0	0	0	1.12847e+06	2.0075e+06	0	0	0	0	0	0	0	0	0	0	0	0	0	0	0
569	[3953]	3953	639.314	14.4	0	0	0	0	0	0	0	0	0	0	0	0	263303	0	0	0	0	0	0	0	0	0	0	0	0	0	0	0	0	0	0	0	0	0	0	0	0	0	0	0	0	0	0	0	0
570	[4332]	4332	635.322	12.4	0	0	0	1.54056e+06	0	0	0	0	558329	517628	604229	5.28754e+06	0	0	0	0	843447	0	0	0	0	0	0	0	501628	0	0	0	0	0	0	0	0	0	0	0	0	0	0	0	1.31256e+06	0	0	0	0
570	[4332]	4332	635.322	12.4	0	0	0	1.54056e+06	0	0	0	0	558329	517628	604229	5.28754e+06	0	0	0	0	843447	0	0	0	0	0	0	0	501628	0	0	0	0	0	0	0	0	0	0	0	0	0	0	0	1.31256e+06	0	0	0	0
571	[4895]	4895	641.368	14.1	0	0	0	0	0	0	0	0	0	0	0	1.13887e+06	0	0	0	0	0	0	0	0	0	0	0	0	0	0	0	0	0	0	0	2.8408e+06	3.9936e+06	0	5.06256e+06	0	0	0	0	0	2.86957e+06	0	0	0	0
571	[4895]	4895	641.368	14.1	0	0	0	0	0	0	0	0	0	0	0	1.13887e+06	0	0	0	0	0	0	0	0	0	0	0	0	0	0	0	0	0	0	0	2.8408e+06	3.9936e+06	0	5.06256e+06	0	0	0	0	0	2.86957e+06	0	0	0	0
572	[4976,5263]	4976	591.258	4	0	0	0	0	0	0	0	0	0	0	0	0	0	0	0	235448	2.18743e+06	0	0	0	0	0	0	0	0	0	0	0	0	0	0	222141	1.19949e+06	0	445380	0	0	0	0	0	7.23442e+06	11400000	0	0	491733
572	[4976,5263]	4976	591.258	4	0	0	0	0	0	0	0	0	0	0	0	0	0	0	0	235448	2.18743e+06	0	0	0	0	0	0	0	0	0	0	0	0	0	0	222141	1.19949e+06	0	445380	0	0	0	0	0	7.23442e+06	11400000	0	0	491733
572	[4976,5263]	4976	591.258	4	0	0	0	0	0	0	0	0	0	0	0	0	0	0	0	235448	2.18743e+06	0	0	0	0	0	0	0	0	0	0	0	0	0	0	222141	1.19949e+06	0	445380	0	0	0	0	0	7.23442e+06	11400000	0	0	491733
572	[4976,5263]	4976	591.258	4	0	0	0	0	0	0	0	0	0	0	0	0	0	0	0	235448	2.18743e+06	0	0	0	0	0	0	0	0	0	0	0	0	0	0	222141	1.19949e+06	0	445380	0	0	0	0	0	7.23442e+06	11400000	0	0	491733
572	[4976,5263]	5263	609.269	4	0	0	0	0	0	0	0	0	0	0	0	245119	0	0	0	8.89684e+06	7.15002e+06	0	0	0	0	1.69075e+06	0	0	61400000	0	0	0	0	0	0	0	2.32626e+06	0	5.34996e+06	0	0	0	0	0	14200000	23800000	0	0	11900000
572	[4976,5263]	5263	609.269	4	0	0	0	0	0	0	0	0	0	0	0	245119	0	0	0	8.89684e+06	7.15002e+06	0	0	0	0	1.69075e+06	0	0	61400000	0	0	0	0	0	0	0	2.32626e+06	0	5.34996e+06	0	0	0	0	0	14200000	23800000	0	0	11900000
572	[4976,5263]	5263	609.269	4	0	0	0	0	0	0	0	0	0	0	0	245119	0	0	0	8.89684e+06	7.15002e+06	0	0	0	0	1.69075e+06	0	0	61400000	0	0	0	0	0	0	0	2.32626e+06	0	5.34996e+06	0	0	0	0	0	14200000	23800000	0	0	11900000
572	[4976,5263]	5263	609.269	4	0	0	0	0	0	0	0	0	0	0	0	245119	0	0	0	8.89684e+06	7.15002e+06	0	0	0	0	1.69075e+06	0	0	61400000	0	0	0	0	0	0	0	2.32626e+06	0	5.34996e+06	0	0	0	0	0	14200000	23800000	0	0	11900000
572	[4976,5263]	5263	609.269	4	0	0	0	0	0	0	0	0	0	0	0	245119	0	0	0	8.89684e+06	7.15002e+06	0	0	0	0	1.69075e+06	0	0	61400000	0	0	0	0	0	0	0	2.32626e+06	0	5.34996e+06	0	0	0	0	0	14200000	23800000	0	0	11900000
572	[4976,5263]	5263	609.269	4	0	0	0	0	0	0	0	0	0	0	0	245119	0	0	0	8.89684e+06	7.15002e+06	0	0	0	0	1.69075e+06	0	0	61400000	0	0	0	0	0	0	0	2.32626e+06	0	5.34996e+06	0	0	0	0	0	14200000	23800000	0	0	11900000
572	[4976,5263]	5263	609.269	4	0	0	0	0	0	0	0	0	0	0	0	245119	0	0	0	8.89684e+06	7.15002e+06	0	0	0	0	1.69075e+06	0	0	61400000	0	0	0	0	0	0	0	2.32626e+06	0	5.34996e+06	0	0	0	0	0	14200000	23800000	0	0	11900000
572	[4976,5263]	5263	609.269	4	0	0	0	0	0	0	0	0	0	0	0	245119	0	0	0	8.89684e+06	7.15002e+06	0	0	0	0	1.69075e+06	0	0	61400000	0	0	0	0	0	0	0	2.32626e+06	0	5.34996e+06	0	0	0	0	0	14200000	23800000	0	0	11900000
573	[4988]	4988	589.243	7.7	0	0	0	1.17259e+06	0	0	0	0	0	0	0	248816	0	0	0	0	0	0	0	0	0	0	0	0	0	0	0	0	0	0	0	220242	182529	0	220369	0	0	0	0	0	170318	0	0	0	0
573	[4988]	4988	589.243	7.7	0	0	0	1.17259e+06	0	0	0	0	0	0	0	248816	0	0	0	0	0	0	0	0	0	0	0	0	0	0	0	0	0	0	0	220242	182529	0	220369	0	0	0	0	0	170318	0	0	0	0
574	[5318]	5318	609.27	5	0	0	0	214502	0	0	0	0	0	0	0	181423	0	0	0	0	0	0	0	0	0	0	0	0	4.93129e+06	0	0	0	0	0	0	0	0	0	5.59416e+06	0	0	0	0	0	16800000	2.30335e+06	0	0	219267
574	[5318]	5318	609.27	5	0	0	0	214502	0	0	0	0	0	0	0	181423	0	0	0	0	0	0	0	0	0	0	0	0	4.93129e+06	0	0	0	0	0	0	0	0	0	5.59416e+06	0	0	0	0	0	16800000	2.30335e+06	0	0	219267
574	[5318]	5318	609.27	5	0	0	0	214502	0	0	0	0	0	0	0	181423	0	0	0	0	0	0	0	0	0	0	0	0	4.93129e+06	0	0	0	0	0	0	0	0	0	5.59416e+06	0	0	0	0	0	16800000	2.30335e+06	0	0	219267
574	[5318]	5318	609.27	5	0	0	0	214502	0	0	0	0	0	0	0	181423	0	0	0	0	0	0	0	0	0	0	0	0	4.93129e+06	0	0	0	0	0	0	0	0	0	5.59416e+06	0	0	0	0	0	16800000	2.30335e+06	0	0	219267
575	[6259]	6259	609.269	4.9	0	0	0	0	0	0	0	0	0	0	0	0	0	0	0	0	0	0	0	0	0	0	0	0	6.17258e+06	0	0	0	0	0	0	0	2.52125e+06	0	582885	0	0	0	0	0	899627	17000000	0	0	1.00213e+06
575	[6259]	6259	609.269	4.9	0	0	0	0	0	0	0	0	0	0	0	0	0	0	0	0	0	0	0	0	0	0	0	0	6.17258e+06	0	0	0	0	0	0	0	2.52125e+06	0	582885	0	0	0	0	0	899627	17000000	0	0	1.00213e+06
575	[6259]	6259	609.269	4.9	0	0	0	0	0	0	0	0	0	0	0	0	0	0	0	0	0	0	0	0	0	0	0	0	6.17258e+06	0	0	0	0	0	0	0	2.52125e+06	0	582885	0	0	0	0	0	899627	17000000	0	0	1.00213e+06
575	[6259]	6259	609.269	4.9	0	0	0	0	0	0	0	0	0	0	0	0	0	0	0	0	0	0	0	0	0	0	0	0	6.17258e+06	0	0	0	0	0	0	0	2.52125e+06	0	582885	0	0	0	0	0	899627	17000000	0	0	1.00213e+06
576	[6293]	6293	591.26	4.8	0	0	0	0	0	0	0	0	0	0	0	0	0	0	0	0	0	0	0	0	0	0	0	0	2.75631e+06	0	0	0	0	0	0	0	0	0	4.91394e+06	0	0	0	0	0	259330	927147	0	0	0
576	[6293]	6293	591.26	4.8	0	0	0	0	0	0	0	0	0	0	0	0	0	0	0	0	0	0	0	0	0	0	0	0	2.75631e+06	0	0	0	0	0	0	0	0	0	4.91394e+06	0	0	0	0	0	259330	927147	0	0	0
576	[6293]	6293	591.26	4.8	0	0	0	0	0	0	0	0	0	0	0	0	0	0	0	0	0	0	0	0	0	0	0	0	2.75631e+06	0	0	0	0	0	0	0	0	0	4.91394e+06	0	0	0	0	0	259330	927147	0	0	0
576	[6293]	6293	591.26	4.8	0	0	0	0	0	0	0	0	0	0	0	0	0	0	0	0	0	0	0	0	0	0	0	0	2.75631e+06	0	0	0	0	0	0	0	0	0	4.91394e+06	0	0	0	0	0	259330	927147	0	0	0
577	[6296]	6296	883.463	14.4	0	0	0	0	0	0	0	0	0	0	0	0	0	0	0	0	0	0	0	0	0	0	0	0	0	0	0	0	0	0	0	0	0	0	0	0	0	0	0	0	4.16684e+06	2.05114e+06	0	0	0
578	[6352]	6352	626.295	4.2	0	0	0	0	0	0	0	0	0	0	0	0	0	0	0	0	297420	0	0	0	0	0	0	0	21800000	0	0	0	0	0	0	0	0	0	0	0	0	0	0	0	270149	253378	0	0	218569
578	[6352]	6352	626.295	4.2	0	0	0	0	0	0	0	0	0	0	0	0	0	0	0	0	297420	0	0	0	0	0	0	0	21800000	0	0	0	0	0	0	0	0	0	0	0	0	0	0	0	270149	253378	0	0	218569
579	[6360]	6360	885.479	14.8	0	0	0	0	0	0	0	0	0	0	0	0	0	0	0	0	0	0	0	0	0	0	0	0	0	0	0	0	0	0	0	0	0	0	0	0	0	0	0	0	958904	909023	0	0	723901
579	[6360]	6360	885.479	14.8	0	0	0	0	0	0	0	0	0	0	0	0	0	0	0	0	0	0	0	0	0	0	0	0	0	0	0	0	0	0	0	0	0	0	0	0	0	0	0	0	958904	909023	0	0	723901
580	[8896]	8896	916.52	14.6	0	0	0	0	0	0	0	0	0	0	0	0	0	0	0	0	0	0	0	0	0	0	0	0	0	0	0	0	0	0	0	0	0	0	0	0	0	0	0	0	198514	0	0	0	0
580	[8896]	8896	916.52	14.6	0	0	0	0	0	0	0	0	0	0	0	0	0	0	0	0	0	0	0	0	0	0	0	0	0	0	0	0	0	0	0	0	0	0	0	0	0	0	0	0	198514	0	0	0	0
580	[8896]	8896	916.52	14.6	0	0	0	0	0	0	0	0	0	0	0	0	0	0	0	0	0	0	0	0	0	0	0	0	0	0	0	0	0	0	0	0	0	0	0	0	0	0	0	0	198514	0	0	0	0
580	[8896]	8896	916.52	14.6	0	0	0	0	0	0	0	0	0	0	0	0	0	0	0	0	0	0	0	0	0	0	0	0	0	0	0	0	0	0	0	0	0	0	0	0	0	0	0	0	198514	0	0	0	0
581	[9670]	9670	639.391	14.5	0	0	0	0	0	0	0	0	0	0	0	0	0	0	0	0	0	0	0	0	0	0	0	0	0	0	0	0	0	6.46326e+06	0	0	0	0	0	0	0	0	0	0	0	0	0	0	0
582	[10281]	10281	691.349	14.2	0	0	0	0	0	0	0	0	0	0	0	0	0	0	0	0	0	0	0	0	0	0	0	0	3.06752e+06	0	0	0	256444	0	0	0	0	0	0	0	0	0	0	0	0	0	0	0	0
582	[10281]	10281	691.349	14.2	0	0	0	0	0	0	0	0	0	0	0	0	0	0	0	0	0	0	0	0	0	0	0	0	3.06752e+06	0	0	0	256444	0	0	0	0	0	0	0	0	0	0	0	0	0	0	0	0
583	[11566]	11566	591.258	3.6	0	0	0	0	0	0	0	0	0	0	0	0	0	0	0	0	0	0	0	0	0	0	0	0	40300000	0	0	0	0	0	0	0	0	0	0	0	0	0	0	0	0	0	0	0	3.08795e+06
583	[11566]	11566	591.258	3.6	0	0	0	0	0	0	0	0	0	0	0	0	0	0	0	0	0	0	0	0	0	0	0	0	40300000	0	0	0	0	0	0	0	0	0	0	0	0	0	0	0	0	0	0	0	3.08795e+06
583	[11566]	11566	591.258	3.6	0	0	0	0	0	0	0	0	0	0	0	0	0	0	0	0	0	0	0	0	0	0	0	0	40300000	0	0	0	0	0	0	0	0	0	0	0	0	0	0	0	0	0	0	0	3.08795e+06
583	[11566]	11566	591.258	3.6	0	0	0	0	0	0	0	0	0	0	0	0	0	0	0	0	0	0	0	0	0	0	0	0	40300000	0	0	0	0	0	0	0	0	0	0	0	0	0	0	0	0	0	0	0	3.08795e+06
584	[11581]	11581	918.534	12.6	0	0	0	0	0	0	0	0	0	0	0	0	0	0	0	0	0	0	0	0	0	0	0	0	0	0	0	0	0	0	0	0	0	0	0	0	0	0	0	0	0	0	0	0	0
584	[11581]	11581	918.534	12.6	0	0	0	0	0	0	0	0	0	0	0	0	0	0	0	0	0	0	0	0	0	0	0	0	0	0	0	0	0	0	0	0	0	0	0	0	0	0	0	0	0	0	0	0	0
585	[11598]	11598	626.296	3.6	0	0	0	0	0	0	0	0	0	0	0	0	0	0	0	0	0	0	0	0	0	0	0	0	2.26574e+06	0	0	0	0	0	0	0	0	0	0	0	0	0	0	0	0	0	0	0	0
586	[11804]	11804	774.514	14.2	0	0	0	0	0	0	0	0	0	0	0	0	0	0	0	0	0	0	0	0	0	0	0	0	23600000	0	0	0	0	0	0	0	0	0	0	0	0	0	0	0	0	0	0	0	0
586	[11804]	11804	774.514	14.2	0	0	0	0	0	0	0	0	0	0	0	0	0	0	0	0	0	0	0	0	0	0	0	0	23600000	0	0	0	0	0	0	0	0	0	0	0	0	0	0	0	0	0	0	0	0
587	[11813]	11813	780.394	6.6	0	0	0	0	0	0	0	0	0	0	0	0	0	0	0	0	0	0	0	0	0	0	0	0	9.07828e+06	0	0	0	0	0	0	0	0	0	0	0	0	0	0	0	0	0	0	0	0
587	[11813]	11813	780.394	6.6	0	0	0	0	0	0	0	0	0	0	0	0	0	0	0	0	0	0	0	0	0	0	0	0	9.07828e+06	0	0	0	0	0	0	0	0	0	0	0	0	0	0	0	0	0	0	0	0
588	[709]	709	505.243	4.1	1.33989e+06	0	0	0	361240	0	4.60846e+06	995196	0	0	0	0	0	1.32285e+06	0	0	1.80154e+06	0	188621	0	3.91502e+06	0	0	0	59900000	0	5.60168e+06	0	0	0	0	0	0	0	0	0	0	0	0	0	5.78324e+06	2.51334e+06	0	0	0
588	[709]	709	505.243	4.1	1.33989e+06	0	0	0	361240	0	4.60846e+06	995196	0	0	0	0	0	1.32285e+06	0	0	1.80154e+06	0	188621	0	3.91502e+06	0	0	0	59900000	0	5.60168e+06	0	0	0	0	0	0	0	0	0	0	0	0	0	5.78324e+06	2.51334e+06	0	0	0
589	[2464]	2464	625.231	4.5	0	0	0	0	0	0	592075	0	0	0	0	0	0	0	0	0	0	0	0	0	0	0	0	0	0	0	0	0	0	0	0	0	0	0	0	0	0	0	0	0	0	0	0	0	0
590	[11802]	11802	522.27	1.7	0	0	0	0	0	0	0	0	0	0	0	0	0	0	0	0	0	0	0	0	0	0	0	0	14000000	0	0	0	0	0	0	0	0	0	0	0	0	0	0	0	0	0	0	0	0
591	[11810,11830]	11830	707.45	14.2	0	0	0	0	0	0	0	0	0	0	0	0	0	0	0	0	0	0	0	0	0	0	0	0	6.46084e+06	0	0	0	0	0	0	0	0	0	0	0	0	0	0	0	0	0	0	0	0
591	[11810,11830]	11810	725.461	14.2	0	0	0	0	0	0	0	0	0	0	0	0	0	0	0	0	0	0	0	0	0	0	0	0	12500000	0	0	0	0	0	0	0	0	0	0	0	0	0	0	0	0	0	0	0	0
591	[11810,11830]	11810	725.461	14.2	0	0	0	0	0	0	0	0	0	0	0	0	0	0	0	0	0	0	0	0	0	0	0	0	12500000	0	0	0	0	0	0	0	0	0	0	0	0	0	0	0	0	0	0	0	0
592	[2]	2	591.259	8.8	68200000	4.70938e+06	254146	19300000	14700000	2.81156e+06	17700000	25100000	5.61919e+06	6.66341e+06	14000000	62100000	2.25116e+06	8.24896e+06	0	2.07729e+06	3.25089e+06	0	0	674910	8.80973e+06	1.68789e+06	0	576000000	0	0	2440000000	0	0	0	6.43961e+06	26000000	208000000	306576	325000000	5.92701e+06	0	0	1.80799e+06	909994	1180000000	452000000	8.15487e+06	0	39000000
592	[2]	2	591.259	8.8	68200000	4.70938e+06	254146	19300000	14700000	2.81156e+06	17700000	25100000	5.61919e+06	6.66341e+06	14000000	62100000	2.25116e+06	8.24896e+06	0	2.07729e+06	3.25089e+06	0	0	674910	8.80973e+06	1.68789e+06	0	576000000	0	0	2440000000	0	0	0	6.43961e+06	26000000	208000000	306576	325000000	5.92701e+06	0	0	1.80799e+06	909994	1180000000	452000000	8.15487e+06	0	39000000
592	[2]	2	591.259	8.8	68200000	4.70938e+06	254146	19300000	14700000	2.81156e+06	17700000	25100000	5.61919e+06	6.66341e+06	14000000	62100000	2.25116e+06	8.24896e+06	0	2.07729e+06	3.25089e+06	0	0	674910	8.80973e+06	1.68789e+06	0	576000000	0	0	2440000000	0	0	0	6.43961e+06	26000000	208000000	306576	325000000	5.92701e+06	0	0	1.80799e+06	909994	1180000000	452000000	8.15487e+06	0	39000000
592	[2]	2	591.259	8.8	68200000	4.70938e+06	254146	19300000	14700000	2.81156e+06	17700000	25100000	5.61919e+06	6.66341e+06	14000000	62100000	2.25116e+06	8.24896e+06	0	2.07729e+06	3.25089e+06	0	0	674910	8.80973e+06	1.68789e+06	0	576000000	0	0	2440000000	0	0	0	6.43961e+06	26000000	208000000	306576	325000000	5.92701e+06	0	0	1.80799e+06	909994	1180000000	452000000	8.15487e+06	0	39000000
593	[13]	13	591.259	7.8	416425	0	0	271241	175436	0	0	0	0	0	0	346826	0	182268	0	0	0	0	0	0	245752	0	0	29200000	0	0	168000000	0	0	0	0	947334	12300000	0	13700000	0	0	0	0	0	19300000	11800000	246617	0	849754
593	[13]	13	591.259	7.8	416425	0	0	271241	175436	0	0	0	0	0	0	346826	0	182268	0	0	0	0	0	0	245752	0	0	29200000	0	0	168000000	0	0	0	0	947334	12300000	0	13700000	0	0	0	0	0	19300000	11800000	246617	0	849754
593	[13]	13	591.259	7.8	416425	0	0	271241	175436	0	0	0	0	0	0	346826	0	182268	0	0	0	0	0	0	245752	0	0	29200000	0	0	168000000	0	0	0	0	947334	12300000	0	13700000	0	0	0	0	0	19300000	11800000	246617	0	849754
593	[13]	13	591.259	7.8	416425	0	0	271241	175436	0	0	0	0	0	0	346826	0	182268	0	0	0	0	0	0	245752	0	0	29200000	0	0	168000000	0	0	0	0	947334	12300000	0	13700000	0	0	0	0	0	19300000	11800000	246617	0	849754
594	[103]	103	643.289	9.5	0	0	0	0	0	0	0	0	0	0	0	0	0	0	0	0	0	0	0	0	0	0	0	5.58523e+06	0	0	102000000	0	0	0	0	0	0	0	0	0	0	0	0	0	0	0	0	0	0
594	[103]	103	643.289	9.5	0	0	0	0	0	0	0	0	0	0	0	0	0	0	0	0	0	0	0	0	0	0	0	5.58523e+06	0	0	102000000	0	0	0	0	0	0	0	0	0	0	0	0	0	0	0	0	0	0
594	[103]	103	643.289	9.5	0	0	0	0	0	0	0	0	0	0	0	0	0	0	0	0	0	0	0	0	0	0	0	5.58523e+06	0	0	102000000	0	0	0	0	0	0	0	0	0	0	0	0	0	0	0	0	0	0
594	[103]	103	643.289	9.5	0	0	0	0	0	0	0	0	0	0	0	0	0	0	0	0	0	0	0	0	0	0	0	5.58523e+06	0	0	102000000	0	0	0	0	0	0	0	0	0	0	0	0	0	0	0	0	0	0
595	[188]	188	661.3	10.2	0	0	0	0	0	0	0	0	0	0	0	0	0	0	0	0	0	0	0	0	0	0	0	3.85339e+06	0	0	112000000	0	0	0	0	0	0	0	0	0	0	0	0	0	0	0	0	0	0
595	[188]	188	661.3	10.2	0	0	0	0	0	0	0	0	0	0	0	0	0	0	0	0	0	0	0	0	0	0	0	3.85339e+06	0	0	112000000	0	0	0	0	0	0	0	0	0	0	0	0	0	0	0	0	0	0
596	[209]	209	643.289	9.2	0	0	0	0	0	0	0	0	0	0	0	0	0	0	0	0	0	0	0	0	0	0	0	3.72372e+06	0	0	57000000	0	0	0	0	0	0	0	0	0	0	0	0	0	0	0	0	0	0
596	[209]	209	643.289	9.2	0	0	0	0	0	0	0	0	0	0	0	0	0	0	0	0	0	0	0	0	0	0	0	3.72372e+06	0	0	57000000	0	0	0	0	0	0	0	0	0	0	0	0	0	0	0	0	0	0
597	[230]	230	635.321	11.9	0	0	926236	0	0	0	0	612141	0	0	0	0	0	1.98317e+06	0	0	0	0	4.08288e+06	0	0	550234	0	2.5146e+06	0	0	44400000	0	0	0	0	0	7.44296e+06	0	2.52224e+06	0	0	0	0	0	0	2.10565e+06	0	0	0
597	[230]	230	635.321	11.9	0	0	926236	0	0	0	0	612141	0	0	0	0	0	1.98317e+06	0	0	0	0	4.08288e+06	0	0	550234	0	2.5146e+06	0	0	44400000	0	0	0	0	0	7.44296e+06	0	2.52224e+06	0	0	0	0	0	0	2.10565e+06	0	0	0
598	[328]	328	609.27	7.9	0	0	0	0	0	821875	0	0	0	0	0	0	0	1.13161e+06	0	0	0	0	0	0	0	0	0	1.0526e+06	4.19363e+06	0	5.73756e+06	0	1.50299e+06	0	357202	0	330505	0	769112	0	616974	0	0	0	7.24677e+06	2.55531e+06	0	0	249880
598	[328]	328	609.27	7.9	0	0	0	0	0	821875	0	0	0	0	0	0	0	1.13161e+06	0	0	0	0	0	0	0	0	0	1.0526e+06	4.19363e+06	0	5.73756e+06	0	1.50299e+06	0	357202	0	330505	0	769112	0	616974	0	0	0	7.24677e+06	2.55531e+06	0	0	249880
599	[345]	345	609.306	10.9	554016	0	0	0	0	0	0	0	0	0	254336	808467	0	0	0	0	0	0	0	0	0	0	0	1.13066e+06	360427	0	8.12073e+06	0	0	0	0	0	171134	0	0	0	0	0	0	0	1.18979e+06	0	0	0	0
600	[560]	560	600.418	9.4	0	0	0	0	0	0	0	0	0	0	0	0	0	0	0	0	0	0	0	0	0	0	0	484708	0	0	0	0	409778	158314	163000000	0	0	1.38411e+06	735030	881146	0	0	1.34376e+06	489814	0	0	0	0	0
601	[574]	574	655.347	11.2	995302	0	0	421626	0	0	0	436283	0	0	0	1.44122e+06	0	0	0	471667	641501	0	0	638147	0	0	0	204921	2.6137e+06	0	3.37981e+06	0	0	0	0	0	1.47494e+06	0	0	0	0	3.0177e+06	0	0	7.38437e+06	680260	0	0	0
602	[608]	608	617.275	8.4	1.29114e+06	0	0	0	0	0	0	0	0	0	406534	0	0	0	0	0	0	0	0	0	399459	0	0	284804	0	0	15800000	0	0	0	0	0	256460	0	218702	0	0	0	0	0	173933	0	536761	0	0
602	[608]	608	617.275	8.4	1.29114e+06	0	0	0	0	0	0	0	0	0	406534	0	0	0	0	0	0	0	0	0	399459	0	0	284804	0	0	15800000	0	0	0	0	0	256460	0	218702	0	0	0	0	0	173933	0	536761	0	0
603	[688]	688	635.285	9	4.5116e+06	0	0	1.89533e+06	0	0	2.38777e+06	1.40319e+06	0	0	894969	0	0	0	0	0	0	0	0	0	2.23513e+06	0	0	0	0	0	10100000	0	0	0	0	0	376108	0	195663	0	0	0	0	0	2.4945e+06	0	0	0	2.45855e+06
603	[688]	688	635.285	9	4.5116e+06	0	0	1.89533e+06	0	0	2.38777e+06	1.40319e+06	0	0	894969	0	0	0	0	0	0	0	0	0	2.23513e+06	0	0	0	0	0	10100000	0	0	0	0	0	376108	0	195663	0	0	0	0	0	2.4945e+06	0	0	0	2.45855e+06
604	[704]	704	769.395	14.4	0	0	0	0	0	0	0	0	0	0	0	0	0	0	0	0	0	0	0	0	0	0	0	0	0	0	4.38963e+06	0	0	0	0	0	0	0	0	0	0	0	0	0	0	0	0	0	0
605	[720]	720	659.283	8.3	0	0	0	0	0	0	0	0	0	0	0	0	0	0	0	0	0	0	0	0	0	0	0	0	0	0	9.0299e+06	0	0	0	0	0	0	0	0	0	0	0	0	0	0	0	0	0	0
605	[720]	720	659.283	8.3	0	0	0	0	0	0	0	0	0	0	0	0	0	0	0	0	0	0	0	0	0	0	0	0	0	0	9.0299e+06	0	0	0	0	0	0	0	0	0	0	0	0	0	0	0	0	0	0
605	[720]	720	659.283	8.3	0	0	0	0	0	0	0	0	0	0	0	0	0	0	0	0	0	0	0	0	0	0	0	0	0	0	9.0299e+06	0	0	0	0	0	0	0	0	0	0	0	0	0	0	0	0	0	0
605	[720]	720	659.283	8.3	0	0	0	0	0	0	0	0	0	0	0	0	0	0	0	0	0	0	0	0	0	0	0	0	0	0	9.0299e+06	0	0	0	0	0	0	0	0	0	0	0	0	0	0	0	0	0	0
605	[720]	720	659.283	8.3	0	0	0	0	0	0	0	0	0	0	0	0	0	0	0	0	0	0	0	0	0	0	0	0	0	0	9.0299e+06	0	0	0	0	0	0	0	0	0	0	0	0	0	0	0	0	0	0
606	[732]	732	717.363	13.5	0	0	0	0	0	0	0	0	0	0	0	0	0	0	0	0	0	0	0	0	0	0	0	0	0	0	3.67655e+06	0	0	0	0	0	0	0	0	0	0	0	0	0	0	0	0	0	0
607	[737]	737	609.306	11.1	27600000	1.67101e+06	0	0	1.02519e+06	0	2.43179e+06	7.85635e+06	2.16538e+06	0	13800000	17100000	0	0	0	0	0	0	0	0	0	0	0	0	0	0	3.44872e+06	0	0	0	0	0	160347	0	0	0	0	0	0	0	18400000	0	0	0	0
608	[780]	780	651.316	8	1.622e+06	0	0	1.0351e+06	0	0	0	0	0	0	2.30315e+06	6.50634e+06	0	0	0	0	0	0	0	0	0	0	0	0	825427	0	1.31671e+06	0	0	0	0	0	2.55793e+06	0	0	0	0	0	0	0	3.62227e+06	0	0	0	0
608	[780]	780	651.316	8	1.622e+06	0	0	1.0351e+06	0	0	0	0	0	0	2.30315e+06	6.50634e+06	0	0	0	0	0	0	0	0	0	0	0	0	825427	0	1.31671e+06	0	0	0	0	0	2.55793e+06	0	0	0	0	0	0	0	3.62227e+06	0	0	0	0
609	[793]	793	627.314	10.9	921546	1.11746e+06	182770	0	257661	0	0	950919	0	0	0	0	0	0	0	0	0	0	0	0	0	0	0	0	551656	0	1.64329e+06	0	0	0	0	0	0	0	0	0	0	0	0	0	0	0	0	0	0
610	[800]	800	635.284	8.5	185838	0	0	0	0	0	0	0	0	0	396584	0	0	0	0	0	0	0	0	0	0	0	0	0	0	0	631677	0	0	0	0	0	0	0	0	0	0	0	0	0	0	0	0	0	0
610	[800]	800	635.284	8.5	185838	0	0	0	0	0	0	0	0	0	396584	0	0	0	0	0	0	0	0	0	0	0	0	0	0	0	631677	0	0	0	0	0	0	0	0	0	0	0	0	0	0	0	0	0	0
611	[847]	847	653.332	8.4	4.43695e+06	213161	0	5.57484e+06	0	0	679320	2.16624e+06	1.29088e+06	0	2.75789e+06	6.22426e+06	604583	0	0	0	394966	0	0	0	0	0	0	0	8.60634e+06	0	570474	0	0	0	0	0	0	0	0	0	0	330795	0	0	4.95089e+06	1.06838e+06	0	0	0
612	[857]	857	649.301	8.6	0	0	0	382872	0	0	0	0	0	0	160837	0	0	0	0	0	0	0	0	0	0	0	0	0	0	0	519052	0	0	0	0	0	520998	0	0	0	0	0	0	0	1.01072e+06	0	0	0	0
612	[857]	857	649.301	8.6	0	0	0	382872	0	0	0	0	0	0	160837	0	0	0	0	0	0	0	0	0	0	0	0	0	0	0	519052	0	0	0	0	0	520998	0	0	0	0	0	0	0	1.01072e+06	0	0	0	0
613	[885]	885	627.316	10.1	0	0	0	0	0	0	0	0	0	0	0	0	0	0	0	0	362222	0	0	0	0	0	0	0	3.32898e+06	0	270012	0	0	0	0	0	0	0	0	0	0	0	0	0	0	0	0	0	0
614	[898]	898	627.315	10.2	1.7367e+06	0	0	721425	0	0	0	714805	0	0	518505	0	0	0	0	0	0	0	0	0	0	0	0	0	0	0	256241	0	0	0	0	0	0	0	0	0	0	0	0	0	1.92243e+06	0	0	0	0
615	[994]	994	487.233	4.3	25100000	0	0	18800000	0	0	0	20000000	0	0	7.28082e+06	0	0	5.85699e+06	0	0	2.12755e+06	0	4.43388e+06	666286	7.81468e+06	589357	0	0	14300000	0	0	0	0	0	0	5.6872e+06	17700000	0	0	268397	0	0	0	0	0	0	0	0	2.92542e+06
616	[995]	995	653.332	11.3	48700000	2.15598e+06	0	26600000	2.80618e+06	2.36434e+06	13400000	27100000	4.32342e+06	0	3.06082e+06	10400000	261652	9.36863e+06	0	0	7.31489e+06	0	0	0	4.50468e+06	454173	0	0	46100000	0	0	0	0	0	0	0	0	0	452561	0	0	0	0	0	12400000	3.36488e+06	0	0	0
617	[1096]	1096	653.332	7	3.20424e+06	0	0	868707	0	0	1.36932e+06	4.92698e+06	372484	0	1.83346e+06	1.38608e+06	0	200924	0	0	37200000	0	0	0	1.37368e+06	3.02926e+06	0	0	0	0	0	0	0	0	0	0	0	0	0	0	0	281577	0	0	484278	749086	0	0	0
618	[1139]	1139	653.332	12	7.21107e+06	0	0	3.19322e+06	685808	0	2.56541e+06	3.4377e+06	199984	0	666863	1.79631e+06	0	957165	0	0	0	0	0	0	1.42466e+06	0	0	0	0	0	0	0	0	0	0	0	0	0	0	0	0	0	0	0	1.17069e+06	335191	0	0	0
619	[1182]	1182	651.317	7.5	8.46786e+06	0	0	5.05242e+06	0	0	494017	4.36632e+06	219346	0	7.55325e+06	0	0	218079	0	0	0	0	0	0	354372	0	0	0	1.17012e+06	0	0	0	0	0	0	0	1.30221e+06	0	0	0	0	0	0	0	0	0	0	0	0
619	[1182]	1182	651.317	7.5	8.46786e+06	0	0	5.05242e+06	0	0	494017	4.36632e+06	219346	0	7.55325e+06	0	0	218079	0	0	0	0	0	0	354372	0	0	0	1.17012e+06	0	0	0	0	0	0	0	1.30221e+06	0	0	0	0	0	0	0	0	0	0	0	0
620	[1274]	1274	649.301	8.3	1.54426e+06	315454	0	1.46709e+06	0	0	1.01687e+06	2.02077e+06	695619	0	1.65661e+06	7.02937e+06	0	182936	0	0	0	0	0	0	1.51109e+06	167039	0	0	1.37855e+06	0	0	0	0	0	0	0	538728	0	0	0	0	0	0	0	2.2291e+06	0	0	0	0
620	[1274]	1274	649.301	8.3	1.54426e+06	315454	0	1.46709e+06	0	0	1.01687e+06	2.02077e+06	695619	0	1.65661e+06	7.02937e+06	0	182936	0	0	0	0	0	0	1.51109e+06	167039	0	0	1.37855e+06	0	0	0	0	0	0	0	538728	0	0	0	0	0	0	0	2.2291e+06	0	0	0	0
621	[1513]	1513	510.306	1.8	0	693796	0	0	0	0	0	1.3288e+06	0	0	0	0	0	0	0	887169	814386	1.04325e+06	11500000	0	0	0	0	0	451579	0	0	0	0	0	0	0	0	0	0	0	0	0	0	0	0	0	0	0	0
622	[1647]	1647	655.348	7.8	440822	0	0	0	0	0	281901	270841	0	0	267743	981761	2.30249e+06	0	0	337327	11700000	0	0	0	311634	0	0	0	0	0	0	0	0	588793	0	0	0	0	201976	0	0	16800000	0	0	3.29788e+06	1.78317e+06	0	0	610352
623	[1810]	1810	655.346	7.5	1.21114e+06	0	1.69227e+06	2.9607e+06	567802	0	0	193204	248608	0	0	1.47184e+06	0	0	0	835892	5.89492e+06	0	0	0	0	0	0	0	0	0	0	0	0	247984	0	0	979728	0	286875	0	0	0	0	0	1.80745e+06	1.0849e+06	0	0	699620
624	[1876]	1876	487.233	3.4	0	0	0	0	0	0	0	201806	0	0	0	0	0	0	0	0	0	0	0	0	0	0	0	0	557943	0	0	0	0	0	0	0	0	0	0	0	0	0	0	0	0	0	0	0	0
625	[2070]	2070	633.27	6.5	958237	0	0	0	0	0	0	0	0	0	568940	0	0	0	0	0	0	0	0	0	0	0	0	0	0	0	0	0	0	0	0	0	0	0	0	0	0	0	0	0	0	0	0	0	0
625	[2070]	2070	633.27	6.5	958237	0	0	0	0	0	0	0	0	0	568940	0	0	0	0	0	0	0	0	0	0	0	0	0	0	0	0	0	0	0	0	0	0	0	0	0	0	0	0	0	0	0	0	0	0
626	[2082]	2082	885.48	14.9	1.38977e+06	0	0	0	0	0	0	0	0	0	0	0	0	0	0	0	0	0	0	0	0	0	0	0	0	0	0	0	0	0	0	0	0	0	0	0	0	0	0	0	6.0709e+06	3.11554e+06	0	0	0
627	[2116]	2116	505.244	3.5	357674	0	0	0	0	0	387133	0	0	0	0	0	0	0	0	0	0	0	0	0	157747	0	0	0	10500000	0	0	0	0	0	0	0	0	0	0	0	0	0	0	0	0	0	0	0	0
627	[2116]	2116	505.244	3.5	357674	0	0	0	0	0	387133	0	0	0	0	0	0	0	0	0	0	0	0	0	157747	0	0	0	10500000	0	0	0	0	0	0	0	0	0	0	0	0	0	0	0	0	0	0	0	0
628	[2200]	2200	635.285	4.4	222537	0	0	0	0	0	0	0	0	0	209984	0	0	0	0	380257	0	0	0	0	270242	0	0	0	387797	0	0	0	0	0	0	0	0	0	0	0	0	0	0	0	0	0	0	0	1.65284e+06
628	[2200]	2200	635.285	4.4	222537	0	0	0	0	0	0	0	0	0	209984	0	0	0	0	380257	0	0	0	0	270242	0	0	0	387797	0	0	0	0	0	0	0	0	0	0	0	0	0	0	0	0	0	0	0	1.65284e+06
629	[2455]	2455	651.316	7.4	0	0	0	0	0	0	809723	0	306679	0	0	14000000	184397	231441	0	0	0	0	0	0	295398	0	0	0	230364	0	0	0	0	0	0	0	1.1843e+06	0	0	0	0	0	0	0	4.56119e+06	0	0	0	0
629	[2455]	2455	651.316	7.4	0	0	0	0	0	0	809723	0	306679	0	0	14000000	184397	231441	0	0	0	0	0	0	295398	0	0	0	230364	0	0	0	0	0	0	0	1.1843e+06	0	0	0	0	0	0	0	4.56119e+06	0	0	0	0
630	[2486]	2486	573.248	5	0	0	0	0	0	0	294166	0	0	0	273194	0	0	0	0	0	0	0	0	0	0	0	0	0	390156	0	0	0	0	0	0	0	0	0	3.98086e+06	0	0	0	0	0	10000000	11100000	0	0	0
630	[2486]	2486	573.248	5	0	0	0	0	0	0	294166	0	0	0	273194	0	0	0	0	0	0	0	0	0	0	0	0	0	390156	0	0	0	0	0	0	0	0	0	3.98086e+06	0	0	0	0	0	10000000	11100000	0	0	0
631	[2517]	2517	653.331	11.8	0	0	0	0	0	0	493300	0	0	0	370550	796498	0	0	0	0	275203	0	0	0	629813	0	0	0	10200000	0	0	0	0	0	0	0	0	0	0	0	0	0	0	0	1.17621e+06	0	0	0	0
632	[2600]	2600	655.347	8.1	0	0	0	0	0	0	153371	0	0	0	0	205002	0	0	0	166627	6.4604e+06	0	0	0	0	0	0	0	0	0	0	0	0	0	0	0	1.16986e+06	0	0	0	0	620250	0	0	2.02675e+06	2.16875e+06	0	0	540121
633	[2829]	2829	457.33	13.5	0	4.68691e+06	1.93664e+06	199783	295298	0	0	0	0	0	0	0	1.1434e+06	0	0	0	0	0	0	0	0	199118	0	0	0	0	0	0	0	249524	0	0	182430	0	0	0	2.05121e+06	0	0	0	4.2735e+06	0	0	0	0
634	[4049]	4049	669.328	4.9	0	0	0	0	0	0	0	0	0	0	0	0	231715	0	0	0	0	0	0	0	0	0	0	0	1.33361e+06	0	0	0	0	0	0	0	0	0	0	0	0	558987	0	0	0	0	0	0	0
635	[4782]	4782	640.311	5.1	0	0	0	0	0	0	0	0	0	490362	0	0	0	0	0	239795	198233	0	0	0	0	0	0	0	2.67022e+06	0	0	0	0	0	0	0	3.2472e+06	0	4.86973e+06	0	0	0	0	0	13400000	18600000	0	0	2.6326e+06
636	[4815]	4815	899.566	14.9	0	0	0	0	0	0	0	0	0	438553	0	0	0	0	0	0	0	0	0	0	0	0	0	0	0	0	0	0	0	0	0	0	464683	35100000	0	5.65096e+06	0	0	0	0	9.80817e+06	0	16500000	0	0
637	[4845]	4845	497.289	8.1	0	0	0	0	0	0	0	0	0	208614	0	0	0	0	0	0	0	0	0	0	0	0	0	0	9.99854e+06	0	0	0	0	0	0	0	0	0	0	0	0	0	0	0	0	0	0	0	0
638	[5304]	5304	609.27	11	0	0	0	0	0	917668	0	0	0	0	0	223794	0	1.45184e+06	0	0	0	0	0	0	0	0	0	0	0	0	0	0	954949	0	973039	0	0	185119	0	365908	220384	0	234190	0	0	0	0	0	0
638	[5304]	5304	609.27	11	0	0	0	0	0	917668	0	0	0	0	0	223794	0	1.45184e+06	0	0	0	0	0	0	0	0	0	0	0	0	0	0	954949	0	973039	0	0	185119	0	365908	220384	0	234190	0	0	0	0	0	0
639	[5322]	5322	591.258	5.1	0	0	0	233224	0	0	0	0	0	0	0	181468	0	0	0	0	0	0	0	0	0	0	0	0	3.36635e+06	0	0	0	0	0	0	0	2.59669e+06	0	0	0	0	0	0	0	15600000	16300000	0	0	728698
639	[5322]	5322	591.258	5.1	0	0	0	233224	0	0	0	0	0	0	0	181468	0	0	0	0	0	0	0	0	0	0	0	0	3.36635e+06	0	0	0	0	0	0	0	2.59669e+06	0	0	0	0	0	0	0	15600000	16300000	0	0	728698
640	[5341]	5341	847.536	14.6	0	0	0	0	0	0	0	0	0	0	0	533070	0	0	0	0	0	0	0	0	0	0	0	0	1.13055e+06	0	0	0	0	0	0	0	0	0	0	0	0	0	0	0	1.00592e+06	0	17900000	0	0
641	[6266]	6266	849.458	14.5	0	0	0	0	0	0	0	0	0	0	0	0	0	0	0	0	0	0	0	0	0	0	0	0	0	0	0	0	0	0	0	0	1.7642e+06	0	2.57158e+06	0	0	0	0	0	16400000	14400000	0	0	0
642	[6268]	6268	451.211	5	0	0	0	0	0	0	0	0	0	0	0	0	0	0	0	0	0	0	0	430854	0	0	0	0	266473	0	0	0	0	0	0	0	0	0	1.72831e+06	0	0	0	0	0	5.58735e+06	4.8164e+06	0	0	0
643	[6276]	6276	607.253	8.9	0	0	0	0	0	0	0	0	0	0	0	0	0	0	0	0	0	0	0	0	0	0	0	0	0	0	0	0	0	0	0	0	4.22029e+06	0	7.86932e+06	0	0	0	0	0	8.3137e+06	7.77674e+06	0	0	1.14118e+06
643	[6276]	6276	607.253	8.9	0	0	0	0	0	0	0	0	0	0	0	0	0	0	0	0	0	0	0	0	0	0	0	0	0	0	0	0	0	0	0	0	4.22029e+06	0	7.86932e+06	0	0	0	0	0	8.3137e+06	7.77674e+06	0	0	1.14118e+06
644	[6278]	6278	898.511	14.5	0	0	0	0	0	0	0	0	0	0	0	0	0	0	0	0	0	0	0	0	0	0	0	0	0	0	0	0	0	0	0	0	503095	0	906449	0	0	0	0	0	6.44157e+06	5.81861e+06	0	0	0
645	[6288]	6288	573.249	4.4	0	0	0	0	0	0	0	0	0	0	0	0	0	0	0	0	0	0	0	0	0	0	0	0	0	0	0	0	0	0	0	0	0	0	407427	0	0	0	0	0	1.76753e+06	2.45702e+06	0	0	0
645	[6288]	6288	573.249	4.4	0	0	0	0	0	0	0	0	0	0	0	0	0	0	0	0	0	0	0	0	0	0	0	0	0	0	0	0	0	0	0	0	0	0	407427	0	0	0	0	0	1.76753e+06	2.45702e+06	0	0	0
646	[6349]	6349	885.476	14.4	0	0	0	0	0	0	0	0	0	0	0	0	0	0	0	0	0	0	0	0	0	0	0	0	0	0	0	0	0	0	0	0	0	0	0	0	0	0	0	0	1.52305e+06	564146	0	0	0
647	[6375]	6375	469.223	4.8	0	0	0	0	0	0	0	0	0	0	0	0	0	0	0	0	0	0	0	0	0	0	0	0	1.91405e+06	0	0	0	0	0	0	0	0	0	0	0	0	0	0	0	0	210475	0	0	0
648	[6673]	6673	617.273	9.5	0	0	0	0	0	0	0	0	0	0	0	0	0	0	0	0	621881	0	0	0	0	0	0	0	0	0	0	0	0	0	0	0	0	0	6.60282e+06	0	0	0	0	0	0	0	0	0	0
648	[6673]	6673	617.273	9.5	0	0	0	0	0	0	0	0	0	0	0	0	0	0	0	0	621881	0	0	0	0	0	0	0	0	0	0	0	0	0	0	0	0	0	6.60282e+06	0	0	0	0	0	0	0	0	0	0
649	[6726]	6726	613.337	12.4	0	0	0	0	0	0	0	0	0	0	0	0	0	0	0	0	0	0	0	0	0	0	0	0	0	0	0	0	0	0	0	0	0	0	559744	0	0	0	0	0	0	0	0	0	0
650	[7781]	7781	591.296	5	0	0	0	0	0	0	0	0	0	0	0	0	0	0	0	0	0	0	0	0	0	0	0	0	0	0	0	0	0	0	0	0	242772	0	0	0	0	0	0	0	0	0	0	0	0
651	[8024]	8024	511.305	10.9	0	0	0	0	0	0	0	0	0	0	0	0	0	0	0	0	0	0	0	0	4.12738e+06	0	0	0	0	0	0	0	0	0	0	0	0	0	0	0	0	0	0	0	0	0	0	0	0
652	[8888]	8888	640.309	5.1	0	0	0	0	0	0	0	0	0	0	0	0	0	0	0	445042	0	0	0	0	0	0	0	0	0	0	0	0	0	0	0	0	0	0	0	0	0	0	0	0	208894	0	0	0	0
653	[9570,11819]	11819	469.222	1.5	0	0	0	0	0	0	0	0	0	0	0	0	0	0	0	0	0	0	0	0	0	0	0	0	4.37525e+06	0	0	0	0	0	0	0	0	0	0	0	0	0	0	0	0	0	0	0	0
653	[9570,11819]	9570	487.233	1.5	0	0	0	0	0	0	0	0	0	0	0	0	0	0	0	0	263346	0	0	0	0	0	0	0	6.52129e+06	0	0	0	0	0	0	0	0	0	0	0	0	0	0	0	0	0	0	0	0
654	[9604]	9604	651.316	3.4	0	0	0	0	0	0	0	0	0	0	0	0	0	0	0	0	562401	0	0	0	0	0	0	0	206673	0	0	0	0	0	0	0	0	0	0	0	0	0	0	0	0	0	0	0	0
654	[9604]	9604	651.316	3.4	0	0	0	0	0	0	0	0	0	0	0	0	0	0	0	0	562401	0	0	0	0	0	0	0	206673	0	0	0	0	0	0	0	0	0	0	0	0	0	0	0	0	0	0	0	0
655	[11568]	11568	658.321	4.2	0	0	0	0	0	0	0	0	0	0	0	0	0	0	0	0	0	0	0	0	0	0	0	0	642268	0	0	0	0	0	0	0	0	0	0	0	0	0	0	0	0	0	0	0	585223
656	[11570]	11570	487.233	6.1	0	0	0	0	0	0	0	0	0	0	0	0	0	0	0	0	0	0	0	0	0	0	0	0	682778	0	0	0	0	0	0	0	0	0	0	0	0	0	0	0	0	0	0	0	0
656	[11570]	11570	487.233	6.1	0	0	0	0	0	0	0	0	0	0	0	0	0	0	0	0	0	0	0	0	0	0	0	0	682778	0	0	0	0	0	0	0	0	0	0	0	0	0	0	0	0	0	0	0	0
657	[11572]	11572	934.53	12.5	0	0	0	0	0	0	0	0	0	0	0	0	0	0	0	0	0	0	0	0	0	0	0	0	0	0	0	0	0	0	0	0	0	0	0	0	0	0	0	0	0	0	0	0	0
658	[11573]	11573	573.248	3.4	0	0	0	0	0	0	0	0	0	0	0	0	0	0	0	0	0	0	0	0	0	0	0	0	22500000	0	0	0	0	0	0	0	0	0	0	0	0	0	0	0	0	0	0	0	0
658	[11573]	11573	573.248	3.4	0	0	0	0	0	0	0	0	0	0	0	0	0	0	0	0	0	0	0	0	0	0	0	0	22500000	0	0	0	0	0	0	0	0	0	0	0	0	0	0	0	0	0	0	0	0
659	[11576]	11576	573.248	4.9	0	0	0	0	0	0	0	0	0	0	0	0	0	0	0	0	0	0	0	0	0	0	0	0	0	0	0	0	0	0	0	0	0	0	0	0	0	0	0	0	0	0	0	0	484988
659	[11576]	11576	573.248	4.9	0	0	0	0	0	0	0	0	0	0	0	0	0	0	0	0	0	0	0	0	0	0	0	0	0	0	0	0	0	0	0	0	0	0	0	0	0	0	0	0	0	0	0	0	484988
660	[11589]	11589	429.299	12	0	0	0	0	0	0	0	0	0	0	0	0	0	0	0	0	0	0	0	0	0	0	0	0	0	0	0	0	0	0	0	0	0	0	0	0	0	0	0	0	0	0	0	0	0
661	[11590]	11590	930.535	14.8	0	0	0	0	0	0	0	0	0	0	0	0	0	0	0	0	0	0	0	0	0	0	0	0	0	0	0	0	0	0	0	0	0	0	0	0	0	0	0	0	0	0	0	0	0
661	[11590]	11590	930.535	14.8	0	0	0	0	0	0	0	0	0	0	0	0	0	0	0	0	0	0	0	0	0	0	0	0	0	0	0	0	0	0	0	0	0	0	0	0	0	0	0	0	0	0	0	0	0
662	[11610]	11610	616.259	5.6	0	0	0	0	0	0	0	0	0	0	0	0	0	0	0	0	0	0	0	0	0	0	0	0	0	0	0	0	0	0	0	0	0	0	0	0	0	0	0	0	0	0	0	0	0
663	[11622]	11622	930.534	15	0	0	0	0	0	0	0	0	0	0	0	0	0	0	0	0	0	0	0	0	0	0	0	0	0	0	0	0	0	0	0	0	0	0	0	0	0	0	0	0	0	0	0	0	0
663	[11622]	11622	930.534	15	0	0	0	0	0	0	0	0	0	0	0	0	0	0	0	0	0	0	0	0	0	0	0	0	0	0	0	0	0	0	0	0	0	0	0	0	0	0	0	0	0	0	0	0	0
664	[11628]	11628	672.374	9.1	0	0	0	0	0	0	0	0	0	0	0	0	0	0	0	0	0	0	0	0	0	0	0	0	3.48918e+06	0	0	0	0	0	0	0	0	0	0	0	0	0	0	0	0	0	0	0	0
665	[11635]	11635	914.506	13.8	0	0	0	0	0	0	0	0	0	0	0	0	0	0	0	0	0	0	0	0	0	0	0	0	0	0	0	0	0	0	0	0	0	0	0	0	0	0	0	0	0	0	0	0	0
666	[11649]	11649	627.316	6	0	0	0	0	0	0	0	0	0	0	0	0	0	0	0	0	0	0	0	0	0	0	0	0	3.13571e+06	0	0	0	0	0	0	0	0	0	0	0	0	0	0	0	0	0	0	0	0
667	[11806]	11806	513.212	5.1	0	0	0	0	0	0	0	0	0	0	0	0	0	0	0	0	0	0	0	0	0	0	0	0	19000000	0	0	0	0	0	0	0	0	0	0	0	0	0	0	0	0	0	0	0	0
668	[11811]	11811	531.222	2.2	0	0	0	0	0	0	0	0	0	0	0	0	0	0	0	0	0	0	0	0	0	0	0	0	7.97222e+06	0	0	0	0	0	0	0	0	0	0	0	0	0	0	0	0	0	0	0	0
669	[11814]	11814	569.31	11.2	0	0	0	0	0	0	0	0	0	0	0	0	0	0	0	0	0	0	0	0	0	0	0	0	9.60564e+06	0	0	0	0	0	0	0	0	0	0	0	0	0	0	0	0	0	0	0	0
670	[11817]	11817	522.27	1.5	0	0	0	0	0	0	0	0	0	0	0	0	0	0	0	0	0	0	0	0	0	0	0	0	2.62441e+06	0	0	0	0	0	0	0	0	0	0	0	0	0	0	0	0	0	0	0	0
671	[11820]	11820	587.321	11.6	0	0	0	0	0	0	0	0	0	0	0	0	0	0	0	0	0	0	0	0	0	0	0	0	8.9354e+06	0	0	0	0	0	0	0	0	0	0	0	0	0	0	0	0	0	0	0	0
672	[11821]	11821	809.447	13.8	0	0	0	0	0	0	0	0	0	0	0	0	0	0	0	0	0	0	0	0	0	0	0	0	11800000	0	0	0	0	0	0	0	0	0	0	0	0	0	0	0	0	0	0	0	0
673	[11837]	11837	673.338	13.8	0	0	0	0	0	0	0	0	0	0	0	0	0	0	0	0	0	0	0	0	0	0	0	0	4.87786e+06	0	0	0	0	0	0	0	0	0	0	0	0	0	0	0	0	0	0	0	0
673	[11837]	11837	673.338	13.8	0	0	0	0	0	0	0	0	0	0	0	0	0	0	0	0	0	0	0	0	0	0	0	0	4.87786e+06	0	0	0	0	0	0	0	0	0	0	0	0	0	0	0	0	0	0	0	0
674	[11854]	11854	676.369	3.9	0	0	0	0	0	0	0	0	0	0	0	0	0	0	0	0	0	0	0	0	0	0	0	0	5.70775e+06	0	0	0	0	0	0	0	0	0	0	0	0	0	0	0	0	0	0	0	0
675	[11855]	11855	627.317	5.2	0	0	0	0	0	0	0	0	0	0	0	0	0	0	0	0	0	0	0	0	0	0	0	0	3.31277e+06	0	0	0	0	0	0	0	0	0	0	0	0	0	0	0	0	0	0	0	0
676	[11868]	11868	659.342	7.2	0	0	0	0	0	0	0	0	0	0	0	0	0	0	0	0	0	0	0	0	0	0	0	0	2.9034e+06	0	0	0	0	0	0	0	0	0	0	0	0	0	0	0	0	0	0	0	0
676	[11868]	11868	659.342	7.2	0	0	0	0	0	0	0	0	0	0	0	0	0	0	0	0	0	0	0	0	0	0	0	0	2.9034e+06	0	0	0	0	0	0	0	0	0	0	0	0	0	0	0	0	0	0	0	0
676	[11868]	11868	659.342	7.2	0	0	0	0	0	0	0	0	0	0	0	0	0	0	0	0	0	0	0	0	0	0	0	0	2.9034e+06	0	0	0	0	0	0	0	0	0	0	0	0	0	0	0	0	0	0	0	0
676	[11868]	11868	659.342	7.2	0	0	0	0	0	0	0	0	0	0	0	0	0	0	0	0	0	0	0	0	0	0	0	0	2.9034e+06	0	0	0	0	0	0	0	0	0	0	0	0	0	0	0	0	0	0	0	0
677	[11876]	11876	723.41	12.3	0	0	0	0	0	0	0	0	0	0	0	0	0	0	0	0	0	0	0	0	0	0	0	0	2.35384e+06	0	0	0	0	0	0	0	0	0	0	0	0	0	0	0	0	0	0	0	0
678	[11881]	11881	826.474	10	0	0	0	0	0	0	0	0	0	0	0	0	0	0	0	0	0	0	0	0	0	0	0	0	2.12732e+06	0	0	0	0	0	0	0	0	0	0	0	0	0	0	0	0	0	0	0	0
679	[11882]	11882	709.394	11.8	0	0	0	0	0	0	0	0	0	0	0	0	0	0	0	0	0	0	0	0	0	0	0	0	4.39443e+06	0	0	0	0	0	0	0	0	0	0	0	0	0	0	0	0	0	0	0	0
680	[11885]	11885	794.411	9.4	0	0	0	0	0	0	0	0	0	0	0	0	0	0	0	0	0	0	0	0	0	0	0	0	2.48581e+06	0	0	0	0	0	0	0	0	0	0	0	0	0	0	0	0	0	0	0	0
680	[11885]	11885	794.411	9.4	0	0	0	0	0	0	0	0	0	0	0	0	0	0	0	0	0	0	0	0	0	0	0	0	2.48581e+06	0	0	0	0	0	0	0	0	0	0	0	0	0	0	0	0	0	0	0	0
681	[11886]	11886	587.322	10.8	0	0	0	0	0	0	0	0	0	0	0	0	0	0	0	0	0	0	0	0	0	0	0	0	2.97754e+06	0	0	0	0	0	0	0	0	0	0	0	0	0	0	0	0	0	0	0	0
682	[11887]	11887	689.353	2.9	0	0	0	0	0	0	0	0	0	0	0	0	0	0	0	0	0	0	0	0	0	0	0	0	2.8478e+06	0	0	0	0	0	0	0	0	0	0	0	0	0	0	0	0	0	0	0	0
682	[11887]	11887	689.353	2.9	0	0	0	0	0	0	0	0	0	0	0	0	0	0	0	0	0	0	0	0	0	0	0	0	2.8478e+06	0	0	0	0	0	0	0	0	0	0	0	0	0	0	0	0	0	0	0	0
682	[11887]	11887	689.353	2.9	0	0	0	0	0	0	0	0	0	0	0	0	0	0	0	0	0	0	0	0	0	0	0	0	2.8478e+06	0	0	0	0	0	0	0	0	0	0	0	0	0	0	0	0	0	0	0	0
682	[11887]	11887	689.353	2.9	0	0	0	0	0	0	0	0	0	0	0	0	0	0	0	0	0	0	0	0	0	0	0	0	2.8478e+06	0	0	0	0	0	0	0	0	0	0	0	0	0	0	0	0	0	0	0	0
683	[11890]	11890	791.437	13.7	0	0	0	0	0	0	0	0	0	0	0	0	0	0	0	0	0	0	0	0	0	0	0	0	3.97803e+06	0	0	0	0	0	0	0	0	0	0	0	0	0	0	0	0	0	0	0	0
684	[11892]	11892	687.338	5.6	0	0	0	0	0	0	0	0	0	0	0	0	0	0	0	0	0	0	0	0	0	0	0	0	2.37033e+06	0	0	0	0	0	0	0	0	0	0	0	0	0	0	0	0	0	0	0	0
684	[11892]	11892	687.338	5.6	0	0	0	0	0	0	0	0	0	0	0	0	0	0	0	0	0	0	0	0	0	0	0	0	2.37033e+06	0	0	0	0	0	0	0	0	0	0	0	0	0	0	0	0	0	0	0	0
[truncated: 871 more rows]
[truncated: 53 more columns]
