# Supplementary material for: Automated annotation of complex natural products using a modular fragmentation–based structure assembly (MFSA) strategy
Source: Sci Adv. 2025 Aug 15;11(33):eadw4693. doi: 10.1126/sciadv.adw4693 (PMC12356265; doi:10.1126/sciadv.adw4693)
Supplement: Supplementary file 2 — Tables S10 to S14 [file sciadv.adw4693_tables_s10_to_s14.zip › adw4693_table_s14.xlsx]

## Sheet: Sheet1
row ID	row m/z	row retention time	20220601_100AGC_pluskal_mce_1D1_A1_id.mzML Peak area	VGF141_H06_pos.mzML Peak area	VGF141_A07_pos.mzML Peak area	VGF141_G06_pos.mzML Peak area	VGF142_A05_pos.mzML Peak area	VGF142_B03_pos.mzML Peak area	ThyW01_500ppm_cent_pos.mzML Peak area	Thy50_01_500ppm_cent_pos.mzML Peak area	ThyE01_500ppm_cent_pos.mzML Peak area	ThyW02_500ppm_cent_pos.mzML Peak area	ThyE02_500ppm_cent_pos.mzML Peak area	Thy50_02_500ppm_cent_pos.mzML Peak area	D Score	MD Score	type	elemental composition	identification	same composition	adduct ion	same peak	C10 loss	C10 loss_ion_pair	C10 loss_intensity_pair	C10 loss_score	C11 loss	C11 loss_ion_pair	C11 loss_intensity_pair	C11 loss_score	C9 loss	C9 loss_ion_pair	C9 loss_intensity_pair	C9 loss_score	C3 loss	C3 loss_ion_pair	C3 loss_intensity_pair	C3 loss_score	C2 loss	C2 loss_ion_pair	C2 loss_intensity_pair	C2 loss_score	C7 loss	C7 loss_ion_pair	C7 loss_intensity_pair	C7 loss_score	C15 ion	C15 ion_intensity	C15 ion_score
45127	543.222	9.6	0	0	0	0	0	0	457603	1.60494e+06	0	0	0	0	22	0	D	C29H34O10	possibly known	yuanhuapine	[M+H]+	none	C10H10O4	C27H28O7 / C17H18O3	17000.0 / 91000.0	0.2278	none	none	none	none	none	none	none	none	C3H4O2	C20H22O5 / C17H18O3	130000.0 / 91000.0	0.8167	C2H4O2	C22H24O6 / C20H20O4	8200.0 / 160000.0	0.2998	C7H6O2	C27H26O6 / C20H20O4	17000.0 / 160000.0	0.3383	C15H18O2	15000	0.15
45127	543.222	9.6	0	0	0	0	0	0	457603	1.60494e+06	0	0	0	0	22	0	D	C29H34O10	possibly known	yuanhuapine	[M+H]+	none	C10H10O4	C27H28O7 / C17H18O3	17000.0 / 91000.0	0.2278	none	none	none	none	none	none	none	none	C3H4O2	C20H22O5 / C17H18O3	130000.0 / 91000.0	0.8167	C2H4O2	C22H24O6 / C20H20O4	8200.0 / 160000.0	0.2998	C7H6O2	C27H26O6 / C20H20O4	17000.0 / 160000.0	0.3383	C15H18O2	15000	0.15
45127	543.222	9.6	0	0	0	0	0	0	457603	1.60494e+06	0	0	0	0	22	0	D	C29H34O10	possibly known	yuanhuapine	[M+H]+	none	C10H10O4	C27H28O7 / C17H18O3	17000.0 / 91000.0	0.2278	none	none	none	none	none	none	none	none	C3H4O2	C20H22O5 / C17H18O3	130000.0 / 91000.0	0.8167	C2H4O2	C22H24O6 / C20H20O4	8200.0 / 160000.0	0.2998	C7H6O2	C27H26O6 / C20H20O4	17000.0 / 160000.0	0.3383	C15H18O2	15000	0.15
45127	543.222	9.6	0	0	0	0	0	0	457603	1.60494e+06	0	0	0	0	22	0	D	C29H34O10	possibly known	yuanhuapine	[M+H]+	none	C10H10O4	C27H28O7 / C17H18O3	17000.0 / 91000.0	0.2278	none	none	none	none	none	none	none	none	C3H4O2	C20H22O5 / C17H18O3	130000.0 / 91000.0	0.8167	C2H4O2	C22H24O6 / C20H20O4	8200.0 / 160000.0	0.2998	C7H6O2	C27H26O6 / C20H20O4	17000.0 / 160000.0	0.3383	C15H18O2	15000	0.15
45127	543.222	9.6	0	0	0	0	0	0	457603	1.60494e+06	0	0	0	0	22	0	D	C29H34O10	possibly known	yuanhuapine	[M+H]+	none	C10H10O4	C27H28O7 / C17H18O3	17000.0 / 91000.0	0.2278	none	none	none	none	none	none	none	none	C3H4O2	C20H22O5 / C17H18O3	130000.0 / 91000.0	0.8167	C2H4O2	C22H24O6 / C20H20O4	8200.0 / 160000.0	0.2998	C7H6O2	C27H26O6 / C20H20O4	17000.0 / 160000.0	0.3383	C15H18O2	15000	0.15
44759	487.233	9.4	0	0	0	0	0	0	715388	2.55421e+06	0	0	0	0	20	0	D	C27H34O8	possibly known	orthobenzoate 2	[M+H]+	none	none	none	none	none	none	none	none	none	none	none	none	none	C3H4O2	C20H24O4 / C17H20O2	74000.0 / 270000.0	0.8039	none	none	none	none	none	none	none	none	C15H18O2	18000	0.18
50688	587.285	13.1	0	0	0	0	0	0	0	794129	0	0	0	0	16	0	D	C32H42O10	possibly known	yuanhuadine (yuanhuadin, synaptolepis factor K4), isoyuanhuadine (isoyuanhuadin), yuanhuamine A, tianchaterpene D	[M+H]+	none	none	none	none	none	none	none	none	none	none	none	none	none	C3H4O2	C20H18O4 / C17H14O2	53000.0 / 34000.0	0.3028	C2H4O2	C22H24O7 / C20H20O5	5900.0 / 40000.0	0.0923	none	none	none	none	none	none	none
50688	587.285	13.1	0	0	0	0	0	0	0	794129	0	0	0	0	16	0	D	C32H42O10	possibly known	yuanhuadine (yuanhuadin, synaptolepis factor K4), isoyuanhuadine (isoyuanhuadin), yuanhuamine A, tianchaterpene D	[M+H]+	none	none	none	none	none	none	none	none	none	none	none	none	none	C3H4O2	C20H18O4 / C17H14O2	53000.0 / 34000.0	0.3028	C2H4O2	C22H24O7 / C20H20O5	5900.0 / 40000.0	0.0923	none	none	none	none	none	none	none
52168	649.301	14.7	0	0	0	0	0	0	0	530771	0	0	0	0	16	0	D	C37H44O10	possibly undescribed	(DA18)std_yuanhuacine isomer	[M+H]+	none	C10H10O4	C27H24O6 / C17H14O2	5600.0 / 13000.0	0.0518	none	none	none	none	none	none	none	none	C3H4O2	C20H20O5 / C17H16O3	47000.0 / 45000.0	0.4408	none	none	none	none	C7H6O2	C27H24O6 / C20H18O4	5600.0 / 60000.0	0.1234	none	none	none
52168	649.301	14.7	0	0	0	0	0	0	0	530771	0	0	0	0	16	0	D	C37H44O10	possibly undescribed	(DA18)std_yuanhuacine isomer	[M+H]+	none	C10H10O4	C27H24O6 / C17H14O2	5600.0 / 13000.0	0.0518	none	none	none	none	none	none	none	none	C3H4O2	C20H20O5 / C17H16O3	47000.0 / 45000.0	0.4408	none	none	none	none	C7H6O2	C27H24O6 / C20H18O4	5600.0 / 60000.0	0.1234	none	none	none
50688	587.285	13.1	0	0	0	0	0	0	0	794129	0	0	0	0	16	0	D	C32H42O10	possibly known	yuanhuadine (yuanhuadin, synaptolepis factor K4), isoyuanhuadine (isoyuanhuadin), yuanhuamine A, tianchaterpene D	[M+H]+	none	none	none	none	none	none	none	none	none	none	none	none	none	C3H4O2	C20H18O4 / C17H14O2	53000.0 / 34000.0	0.3028	C2H4O2	C22H24O7 / C20H20O5	5900.0 / 40000.0	0.0923	none	none	none	none	none	none	none
44081	505.243	9.2	0	0	0	0	0	0	278153	1.62049e+06	0	0	0	0	26	0	D	C27H36O9	possibly known	genkwanine O, neogenkwanine A, neogenkwanine B, neogenkwanine H, genkwanine A, neogenkwanine I	[M+H]+	none	C10H10O4	C27H30O6 / C17H20O2	8100.0 / 230000.0	0.4157	none	none	none	none	none	none	none	none	C3H4O2	C20H24O4 / C17H20O2	120000.0 / 230000.0	1.0746	none	none	none	none	C7H6O2	C27H36O9 / C20H30O7	400000.0 / 4000.0	0.6823	C15H18O2	3500	0.035
49562	609.27	12.2	0	0	0	0	0	0	0	329901	0	0	0	0	23	0	D	C34H40O10	possibly undescribed	(DA12)std_genkwanine H isomer	[M+H]+	none	C10H10O4	C27H30O6 / C17H20O2	63000.0 / 64000.0	0.6252	none	none	none	none	none	none	none	none	C3H4O2	C20H24O4 / C17H20O2	53000.0 / 64000.0	0.4924	none	none	none	none	C7H6O2	C27H30O6 / C20H24O4	63000.0 / 53000.0	0.4947	none	none	none
49562	609.27	12.2	0	0	0	0	0	0	0	329901	0	0	0	0	23	0	D	C34H40O10	possibly undescribed	(DA12)std_genkwanine H isomer	[M+H]+	none	C10H10O4	C27H30O6 / C17H20O2	63000.0 / 64000.0	0.6252	none	none	none	none	none	none	none	none	C3H4O2	C20H24O4 / C17H20O2	53000.0 / 64000.0	0.4924	none	none	none	none	C7H6O2	C27H30O6 / C20H24O4	63000.0 / 53000.0	0.4947	none	none	none
50239	591.259	12.8	0	0	0	0	0	0	0	550480	0	0	0	0	20	0	D	C34H38O9	possibly undescribed	(DA08)std_genkwanine M isomer, (DA07)std_genkwanine N isomer	[M+H]+	none	C10H10O4	C27H30O6 / C17H20O2	12000.0 / 17000.0	0.1078	none	none	none	none	none	none	none	none	C3H4O2	C20H22O3 / C17H18O1	45000.0 / 27000.0	0.24	C2H4O2	C22H18O1 / C20H22O3	3100.0 / 45000.0	0.0877	C7H6O2	C27H28O5 / C20H22O3	8000.0 / 45000.0	0.1106	none	none	none
50239	591.259	12.8	0	0	0	0	0	0	0	550480	0	0	0	0	20	0	D	C34H38O9	possibly undescribed	(DA08)std_genkwanine M isomer, (DA07)std_genkwanine N isomer	[M+H]+	none	C10H10O4	C27H30O6 / C17H20O2	12000.0 / 17000.0	0.1078	none	none	none	none	none	none	none	none	C3H4O2	C20H22O3 / C17H18O1	45000.0 / 27000.0	0.24	C2H4O2	C22H18O1 / C20H22O3	3100.0 / 45000.0	0.0877	C7H6O2	C27H28O5 / C20H22O3	8000.0 / 45000.0	0.1106	none	none	none
48334	605.238	11.5	0	0	0	0	0	0	0	230566	0	0	0	0	21	0	D	C34H36O10	possibly known	3-hydrogenkwadaphin, yuanhuatine (yuanhuatin)	[M+H]+	none	C10H10O4	C27H26O6 / C17H16O2	9500.0 / 17000.0	0.0846	none	none	none	none	none	none	none	none	C3H4O2	C20H22O5 / C17H18O3	24000.0 / 23000.0	0.2254	none	none	none	none	C7H6O2	C27H26O6 / C20H20O4	9500.0 / 43000.0	0.1153	none	none	none
48334	605.238	11.5	0	0	0	0	0	0	0	230566	0	0	0	0	21	0	D	C34H36O10	possibly known	3-hydrogenkwadaphin, yuanhuatine (yuanhuatin)	[M+H]+	none	C10H10O4	C27H26O6 / C17H16O2	9500.0 / 17000.0	0.0846	none	none	none	none	none	none	none	none	C3H4O2	C20H22O5 / C17H18O3	24000.0 / 23000.0	0.2254	none	none	none	none	C7H6O2	C27H26O6 / C20H20O4	9500.0 / 43000.0	0.1153	none	none	none
48334	605.238	11.5	0	0	0	0	0	0	0	230566	0	0	0	0	21	0	D	C34H36O10	possibly known	3-hydrogenkwadaphin, yuanhuatine (yuanhuatin)	[M+H]+	none	C10H10O4	C27H26O6 / C17H16O2	9500.0 / 17000.0	0.0846	none	none	none	none	none	none	none	none	C3H4O2	C20H22O5 / C17H18O3	24000.0 / 23000.0	0.2254	none	none	none	none	C7H6O2	C27H26O6 / C20H20O4	9500.0 / 43000.0	0.1153	none	none	none
48334	605.238	11.5	0	0	0	0	0	0	0	230566	0	0	0	0	21	0	D	C34H36O10	possibly known	3-hydrogenkwadaphin, yuanhuatine (yuanhuatin)	[M+H]+	none	C10H10O4	C27H26O6 / C17H16O2	9500.0 / 17000.0	0.0846	none	none	none	none	none	none	none	none	C3H4O2	C20H22O5 / C17H18O3	24000.0 / 23000.0	0.2254	none	none	none	none	C7H6O2	C27H26O6 / C20H20O4	9500.0 / 43000.0	0.1153	none	none	none
48334	605.238	11.5	0	0	0	0	0	0	0	230566	0	0	0	0	21	0	D	C34H36O10	possibly known	3-hydrogenkwadaphin, yuanhuatine (yuanhuatin)	[M+H]+	none	C10H10O4	C27H26O6 / C17H16O2	9500.0 / 17000.0	0.0846	none	none	none	none	none	none	none	none	C3H4O2	C20H22O5 / C17H18O3	24000.0 / 23000.0	0.2254	none	none	none	none	C7H6O2	C27H26O6 / C20H20O4	9500.0 / 43000.0	0.1153	none	none	none
48334	605.238	11.5	0	0	0	0	0	0	0	230566	0	0	0	0	21	0	D	C34H36O10	possibly known	3-hydrogenkwadaphin, yuanhuatine (yuanhuatin)	[M+H]+	none	C10H10O4	C27H26O6 / C17H16O2	9500.0 / 17000.0	0.0846	none	none	none	none	none	none	none	none	C3H4O2	C20H22O5 / C17H18O3	24000.0 / 23000.0	0.2254	none	none	none	none	C7H6O2	C27H26O6 / C20H20O4	9500.0 / 43000.0	0.1153	none	none	none
30945	469.222	6.5	0	0	0	0	0	0	106239	146557	0	0	0	0	8	0	D	C27H32O7	possibly undescribed	none	[M+H]+	none	C10H10O4	C27H30O6 / C17H20O2	12000.0 / 150000.0	0.2996	none	none	none	none	none	none	none	none	C3H4O2	C20H24O4 / C17H20O2	23000.0 / 150000.0	0.3505	none	none	none	none	C7H6O2	C27H32O7 / C20H26O5	54000.0 / 11000.0	0.1399	C15H18O2	7100	0.071
48334	605.238	11.5	0	0	0	0	0	0	0	230566	0	0	0	0	21	0	D	C34H36O10	possibly known	3-hydrogenkwadaphin, yuanhuatine (yuanhuatin)	[M+H]+	none	C10H10O4	C27H26O6 / C17H16O2	9500.0 / 17000.0	0.0846	none	none	none	none	none	none	none	none	C3H4O2	C20H22O5 / C17H18O3	24000.0 / 23000.0	0.2254	none	none	none	none	C7H6O2	C27H26O6 / C20H20O4	9500.0 / 43000.0	0.1153	none	none	none
48334	605.238	11.5	0	0	0	0	0	0	0	230566	0	0	0	0	21	0	D	C34H36O10	possibly known	3-hydrogenkwadaphin, yuanhuatine (yuanhuatin)	[M+H]+	none	C10H10O4	C27H26O6 / C17H16O2	9500.0 / 17000.0	0.0846	none	none	none	none	none	none	none	none	C3H4O2	C20H22O5 / C17H18O3	24000.0 / 23000.0	0.2254	none	none	none	none	C7H6O2	C27H26O6 / C20H20O4	9500.0 / 43000.0	0.1153	none	none	none
48334	605.238	11.5	0	0	0	0	0	0	0	230566	0	0	0	0	21	0	D	C34H36O10	possibly known	3-hydrogenkwadaphin, yuanhuatine (yuanhuatin)	[M+H]+	none	C10H10O4	C27H26O6 / C17H16O2	9500.0 / 17000.0	0.0846	none	none	none	none	none	none	none	none	C3H4O2	C20H22O5 / C17H18O3	24000.0 / 23000.0	0.2254	none	none	none	none	C7H6O2	C27H26O6 / C20H20O4	9500.0 / 43000.0	0.1153	none	none	none
53348	637.338	15.7	0	0	0	0	0	0	0	159315	0	0	0	0	14	0	D	C37H48O9	possibly known	wikstroemia factor M1/M2	[M+H]+	none	C10H20O2	C27H34O3 / C17H14O1	17000.0 / 1900.0	0.0364	none	none	none	none	none	none	none	none	C3H4O2	C20H24O4 / C17H20O2	13000.0 / 55000.0	0.1521	none	none	none	none	C7H6O2	C37H48O9 / C30H42O7	34000.0 / 7000.0	0.0885	none	none	none
53348	637.338	15.7	0	0	0	0	0	0	0	159315	0	0	0	0	14	0	D	C37H48O9	possibly known	wikstroemia factor M1/M2	[M+H]+	none	C10H20O2	C27H34O3 / C17H14O1	17000.0 / 1900.0	0.0364	none	none	none	none	none	none	none	none	C3H4O2	C20H24O4 / C17H20O2	13000.0 / 55000.0	0.1521	none	none	none	none	C7H6O2	C37H48O9 / C30H42O7	34000.0 / 7000.0	0.0885	none	none	none
48135	603.223	11.3	0	0	0	0	0	0	0	228314	0	0	0	0	16	0	D	C34H34O10	possibly undescribed	(DA10)std_genkwadaphnin isomer	[M+H]+	none	C10H10O4	C27H26O7 / C17H16O3	4500.0 / 29000.0	0.068	none	none	none	none	none	none	none	none	C3H4O2	C20H20O5 / C17H16O3	22000.0 / 29000.0	0.2001	none	none	none	none	C7H6O2	C27H24O6 / C20H18O4	3800.0 / 34000.0	0.0728	none	none	none
48135	603.223	11.3	0	0	0	0	0	0	0	228314	0	0	0	0	16	0	D	C34H34O10	possibly undescribed	(DA10)std_genkwadaphnin isomer	[M+H]+	none	C10H10O4	C27H26O7 / C17H16O3	4500.0 / 29000.0	0.068	none	none	none	none	none	none	none	none	C3H4O2	C20H20O5 / C17H16O3	22000.0 / 29000.0	0.2001	none	none	none	none	C7H6O2	C27H24O6 / C20H18O4	3800.0 / 34000.0	0.0728	none	none	none
44802	541.207	9.4	0	0	0	0	0	0	62008.3	306338	0	0	0	0	15	0	D	C29H32O10	possibly known	yuanhuakine E, yuanhuafine, yuanhuaoate F	[M+H]+	none	C10H10O4	C27H26O7 / C17H16O3	2800.0 / 29000.0	0.06	none	none	none	none	none	none	none	none	C3H4O2	C20H20O5 / C17H16O3	22000.0 / 29000.0	0.2001	C2H4O2	C22H20O5 / C20H16O3	5800.0 / 10000.0	0.0516	C7H6O2	C27H24O6 / C20H18O4	1900.0 / 41000.0	0.076	none	none	none
52460	655.348	15	0	0	0	0	0	0	0	145059	0	0	0	0	23	0	D	C37H50O10	possibly known	genkwanine F, yuanhuakine B, neogenkwanine C, neogenkwanine D, neogenkwanine E, neogenkwanine F, genkwanine B, kraussianin, linimacrin c, wikstroelide X	[M+H]+	none	none	none	none	none	none	none	none	none	C9H18O2	C39H58O8 / C30H40O6	1800.0 / 30000.0	0.0573	C3H4O2	C20H24O4 / C17H20O2	21000.0 / 22000.0	0.2054	none	none	none	none	C7H6O2	C37H50O10 / C30H44O8	57000.0 / 2400.0	0.1046	none	none	none
52460	655.348	15	0	0	0	0	0	0	0	145059	0	0	0	0	23	0	D	C37H50O10	possibly known	genkwanine F, yuanhuakine B, neogenkwanine C, neogenkwanine D, neogenkwanine E, neogenkwanine F, genkwanine B, kraussianin, linimacrin c, wikstroelide X	[M+H]+	none	none	none	none	none	none	none	none	none	C9H18O2	C39H58O8 / C30H40O6	1800.0 / 30000.0	0.0573	C3H4O2	C20H24O4 / C17H20O2	21000.0 / 22000.0	0.2054	none	none	none	none	C7H6O2	C37H50O10 / C30H44O8	57000.0 / 2400.0	0.1046	none	none	none
52336	655.348	14.9	0	0	0	0	0	0	0	127005	0	0	0	0	23	0	D	C37H50O10	possibly known	genkwanine F, yuanhuakine B, neogenkwanine C, neogenkwanine D, neogenkwanine E, neogenkwanine F, genkwanine B, kraussianin, linimacrin c, wikstroelide X	[M+H]+	none	none	none	none	none	none	none	none	none	none	none	none	none	C3H4O2	C20H24O4 / C17H20O2	20000.0 / 28000.0	0.18	none	none	none	none	C7H6O2	C37H50O10 / C30H44O8	50000.0 / 2300.0	0.0926	none	none	none
52336	655.348	14.9	0	0	0	0	0	0	0	127005	0	0	0	0	23	0	D	C37H50O10	possibly known	genkwanine F, yuanhuakine B, neogenkwanine C, neogenkwanine D, neogenkwanine E, neogenkwanine F, genkwanine B, kraussianin, linimacrin c, wikstroelide X	[M+H]+	none	none	none	none	none	none	none	none	none	none	none	none	none	C3H4O2	C20H24O4 / C17H20O2	20000.0 / 28000.0	0.18	none	none	none	none	C7H6O2	C37H50O10 / C30H44O8	50000.0 / 2300.0	0.0926	none	none	none
51985	653.332	14.5	0	0	0	0	0	0	0	156710	0	0	0	0	17	0	D	C37H48O10	possibly undescribed	(DA19)std_daphneodorin H isomer	[M+H]+	none	none	none	none	none	none	none	none	none	C9H18O2	C39H56O8 / C30H38O6	6800.0 / 14000.0	0.0615	C3H4O2	C20H24O4 / C17H20O2	12000.0 / 18000.0	0.1071	none	none	none	none	C7H6O2	C37H48O10 / C30H42O8	50000.0 / 2500.0	0.0934	none	none	none
51985	653.332	14.5	0	0	0	0	0	0	0	156710	0	0	0	0	17	0	D	C37H48O10	possibly undescribed	(DA19)std_daphneodorin H isomer	[M+H]+	none	none	none	none	none	none	none	none	none	C9H18O2	C39H56O8 / C30H38O6	6800.0 / 14000.0	0.0615	C3H4O2	C20H24O4 / C17H20O2	12000.0 / 18000.0	0.1071	none	none	none	none	C7H6O2	C37H48O10 / C30H42O8	50000.0 / 2500.0	0.0934	none	none	none
49322	591.259	11.9	0	0	0	0	0	0	0	84479.5	0	0	0	0	9	0	D	C34H38O9	possibly undescribed	(DA08)std_genkwanine M isomer, (DA07)std_genkwanine N isomer	[M+H]+	none	C10H10O4	C27H30O6 / C17H20O2	4700.0 / 69000.0	0.1342	none	none	none	none	none	none	none	none	C3H4O2	C20H24O4 / C17H20O2	9400.0 / 69000.0	0.1555	none	none	none	none	C7H6O2	C27H30O6 / C20H24O4	4700.0 / 9400.0	0.0423	none	none	none
49322	591.259	11.9	0	0	0	0	0	0	0	84479.5	0	0	0	0	9	0	D	C34H38O9	possibly undescribed	(DA08)std_genkwanine M isomer, (DA07)std_genkwanine N isomer	[M+H]+	none	C10H10O4	C27H30O6 / C17H20O2	4700.0 / 69000.0	0.1342	none	none	none	none	none	none	none	none	C3H4O2	C20H24O4 / C17H20O2	9400.0 / 69000.0	0.1555	none	none	none	none	C7H6O2	C27H30O6 / C20H24O4	4700.0 / 9400.0	0.0423	none	none	none
50084	609.27	12.6	0	0	0	0	0	0	0	189922	0	0	0	0	25	0	D	C34H40O10	possibly undescribed	(DA12)std_genkwanine H isomer	[M+H]+	none	C10H10O4	C27H30O6 / C17H20O2	43000.0 / 8000.0	0.1075	none	none	none	none	none	none	none	none	C3H4O2	C20H22O3 / C17H18O1	46000.0 / 18000.0	0.1707	none	none	none	none	C7H6O2	C27H30O6 / C20H24O4	43000.0 / 26000.0	0.2311	none	none	none
50084	609.27	12.6	0	0	0	0	0	0	0	189922	0	0	0	0	25	0	D	C34H40O10	possibly undescribed	(DA12)std_genkwanine H isomer	[M+H]+	none	C10H10O4	C27H30O6 / C17H20O2	43000.0 / 8000.0	0.1075	none	none	none	none	none	none	none	none	C3H4O2	C20H22O3 / C17H18O1	46000.0 / 18000.0	0.1707	none	none	none	none	C7H6O2	C27H30O6 / C20H24O4	43000.0 / 26000.0	0.2311	none	none	none
44802	541.207	9.4	0	0	0	0	0	0	62008.3	306338	0	0	0	0	15	0	D	C29H32O10	possibly known	yuanhuakine E, yuanhuafine, yuanhuaoate F	[M+H]+	none	C10H10O4	C27H26O7 / C17H16O3	2800.0 / 29000.0	0.06	none	none	none	none	none	none	none	none	C3H4O2	C20H20O5 / C17H16O3	22000.0 / 29000.0	0.2001	C2H4O2	C22H20O5 / C20H16O3	5800.0 / 10000.0	0.0516	C7H6O2	C27H24O6 / C20H18O4	1900.0 / 41000.0	0.076	none	none	none
52336	655.348	14.9	0	0	0	0	0	0	0	127005	0	0	0	0	23	0	D	C37H50O10	possibly known	genkwanine F, yuanhuakine B, neogenkwanine C, neogenkwanine D, neogenkwanine E, neogenkwanine F, genkwanine B, kraussianin, linimacrin c, wikstroelide X	[M+H]+	none	none	none	none	none	none	none	none	none	none	none	none	none	C3H4O2	C20H24O4 / C17H20O2	20000.0 / 28000.0	0.18	none	none	none	none	C7H6O2	C37H50O10 / C30H44O8	50000.0 / 2300.0	0.0926	none	none	none
52650	635.322	15.1	0	0	0	0	0	0	0	116854	0	0	0	0	11	0	D	C37H46O9	possibly known	acutilonine F	[M+H]+	none	none	none	none	none	none	none	none	none	none	none	none	none	C3H4O2	C20H24O4 / C17H20O2	4900.0 / 39000.0	0.086	none	none	none	none	C7H6O2	C27H32O3 / C20H26O5	1200.0 / 2100.0	0.0107	none	none	none
52650	635.322	15.1	0	0	0	0	0	0	0	116854	0	0	0	0	11	0	D	C37H46O9	possibly known	acutilonine F	[M+H]+	none	none	none	none	none	none	none	none	none	none	none	none	none	C3H4O2	C20H24O4 / C17H20O2	4900.0 / 39000.0	0.086	none	none	none	none	C7H6O2	C27H32O3 / C20H26O5	1200.0 / 2100.0	0.0107	none	none	none
38755	559.217	7.9	0	0	0	0	0	0	59391	88866.6	0	0	0	0	23	0	D	C29H34O11	possibly undescribed	none	[M+H]+	none	C10H10O4	C27H28O8 / C17H18O4	2000.0 / 4400.0	0.0183	none	none	none	none	none	none	none	none	C3H4O2	C20H20O5 / C17H16O3	11000.0 / 8500.0	0.0776	none	none	none	none	C7H6O2	C27H28O8 / C20H22O6	2000.0 / 10000.0	0.0257	none	none	none
30946	505.243	6.5	0	0	0	0	0	0	252016	352468	0	0	0	0	22	0	D	C27H36O9	possibly known	genkwanine O, neogenkwanine A, neogenkwanine B, neogenkwanine H, genkwanine A, neogenkwanine I	[M+H]+	none	C10H10O4	C27H30O6 / C17H20O2	5800.0 / 45000.0	0.0999	none	none	none	none	none	none	none	none	C3H4O2	C20H24O4 / C17H20O2	37000.0 / 45000.0	0.3431	none	none	none	none	C7H6O2	C27H30O6 / C20H24O4	5800.0 / 37000.0	0.0871	C15H18O2	5700	0.057
38755	559.217	7.9	0	0	0	0	0	0	59391	88866.6	0	0	0	0	23	0	D	C29H34O11	possibly undescribed	none	[M+H]+	none	C10H10O4	C27H28O8 / C17H18O4	2000.0 / 4400.0	0.0183	none	none	none	none	none	none	none	none	C3H4O2	C20H20O5 / C17H16O3	11000.0 / 8500.0	0.0776	none	none	none	none	C7H6O2	C27H28O8 / C20H22O6	2000.0 / 10000.0	0.0257	none	none	none
48221	667.312	11.4	0	0	0	0	0	0	0	79440.4	0	0	0	0	15	0	D	C37H46O11	possibly known	genkwadane H, tianchaterpene B, yuanhuaoate E, yuanhuakine A, daphgenkin A, daphnane-type diterpene ester-7 (daphgenkin B)	[M+H]+	none	C10H10O4	C27H28O8 / C17H18O4	860.0 / 3300.0	0.0096	none	none	none	none	none	none	none	none	C3H4O2	C20H20O5 / C17H16O3	15000.0 / 20000.0	0.1361	none	none	none	none	C7H6O2	C37H46O11 / C30H40O9	7200.0 / 4300.0	0.0382	none	none	none
48221	667.312	11.4	0	0	0	0	0	0	0	79440.4	0	0	0	0	15	0	D	C37H46O11	possibly known	genkwadane H, tianchaterpene B, yuanhuaoate E, yuanhuakine A, daphgenkin A, daphnane-type diterpene ester-7 (daphgenkin B)	[M+H]+	none	C10H10O4	C27H28O8 / C17H18O4	860.0 / 3300.0	0.0096	none	none	none	none	none	none	none	none	C3H4O2	C20H20O5 / C17H16O3	15000.0 / 20000.0	0.1361	none	none	none	none	C7H6O2	C37H46O11 / C30H40O9	7200.0 / 4300.0	0.0382	none	none	none
53854	637.338	16	0	0	0	0	0	0	0	103194	0	0	0	0	15	0	D	C37H48O9	possibly known	wikstroemia factor M1/M2	[M+H]+	none	none	none	none	none	none	none	none	none	none	none	none	none	C3H4O2	C20H24O4 / C17H20O2	5700.0 / 25000.0	0.068	none	none	none	none	C7H6O2	C37H48O9 / C30H42O7	14000.0 / 3400.0	0.0392	none	none	none
53854	637.338	16	0	0	0	0	0	0	0	103194	0	0	0	0	15	0	D	C37H48O9	possibly known	wikstroemia factor M1/M2	[M+H]+	none	none	none	none	none	none	none	none	none	none	none	none	none	C3H4O2	C20H24O4 / C17H20O2	5700.0 / 25000.0	0.068	none	none	none	none	C7H6O2	C37H48O9 / C30H42O7	14000.0 / 3400.0	0.0392	none	none	none
34525	469.222	7.1	0	0	0	0	0	0	40779.6	82072.9	0	0	0	0	12	0	D	C27H32O7	possibly undescribed	none	[M+H-H2O]+	34525, 34526	C10H10O4	C27H30O6 / C17H20O2	16000.0 / 5000.0	0.0513	none	none	none	none	none	none	none	none	C3H4O2	C20H24O4 / C17H20O2	31000.0 / 5000.0	0.0736	none	none	none	none	C7H6O2	C27H30O6 / C20H24O4	16000.0 / 31000.0	0.1434	C15H18O2	6500	0.065
45702	485.217	9.9	0	0	0	0	0	0	14555.4	92204.9	0	0	0	0	21	0	D	C27H32O8	possibly known	daphne factor F4	[M+H]+	none	none	none	none	none	none	none	none	none	none	none	none	none	C3H4O2	C20H22O4 / C17H18O2	8100.0 / 31000.0	0.09	none	none	none	none	C7H6O2	C27H32O8 / C20H26O6	57000.0 / 1000.0	0.0989	none	none	none
45702	485.217	9.9	0	0	0	0	0	0	14555.4	92204.9	0	0	0	0	21	0	D	C27H32O8	possibly known	daphne factor F4	[M+H]+	none	none	none	none	none	none	none	none	none	none	none	none	none	C3H4O2	C20H22O4 / C17H18O2	8100.0 / 31000.0	0.09	none	none	none	none	C7H6O2	C27H32O8 / C20H26O6	57000.0 / 1000.0	0.0989	none	none	none
34525	469.222	7.1	0	0	0	0	0	0	40779.6	82072.9	0	0	0	0	12	0	D	C27H32O7	possibly undescribed	none	[M+H-H2O]+	34525, 34526	C10H10O4	C27H30O6 / C17H20O2	16000.0 / 5000.0	0.0513	none	none	none	none	none	none	none	none	C3H4O2	C20H24O4 / C17H20O2	31000.0 / 5000.0	0.0736	none	none	none	none	C7H6O2	C27H30O6 / C20H24O4	16000.0 / 31000.0	0.1434	C15H18O2	6500	0.065
49400	667.312	12.1	0	0	0	0	0	0	0	96480.1	0	0	0	0	20	0	D	C37H46O11	possibly known	genkwadane H, tianchaterpene B, yuanhuaoate E, yuanhuakine A, daphgenkin A, daphnane-type diterpene ester-7 (daphgenkin B)	[M+H]+	none	C10H10O4	C27H26O7 / C17H16O3	1700.0 / 7600.0	0.0205	none	none	none	none	none	none	none	none	C3H4O2	C20H20O5 / C17H16O3	19000.0 / 7600.0	0.0716	none	none	none	none	C7H6O2	C37H44O10 / C30H38O8	6900.0 / 5700.0	0.0529	none	none	none
49400	667.312	12.1	0	0	0	0	0	0	0	96480.1	0	0	0	0	20	0	D	C37H46O11	possibly known	genkwadane H, tianchaterpene B, yuanhuaoate E, yuanhuakine A, daphgenkin A, daphnane-type diterpene ester-7 (daphgenkin B)	[M+H]+	none	C10H10O4	C27H26O7 / C17H16O3	1700.0 / 7600.0	0.0205	none	none	none	none	none	none	none	none	C3H4O2	C20H20O5 / C17H16O3	19000.0 / 7600.0	0.0716	none	none	none	none	C7H6O2	C37H44O10 / C30H38O8	6900.0 / 5700.0	0.0529	none	none	none
42200	559.217	8.7	0	0	0	0	0	0	23954.2	103779	0	0	0	0	14	0	D	C29H34O11	possibly undescribed	none	[M+H]+	none	none	none	none	none	none	none	none	none	C9H8O3	C29H32O10 / C20H24O7	1500.0 / 1400.0	0.0136	C3H4O2	C20H20O5 / C17H16O3	10000.0 / 1700.0	0.0242	none	none	none	none	none	none	none	none	C15H18O2	810	0.0081
48221	667.312	11.4	0	0	0	0	0	0	0	79440.4	0	0	0	0	15	0	D	C37H46O11	possibly known	genkwadane H, tianchaterpene B, yuanhuaoate E, yuanhuakine A, daphgenkin A, daphnane-type diterpene ester-7 (daphgenkin B)	[M+H]+	none	C10H10O4	C27H28O8 / C17H18O4	860.0 / 3300.0	0.0096	none	none	none	none	none	none	none	none	C3H4O2	C20H20O5 / C17H16O3	15000.0 / 20000.0	0.1361	none	none	none	none	C7H6O2	C37H46O11 / C30H40O9	7200.0 / 4300.0	0.0382	none	none	none
48221	667.312	11.4	0	0	0	0	0	0	0	79440.4	0	0	0	0	15	0	D	C37H46O11	possibly known	genkwadane H, tianchaterpene B, yuanhuaoate E, yuanhuakine A, daphgenkin A, daphnane-type diterpene ester-7 (daphgenkin B)	[M+H]+	none	C10H10O4	C27H28O8 / C17H18O4	860.0 / 3300.0	0.0096	none	none	none	none	none	none	none	none	C3H4O2	C20H20O5 / C17H16O3	15000.0 / 20000.0	0.1361	none	none	none	none	C7H6O2	C37H46O11 / C30H40O9	7200.0 / 4300.0	0.0382	none	none	none
48221	667.312	11.4	0	0	0	0	0	0	0	79440.4	0	0	0	0	15	0	D	C37H46O11	possibly known	genkwadane H, tianchaterpene B, yuanhuaoate E, yuanhuakine A, daphgenkin A, daphnane-type diterpene ester-7 (daphgenkin B)	[M+H]+	none	C10H10O4	C27H28O8 / C17H18O4	860.0 / 3300.0	0.0096	none	none	none	none	none	none	none	none	C3H4O2	C20H20O5 / C17H16O3	15000.0 / 20000.0	0.1361	none	none	none	none	C7H6O2	C37H46O11 / C30H40O9	7200.0 / 4300.0	0.0382	none	none	none
42200	559.217	8.7	0	0	0	0	0	0	23954.2	103779	0	0	0	0	14	0	D	C29H34O11	possibly undescribed	none	[M+H]+	none	none	none	none	none	none	none	none	none	C9H8O3	C29H32O10 / C20H24O7	1500.0 / 1400.0	0.0136	C3H4O2	C20H20O5 / C17H16O3	10000.0 / 1700.0	0.0242	none	none	none	none	none	none	none	none	C15H18O2	810	0.0081
39342	577.228	8.1	0	0	0	0	0	0	49030.4	101750	0	0	0	0	20	0	D	C29H36O12	possibly undescribed	none	[M+H]+	none	C10H10O4	C27H28O8 / C17H18O4	1900.0 / 13000.0	0.0299	none	none	none	none	none	none	none	none	C3H4O2	C20H22O6 / C17H18O4	21000.0 / 13000.0	0.1156	C2H4O2	C22H26O8 / C20H22O6	1300.0 / 21000.0	0.0403	C7H6O2	C27H28O8 / C20H22O6	1900.0 / 21000.0	0.0429	C15H18O2	2200	0.022
52874	635.322	15.4	0	0	0	0	0	0	0	57034.8	0	0	0	0	11	0	D	C37H46O9	possibly known	acutilonine F	[M+H]+	none	none	none	none	none	none	none	none	none	none	none	none	none	C3H4O2	C20H24O4 / C17H20O2	2600.0 / 22000.0	0.0477	none	none	none	none	C7H6O2	C27H32O3 / C20H26O5	1100.0 / 1500.0	0.0099	none	none	none
52874	635.322	15.4	0	0	0	0	0	0	0	57034.8	0	0	0	0	11	0	D	C37H46O9	possibly known	acutilonine F	[M+H]+	none	none	none	none	none	none	none	none	none	none	none	none	none	C3H4O2	C20H24O4 / C17H20O2	2600.0 / 22000.0	0.0477	none	none	none	none	C7H6O2	C27H32O3 / C20H26O5	1100.0 / 1500.0	0.0099	none	none	none
42384	561.233	8.8	0	0	0	0	0	0	51281.3	133577	0	0	0	0	23	0	D	C29H36O11	possibly known	genkwanine L	[M+H]+	none	C10H10O4	C27H28O7 / C17H18O3	2900.0 / 10000.0	0.0307	none	none	none	none	C9H8O3	C29H34O10 / C20H26O7	3700.0 / 3500.0	0.0341	C3H4O2	C20H22O5 / C17H18O3	25000.0 / 10000.0	0.0942	C2H4O2	C22H28O8 / C20H24O6	1800.0 / 17000.0	0.0359	C7H6O2	C27H28O7 / C20H22O5	2900.0 / 25000.0	0.054	none	none	none
47516	573.248	10.9	0	0	0	0	0	0	0	44406.9	0	0	0	0	12	0	D	C34H36O8	possibly undescribed	none	[M+H]+	none	C10H10O4	C27H30O6 / C17H20O2	14000.0 / 990.0	0.0274	none	none	none	none	none	none	none	none	C3H4O2	C20H22O3 / C17H18O1	14000.0 / 1900.0	0.0315	none	none	none	none	C7H6O2	C27H30O6 / C20H24O4	14000.0 / 12000.0	0.1127	C15H18O2	4700	0.047
47516	573.248	10.9	0	0	0	0	0	0	0	44406.9	0	0	0	0	12	0	D	C34H36O8	possibly undescribed	none	[M+H]+	none	C10H10O4	C27H30O6 / C17H20O2	14000.0 / 990.0	0.0274	none	none	none	none	none	none	none	none	C3H4O2	C20H22O3 / C17H18O1	14000.0 / 1900.0	0.0315	none	none	none	none	C7H6O2	C27H30O6 / C20H24O4	14000.0 / 12000.0	0.1127	C15H18O2	4700	0.047
42384	561.233	8.8	0	0	0	0	0	0	51281.3	133577	0	0	0	0	23	0	D	C29H36O11	possibly known	genkwanine L	[M+H]+	none	C10H10O4	C27H28O7 / C17H18O3	2900.0 / 10000.0	0.0307	none	none	none	none	C9H8O3	C29H34O10 / C20H26O7	3700.0 / 3500.0	0.0341	C3H4O2	C20H22O5 / C17H18O3	25000.0 / 10000.0	0.0942	C2H4O2	C22H28O8 / C20H24O6	1800.0 / 17000.0	0.0359	C7H6O2	C27H28O7 / C20H22O5	2900.0 / 25000.0	0.054	none	none	none
39342	577.228	8.1	0	0	0	0	0	0	49030.4	101750	0	0	0	0	20	0	D	C29H36O12	possibly undescribed	none	[M+H]+	none	C10H10O4	C27H28O8 / C17H18O4	1900.0 / 13000.0	0.0299	none	none	none	none	none	none	none	none	C3H4O2	C20H22O6 / C17H18O4	21000.0 / 13000.0	0.1156	C2H4O2	C22H26O8 / C20H22O6	1300.0 / 21000.0	0.0403	C7H6O2	C27H28O8 / C20H22O6	1900.0 / 21000.0	0.0429	C15H18O2	2200	0.022
47516	573.248	10.9	0	0	0	0	0	0	0	44406.9	0	0	0	0	12	0	D	C34H36O8	possibly undescribed	none	[M+H]+	none	C10H10O4	C27H30O6 / C17H20O2	14000.0 / 990.0	0.0274	none	none	none	none	none	none	none	none	C3H4O2	C20H22O3 / C17H18O1	14000.0 / 1900.0	0.0315	none	none	none	none	C7H6O2	C27H30O6 / C20H24O4	14000.0 / 12000.0	0.1127	C15H18O2	4700	0.047
47516	573.248	10.9	0	0	0	0	0	0	0	44406.9	0	0	0	0	12	0	D	C34H36O8	possibly undescribed	none	[M+H]+	none	C10H10O4	C27H30O6 / C17H20O2	14000.0 / 990.0	0.0274	none	none	none	none	none	none	none	none	C3H4O2	C20H22O3 / C17H18O1	14000.0 / 1900.0	0.0315	none	none	none	none	C7H6O2	C27H30O6 / C20H24O4	14000.0 / 12000.0	0.1127	C15H18O2	4700	0.047
47536	591.259	10.9	0	0	0	0	0	0	0	68100.2	0	0	0	0	10	0	D	C34H38O9	possibly undescribed	(DA08)std_genkwanine M isomer, (DA07)std_genkwanine N isomer	[M+H]+	none	C10H10O4	C27H30O6 / C17H20O2	10000.0 / 1500.0	0.0232	none	none	none	none	none	none	none	none	C3H4O2	C20H22O3 / C17H18O1	16000.0 / 1000.0	0.0307	C2H4O2	C22H26O5 / C20H22O3	1800.0 / 16000.0	0.0343	C7H6O2	C27H30O6 / C20H24O4	10000.0 / 13000.0	0.0912	C15H18O2	12000	0.12
47536	591.259	10.9	0	0	0	0	0	0	0	68100.2	0	0	0	0	10	0	D	C34H38O9	possibly undescribed	(DA08)std_genkwanine M isomer, (DA07)std_genkwanine N isomer	[M+H]+	none	C10H10O4	C27H30O6 / C17H20O2	10000.0 / 1500.0	0.0232	none	none	none	none	none	none	none	none	C3H4O2	C20H22O3 / C17H18O1	16000.0 / 1000.0	0.0307	C2H4O2	C22H26O5 / C20H22O3	1800.0 / 16000.0	0.0343	C7H6O2	C27H30O6 / C20H24O4	10000.0 / 13000.0	0.0912	C15H18O2	12000	0.12
42384	561.233	8.8	0	0	0	0	0	0	51281.3	133577	0	0	0	0	23	0	D	C29H36O11	possibly known	genkwanine L	[M+H]+	none	C10H10O4	C27H28O7 / C17H18O3	2900.0 / 10000.0	0.0307	none	none	none	none	C9H8O3	C29H34O10 / C20H26O7	3700.0 / 3500.0	0.0341	C3H4O2	C20H22O5 / C17H18O3	25000.0 / 10000.0	0.0942	C2H4O2	C22H28O8 / C20H24O6	1800.0 / 17000.0	0.0359	C7H6O2	C27H28O7 / C20H22O5	2900.0 / 25000.0	0.054	none	none	none
47536	591.259	10.9	0	0	0	0	0	0	0	68100.2	0	0	0	0	10	0	D	C34H38O9	possibly undescribed	(DA08)std_genkwanine M isomer, (DA07)std_genkwanine N isomer	[M+H]+	none	C10H10O4	C27H30O6 / C17H20O2	10000.0 / 1500.0	0.0232	none	none	none	none	none	none	none	none	C3H4O2	C20H22O3 / C17H18O1	16000.0 / 1000.0	0.0307	C2H4O2	C22H26O5 / C20H22O3	1800.0 / 16000.0	0.0343	C7H6O2	C27H30O6 / C20H24O4	10000.0 / 13000.0	0.0912	C15H18O2	12000	0.12
47536	591.259	10.9	0	0	0	0	0	0	0	68100.2	0	0	0	0	10	0	D	C34H38O9	possibly undescribed	(DA08)std_genkwanine M isomer, (DA07)std_genkwanine N isomer	[M+H]+	none	C10H10O4	C27H30O6 / C17H20O2	10000.0 / 1500.0	0.0232	none	none	none	none	none	none	none	none	C3H4O2	C20H22O3 / C17H18O1	16000.0 / 1000.0	0.0307	C2H4O2	C22H26O5 / C20H22O3	1800.0 / 16000.0	0.0343	C7H6O2	C27H30O6 / C20H24O4	10000.0 / 13000.0	0.0912	C15H18O2	12000	0.12
42384	561.233	8.8	0	0	0	0	0	0	51281.3	133577	0	0	0	0	23	0	D	C29H36O11	possibly known	genkwanine L	[M+H]+	none	C10H10O4	C27H28O7 / C17H18O3	2900.0 / 10000.0	0.0307	none	none	none	none	C9H8O3	C29H34O10 / C20H26O7	3700.0 / 3500.0	0.0341	C3H4O2	C20H22O5 / C17H18O3	25000.0 / 10000.0	0.0942	C2H4O2	C22H28O8 / C20H24O6	1800.0 / 17000.0	0.0359	C7H6O2	C27H28O7 / C20H22O5	2900.0 / 25000.0	0.054	none	none	none
44789	605.296	9.4	0	0	0	0	0	0	11504.4	46745.5	0	0	0	0	17	0	D	C32H44O11	possibly known	tianchaterpene A, genkwadane I, pimelotide B, pimelotide D	[M+H]+	none	none	none	none	none	none	none	none	none	none	none	none	none	C3H4O2	C20H20O5 / C17H16O3	8100.0 / 10000.0	0.0748	C2H4O2	C22H24O7 / C20H20O5	1500.0 / 8100.0	0.0202	none	none	none	none	none	none	none
44789	605.296	9.4	0	0	0	0	0	0	11504.4	46745.5	0	0	0	0	17	0	D	C32H44O11	possibly known	tianchaterpene A, genkwadane I, pimelotide B, pimelotide D	[M+H]+	none	none	none	none	none	none	none	none	none	none	none	none	none	C3H4O2	C20H20O5 / C17H16O3	8100.0 / 10000.0	0.0748	C2H4O2	C22H24O7 / C20H20O5	1500.0 / 8100.0	0.0202	none	none	none	none	none	none	none
38643	503.228	7.9	0	0	0	0	0	0	74712.1	113242	0	0	0	0	24	0	D	C27H34O9	possibly known	1,2ﾎｱ-dihydro-5ﾎｲ-hydroxy-6ﾎｱ,7ﾎｱ-epoxy-resiniferonol-14-benzoate, 1,2ﾎｲ-dihydro-5ﾎｲ-hydroxy-6ﾎｱ,7ﾎｱ-epoxy-resiniferonol-14-benzoate	[M+H]+	none	none	none	none	none	none	none	none	none	none	none	none	none	C3H4O2	C20H22O4 / C17H18O2	8300.0 / 4600.0	0.041	none	none	none	none	none	none	none	none	none	none	none
38643	503.228	7.9	0	0	0	0	0	0	74712.1	113242	0	0	0	0	24	0	D	C27H34O9	possibly known	1,2ﾎｱ-dihydro-5ﾎｲ-hydroxy-6ﾎｱ,7ﾎｱ-epoxy-resiniferonol-14-benzoate, 1,2ﾎｲ-dihydro-5ﾎｲ-hydroxy-6ﾎｱ,7ﾎｱ-epoxy-resiniferonol-14-benzoate	[M+H]+	none	none	none	none	none	none	none	none	none	none	none	none	none	C3H4O2	C20H22O4 / C17H18O2	8300.0 / 4600.0	0.041	none	none	none	none	none	none	none	none	none	none	none
45702	485.217	9.9	0	0	0	0	0	0	14555.4	92204.9	0	0	0	0	21	0	D	C27H32O8	possibly known	daphne factor F4	[M+H]+	none	none	none	none	none	none	none	none	none	none	none	none	none	C3H4O2	C20H22O4 / C17H18O2	8100.0 / 31000.0	0.09	none	none	none	none	C7H6O2	C27H32O8 / C20H26O6	57000.0 / 1000.0	0.0989	none	none	none
42384	561.233	8.8	0	0	0	0	0	0	51281.3	133577	0	0	0	0	23	0	D	C29H36O11	possibly known	genkwanine L	[M+H]+	none	C10H10O4	C27H28O7 / C17H18O3	2900.0 / 10000.0	0.0307	none	none	none	none	C9H8O3	C29H34O10 / C20H26O7	3700.0 / 3500.0	0.0341	C3H4O2	C20H22O5 / C17H18O3	25000.0 / 10000.0	0.0942	C2H4O2	C22H28O8 / C20H24O6	1800.0 / 17000.0	0.0359	C7H6O2	C27H28O7 / C20H22O5	2900.0 / 25000.0	0.054	none	none	none
44789	605.296	9.4	0	0	0	0	0	0	11504.4	46745.5	0	0	0	0	17	0	D	C32H44O11	possibly known	tianchaterpene A, genkwadane I, pimelotide B, pimelotide D	[M+H]+	none	none	none	none	none	none	none	none	none	none	none	none	none	C3H4O2	C20H20O5 / C17H16O3	8100.0 / 10000.0	0.0748	C2H4O2	C22H24O7 / C20H20O5	1500.0 / 8100.0	0.0202	none	none	none	none	none	none	none
44789	605.296	9.4	0	0	0	0	0	0	11504.4	46745.5	0	0	0	0	17	0	D	C32H44O11	possibly known	tianchaterpene A, genkwadane I, pimelotide B, pimelotide D	[M+H]+	none	none	none	none	none	none	none	none	none	none	none	none	none	C3H4O2	C20H20O5 / C17H16O3	8100.0 / 10000.0	0.0748	C2H4O2	C22H24O7 / C20H20O5	1500.0 / 8100.0	0.0202	none	none	none	none	none	none	none
44789	605.296	9.4	0	0	0	0	0	0	11504.4	46745.5	0	0	0	0	17	0	D	C32H44O11	possibly known	tianchaterpene A, genkwadane I, pimelotide B, pimelotide D	[M+H]+	none	none	none	none	none	none	none	none	none	none	none	none	none	C3H4O2	C20H20O5 / C17H16O3	8100.0 / 10000.0	0.0748	C2H4O2	C22H24O7 / C20H20O5	1500.0 / 8100.0	0.0202	none	none	none	none	none	none	none
52712	653.332	15.2	0	0	0	0	0	0	0	47801.6	0	0	0	0	13	0	D	C37H48O10	possibly undescribed	(DA19)std_daphneodorin H isomer	[M+H]+	none	none	none	none	none	none	none	none	none	none	none	none	none	C3H4O2	C20H24O4 / C17H20O2	8600.0 / 6300.0	0.0569	none	none	none	none	C7H6O2	C37H46O9 / C30H40O7	1900.0 / 4600.0	0.0178	none	none	none
52712	653.332	15.2	0	0	0	0	0	0	0	47801.6	0	0	0	0	13	0	D	C37H48O10	possibly undescribed	(DA19)std_daphneodorin H isomer	[M+H]+	none	none	none	none	none	none	none	none	none	none	none	none	none	C3H4O2	C20H24O4 / C17H20O2	8600.0 / 6300.0	0.0569	none	none	none	none	C7H6O2	C37H46O9 / C30H40O7	1900.0 / 4600.0	0.0178	none	none	none
52874	635.322	15.4	0	0	0	0	0	0	0	57034.8	0	0	0	0	11	0	D	C37H46O9	possibly known	acutilonine F	[M+H]+	none	none	none	none	none	none	none	none	none	none	none	none	none	C3H4O2	C20H24O4 / C17H20O2	2600.0 / 22000.0	0.0477	none	none	none	none	C7H6O2	C27H32O3 / C20H26O5	1100.0 / 1500.0	0.0099	none	none	none
52874	635.322	15.4	0	0	0	0	0	0	0	57034.8	0	0	0	0	11	0	D	C37H46O9	possibly known	acutilonine F	[M+H]+	none	none	none	none	none	none	none	none	none	none	none	none	none	C3H4O2	C20H24O4 / C17H20O2	2600.0 / 22000.0	0.0477	none	none	none	none	C7H6O2	C27H32O3 / C20H26O5	1100.0 / 1500.0	0.0099	none	none	none
50182	587.285	12.7	0	0	0	0	0	0	0	38360.2	0	0	0	0	13	0	D	C32H42O10	possibly known	yuanhuadine (yuanhuadin, synaptolepis factor K4), isoyuanhuadine (isoyuanhuadin), yuanhuamine A, tianchaterpene D	[M+H]+	none	none	none	none	none	none	none	none	none	none	none	none	none	C3H4O2	C20H20O5 / C17H16O3	3900.0 / 3300.0	0.0309	C2H4O2	C22H20O5 / C20H16O3	940.0 / 1000.0	0.0091	none	none	none	none	none	none	none
50182	587.285	12.7	0	0	0	0	0	0	0	38360.2	0	0	0	0	13	0	D	C32H42O10	possibly known	yuanhuadine (yuanhuadin, synaptolepis factor K4), isoyuanhuadine (isoyuanhuadin), yuanhuamine A, tianchaterpene D	[M+H]+	none	none	none	none	none	none	none	none	none	none	none	none	none	C3H4O2	C20H20O5 / C17H16O3	3900.0 / 3300.0	0.0309	C2H4O2	C22H20O5 / C20H16O3	940.0 / 1000.0	0.0091	none	none	none	none	none	none	none
42505	505.243	8.8	0	0	0	0	0	0	57024.3	207037	0	0	0	0	20	0	D	C27H36O9	possibly known	genkwanine O, neogenkwanine A, neogenkwanine B, neogenkwanine H, genkwanine A, neogenkwanine I	[M+H]+	none	none	none	none	none	none	none	none	none	none	none	none	none	C3H4O2	C20H24O4 / C17H20O2	31000.0 / 36000.0	0.2915	none	none	none	none	none	none	none	none	none	none	none
49487	655.348	12.1	0	0	0	0	0	0	0	83486.7	0	0	0	0	11	0	D	C37H50O10	possibly known	genkwanine F, yuanhuakine B, neogenkwanine C, neogenkwanine D, neogenkwanine E, neogenkwanine F, genkwanine B, kraussianin, linimacrin c, wikstroelide X	[M+H]+	none	none	none	none	none	none	none	none	none	none	none	none	none	C3H4O2	C20H24O4 / C17H20O2	6700.0 / 4500.0	0.0402	none	none	none	none	C7H6O2	C37H46O8 / C30H40O6	2600.0 / 9100.0	0.0277	none	none	none
49487	655.348	12.1	0	0	0	0	0	0	0	83486.7	0	0	0	0	11	0	D	C37H50O10	possibly known	genkwanine F, yuanhuakine B, neogenkwanine C, neogenkwanine D, neogenkwanine E, neogenkwanine F, genkwanine B, kraussianin, linimacrin c, wikstroelide X	[M+H]+	none	none	none	none	none	none	none	none	none	none	none	none	none	C3H4O2	C20H24O4 / C17H20O2	6700.0 / 4500.0	0.0402	none	none	none	none	C7H6O2	C37H46O8 / C30H40O6	2600.0 / 9100.0	0.0277	none	none	none
43955	561.233	9.1	0	0	0	0	0	0	23104.7	74156.8	0	0	0	0	21	0	D	C29H36O11	possibly known	genkwanine L	[M+H]+	none	C10H10O4	C27H26O6 / C17H16O2	2500.0 / 4100.0	0.0222	none	none	none	none	none	none	none	none	C3H4O2	C20H22O5 / C17H18O3	13000.0 / 4600.0	0.045	C2H4O2	C22H30O9 / C20H26O7	4500.0 / 3500.0	0.032	C7H6O2	C29H36O11 / C22H30O9	16000.0 / 4500.0	0.0483	none	none	none
51303	601.301	13.7	0	0	0	0	0	0	0	58597	0	0	0	0	13	0	D	C33H44O10	possibly known	yuanhuahine	[M+H]+	none	none	none	none	none	none	none	none	none	none	none	none	none	C3H4O2	C20H20O5 / C17H16O3	7200.0 / 5400.0	0.049	none	none	none	none	none	none	none	none	none	none	none
51303	601.301	13.7	0	0	0	0	0	0	0	58597	0	0	0	0	13	0	D	C33H44O10	possibly known	yuanhuahine	[M+H]+	none	none	none	none	none	none	none	none	none	none	none	none	none	C3H4O2	C20H20O5 / C17H16O3	7200.0 / 5400.0	0.049	none	none	none	none	none	none	none	none	none	none	none
48722	653.332	11.6	0	0	0	0	0	0	0	97389.6	0	0	0	0	14	0	D	C37H48O10	possibly undescribed	(DA19)std_daphneodorin H isomer	[M+H]+	none	C10H10O4	C27H30O6 / C17H20O2	1500.0 / 2600.0	0.0133	none	none	none	none	none	none	none	none	C3H4O2	C20H26O5 / C17H22O3	4000.0 / 2800.0	0.0251	none	none	none	none	C7H6O2	C37H44O8 / C30H38O6	2700.0 / 7600.0	0.0264	none	none	none
48722	653.332	11.6	0	0	0	0	0	0	0	97389.6	0	0	0	0	14	0	D	C37H48O10	possibly undescribed	(DA19)std_daphneodorin H isomer	[M+H]+	none	C10H10O4	C27H30O6 / C17H20O2	1500.0 / 2600.0	0.0133	none	none	none	none	none	none	none	none	C3H4O2	C20H26O5 / C17H22O3	4000.0 / 2800.0	0.0251	none	none	none	none	C7H6O2	C37H44O8 / C30H38O6	2700.0 / 7600.0	0.0264	none	none	none
30746	487.232	6.4	0	0	8944.98	0	0	0	64396.5	84251.9	0	0	0	0	24	0	D	C27H34O8	possibly known	orthobenzoate 2	[M+H]+	none	C10H10O4	C27H30O6 / C17H20O2	2700.0 / 4500.0	0.024	none	none	none	none	none	none	none	none	C3H4O2	C20H24O4 / C17H20O2	13000.0 / 4500.0	0.0444	none	none	none	none	C7H6O2	C27H34O8 / C20H28O6	14000.0 / 3400.0	0.0392	none	none	none
51510	637.337	13.9	0	0	0	0	0	0	0	38191.3	0	0	0	0	6	0	D	C37H48O9	possibly known	wikstroemia factor M1/M2	[M+H]+	none	C10H10O4	C27H30O6 / C17H20O2	2200.0 / 1700.0	0.0155	none	none	none	none	none	none	none	none	C3H4O2	C20H24O4 / C17H20O2	3600.0 / 1700.0	0.0154	none	none	none	none	C7H6O2	C27H30O6 / C20H24O4	2200.0 / 3600.0	0.0196	C15H18O2	2400	0.024
51510	637.337	13.9	0	0	0	0	0	0	0	38191.3	0	0	0	0	6	0	D	C37H48O9	possibly known	wikstroemia factor M1/M2	[M+H]+	none	C10H10O4	C27H30O6 / C17H20O2	2200.0 / 1700.0	0.0155	none	none	none	none	none	none	none	none	C3H4O2	C20H24O4 / C17H20O2	3600.0 / 1700.0	0.0154	none	none	none	none	C7H6O2	C27H30O6 / C20H24O4	2200.0 / 3600.0	0.0196	C15H18O2	2400	0.024
51890	653.332	14.4	0	0	0	0	0	0	0	60861.6	0	0	0	0	18	0	D	C37H48O10	possibly undescribed	(DA19)std_daphneodorin H isomer	[M+H]+	none	none	none	none	none	none	none	none	none	none	none	none	none	C3H4O2	C20H24O4 / C17H20O2	8600.0 / 9400.0	0.0827	none	none	none	none	C7H6O2	C37H46O9 / C30H40O7	860.0 / 3300.0	0.0096	none	none	none
51890	653.332	14.4	0	0	0	0	0	0	0	60861.6	0	0	0	0	18	0	D	C37H48O10	possibly undescribed	(DA19)std_daphneodorin H isomer	[M+H]+	none	none	none	none	none	none	none	none	none	none	none	none	none	C3H4O2	C20H24O4 / C17H20O2	8600.0 / 9400.0	0.0827	none	none	none	none	C7H6O2	C37H46O9 / C30H40O7	860.0 / 3300.0	0.0096	none	none	none
51841	615.317	14.3	0	0	0	0	0	0	0	53191.8	0	0	0	0	13	0	D	C34H46O10	possibly undescribed	(DA13)std_wikstroelide H isomer	[M+H]+	none	none	none	none	none	none	none	none	none	none	none	none	none	C3H4O2	C20H20O5 / C17H16O3	6300.0 / 5900.0	0.0572	none	none	none	none	none	none	none	none	none	none	none
51841	615.317	14.3	0	0	0	0	0	0	0	53191.8	0	0	0	0	13	0	D	C34H46O10	possibly undescribed	(DA13)std_wikstroelide H isomer	[M+H]+	none	none	none	none	none	none	none	none	none	none	none	none	none	C3H4O2	C20H20O5 / C17H16O3	6300.0 / 5900.0	0.0572	none	none	none	none	none	none	none	none	none	none	none
49750	389.196	12.4	0	0	0	0	0	0	0	273873	0	0	0	0	7	0	D	C22H28O6	possibly undescribed	none	[M+H]+	none	none	none	none	none	none	none	none	none	none	none	none	none	C3H4O2	C20H22O3 / C17H18O1	160000.0 / 9600.0	0.3057	C2H4O2	C22H26O5 / C20H22O3	7300.0 / 160000.0	0.2961	none	none	none	none	none	none	none
47670	571.254	11	0	0	0	0	0	0	0	37434.7	0	0	0	0	14	0	D	C31H38O10	possibly undescribed	none	[M+H]+	none	C10H10O4	C27H26O6 / C17H16O2	1300.0 / 1900.0	0.0116	none	none	none	none	none	none	none	none	C3H4O2	C20H22O5 / C17H18O3	3400.0 / 3200.0	0.0311	none	none	none	none	C7H6O2	C27H26O6 / C20H20O4	1300.0 / 6200.0	0.0163	none	none	none
47670	571.254	11	0	0	0	0	0	0	0	37434.7	0	0	0	0	14	0	D	C31H38O10	possibly undescribed	none	[M+H]+	none	C10H10O4	C27H26O6 / C17H16O2	1300.0 / 1900.0	0.0116	none	none	none	none	none	none	none	none	C3H4O2	C20H22O5 / C17H18O3	3400.0 / 3200.0	0.0311	none	none	none	none	C7H6O2	C27H26O6 / C20H20O4	1300.0 / 6200.0	0.0163	none	none	none
51900	649.301	14.4	0	0	0	0	0	0	0	36095.7	0	0	0	0	13	0	D	C37H44O10	possibly undescribed	(DA18)std_yuanhuacine isomer	[M+H]+	none	none	none	none	none	none	none	none	none	none	none	none	none	C3H4O2	C20H20O5 / C17H16O3	3500.0 / 4600.0	0.0318	none	none	none	none	C7H6O2	C27H22O5 / C20H16O3	860.0 / 1300.0	0.0077	none	none	none
51900	649.301	14.4	0	0	0	0	0	0	0	36095.7	0	0	0	0	13	0	D	C37H44O10	possibly undescribed	(DA18)std_yuanhuacine isomer	[M+H]+	none	none	none	none	none	none	none	none	none	none	none	none	none	C3H4O2	C20H20O5 / C17H16O3	3500.0 / 4600.0	0.0318	none	none	none	none	C7H6O2	C27H22O5 / C20H16O3	860.0 / 1300.0	0.0077	none	none	none
43955	561.233	9.1	0	0	0	0	0	0	23104.7	74156.8	0	0	0	0	21	0	D	C29H36O11	possibly known	genkwanine L	[M+H]+	none	C10H10O4	C27H26O6 / C17H16O2	2500.0 / 4100.0	0.0222	none	none	none	none	none	none	none	none	C3H4O2	C20H22O5 / C17H18O3	13000.0 / 4600.0	0.045	C2H4O2	C22H30O9 / C20H26O7	4500.0 / 3500.0	0.032	C7H6O2	C29H36O11 / C22H30O9	16000.0 / 4500.0	0.0483	none	none	none
49367	655.348	12	0	0	0	0	0	0	0	49157.8	0	0	0	0	15	0	D	C37H50O10	possibly known	genkwanine F, yuanhuakine B, neogenkwanine C, neogenkwanine D, neogenkwanine E, neogenkwanine F, genkwanine B, kraussianin, linimacrin c, wikstroelide X	[M+H]+	none	C10H10O4	C27H30O6 / C17H20O2	1500.0 / 3500.0	0.0139	none	none	none	none	none	none	none	none	C3H4O2	C20H24O4 / C17H20O2	5000.0 / 3500.0	0.0314	none	none	none	none	C7H6O2	C37H46O8 / C30H40O6	4600.0 / 9000.0	0.0413	none	none	none
49367	655.348	12	0	0	0	0	0	0	0	49157.8	0	0	0	0	15	0	D	C37H50O10	possibly known	genkwanine F, yuanhuakine B, neogenkwanine C, neogenkwanine D, neogenkwanine E, neogenkwanine F, genkwanine B, kraussianin, linimacrin c, wikstroelide X	[M+H]+	none	C10H10O4	C27H30O6 / C17H20O2	1500.0 / 3500.0	0.0139	none	none	none	none	none	none	none	none	C3H4O2	C20H24O4 / C17H20O2	5000.0 / 3500.0	0.0314	none	none	none	none	C7H6O2	C37H46O8 / C30H40O6	4600.0 / 9000.0	0.0413	none	none	none
47670	571.254	11	0	0	0	0	0	0	0	37434.7	0	0	0	0	14	0	D	C31H38O10	possibly undescribed	none	[M+H]+	none	C10H10O4	C27H26O6 / C17H16O2	1300.0 / 1900.0	0.0116	none	none	none	none	none	none	none	none	C3H4O2	C20H22O5 / C17H18O3	3400.0 / 3200.0	0.0311	none	none	none	none	C7H6O2	C27H26O6 / C20H20O4	1300.0 / 6200.0	0.0163	none	none	none
46395	513.212	10.2	0	0	0	0	0	0	7390.82	39631.3	0	0	0	0	13	0	D	C28H32O9	possibly undescribed	none	[M+H]+	none	none	none	none	none	none	none	none	none	none	none	none	none	C3H4O2	C20H22O3 / C17H18O1	1600.0 / 1800.0	0.0152	none	none	none	none	none	none	none	none	none	none	none
47670	571.254	11	0	0	0	0	0	0	0	37434.7	0	0	0	0	14	0	D	C31H38O10	possibly undescribed	none	[M+H]+	none	C10H10O4	C27H26O6 / C17H16O2	1300.0 / 1900.0	0.0116	none	none	none	none	none	none	none	none	C3H4O2	C20H22O5 / C17H18O3	3400.0 / 3200.0	0.0311	none	none	none	none	C7H6O2	C27H26O6 / C20H20O4	1300.0 / 6200.0	0.0163	none	none	none
51841	615.317	14.3	0	0	0	0	0	0	0	53191.8	0	0	0	0	13	0	D	C34H46O10	possibly undescribed	(DA13)std_wikstroelide H isomer	[M+H]+	none	none	none	none	none	none	none	none	none	none	none	none	none	C3H4O2	C20H20O5 / C17H16O3	6300.0 / 5900.0	0.0572	none	none	none	none	none	none	none	none	none	none	none
11906	363.179	3	0	4835.25	0	0	11055.4	0	176740	142927	0	0	0	0	13	0	D	C20H26O6	possibly undescribed	none	[M+H]+	none	none	none	none	none	none	none	none	none	none	none	none	none	C3H4O2	C20H24O5 / C17H20O3	30000.0 / 19000.0	0.1691	none	none	none	none	none	none	none	none	C15H18O2	2100	0.021
45341	591.259	9.7	0	0	0	0	0	0	5684.75	43775.6	0	0	0	0	19	0	D	C34H38O9	possibly undescribed	(DA08)std_genkwanine M isomer, (DA07)std_genkwanine N isomer	[M+H]+	none	C10H10O4	C27H32O7 / C17H22O3	3000.0 / 3100.0	0.0295	none	none	none	none	none	none	none	none	C3H4O2	C20H24O4 / C17H20O2	7700.0 / 5800.0	0.0527	none	none	none	none	C7H6O2	C27H28O5 / C20H22O3	1600.0 / 14000.0	0.0301	C15H18O2	1300	0.013
45341	591.259	9.7	0	0	0	0	0	0	5684.75	43775.6	0	0	0	0	19	0	D	C34H38O9	possibly undescribed	(DA08)std_genkwanine M isomer, (DA07)std_genkwanine N isomer	[M+H]+	none	C10H10O4	C27H32O7 / C17H22O3	3000.0 / 3100.0	0.0295	none	none	none	none	none	none	none	none	C3H4O2	C20H24O4 / C17H20O2	7700.0 / 5800.0	0.0527	none	none	none	none	C7H6O2	C27H28O5 / C20H22O3	1600.0 / 14000.0	0.0301	C15H18O2	1300	0.013
49077	389.194	11.7	0	0	0	0	0	0	0	152510	18132.2	0	0	0	8	0	D	C4H36O19	possibly undescribed	none	[M+H]+	none	none	none	none	none	none	none	none	none	none	none	none	none	C3H4O2	C20H22O3 / C17H18O1	110000.0 / 5400.0	0.2051	C2H4O2	C22H26O5 / C20H22O3	4900.0 / 110000.0	0.203	none	none	none	none	none	none	none
34526	487.233	7.1	0	0	0	0	0	0	38191.2	77429.5	0	0	0	0	10	0	D	C27H34O8	possibly known	orthobenzoate 2	[M+H]+	34525, 34526	C10H10O4	C27H30O6 / C17H20O2	6500.0 / 700.0	0.0138	none	none	none	none	none	none	none	none	C3H4O2	C20H24O4 / C17H20O2	6400.0 / 700.0	0.0136	none	none	none	none	C7H6O2	C27H30O6 / C20H24O4	6500.0 / 6400.0	0.0635	C15H18O2	990	0.0099
47826	621.233	11.1	0	0	0	0	0	0	0	42187.9	0	0	0	0	19	0	D	C34H36O11	possibly known	yuanhuaoate B, genkwadane A	[M+H]+	none	C10H10O4	C27H26O7 / C17H16O3	1200.0 / 5400.0	0.0145	none	none	none	none	none	none	none	none	C3H4O2	C20H20O5 / C17H16O3	7700.0 / 5400.0	0.0485	none	none	none	none	C7H6O2	C27H26O7 / C20H20O5	1200.0 / 7700.0	0.0181	none	none	none
47826	621.233	11.1	0	0	0	0	0	0	0	42187.9	0	0	0	0	19	0	D	C34H36O11	possibly known	yuanhuaoate B, genkwadane A	[M+H]+	none	C10H10O4	C27H26O7 / C17H16O3	1200.0 / 5400.0	0.0145	none	none	none	none	none	none	none	none	C3H4O2	C20H20O5 / C17H16O3	7700.0 / 5400.0	0.0485	none	none	none	none	C7H6O2	C27H26O7 / C20H20O5	1200.0 / 7700.0	0.0181	none	none	none
46342	605.296	10.2	0	0	0	0	0	0	5100.69	38481	0	0	0	0	15	0	D	C32H44O11	possibly known	tianchaterpene A, genkwadane I, pimelotide B, pimelotide D	[M+H]+	none	none	none	none	none	none	none	none	none	none	none	none	none	C3H4O2	C20H20O5 / C17H16O3	3900.0 / 1400.0	0.0136	C2H4O2	C32H44O11 / C30H40O9	4400.0 / 1400.0	0.0143	none	none	none	none	none	none	none
46342	605.296	10.2	0	0	0	0	0	0	5100.69	38481	0	0	0	0	15	0	D	C32H44O11	possibly known	tianchaterpene A, genkwadane I, pimelotide B, pimelotide D	[M+H]+	none	none	none	none	none	none	none	none	none	none	none	none	none	C3H4O2	C20H20O5 / C17H16O3	3900.0 / 1400.0	0.0136	C2H4O2	C32H44O11 / C30H40O9	4400.0 / 1400.0	0.0143	none	none	none	none	none	none	none
34526	487.233	7.1	0	0	0	0	0	0	38191.2	77429.5	0	0	0	0	10	0	D	C27H34O8	possibly known	orthobenzoate 2	[M+H]+	34525, 34526	C10H10O4	C27H30O6 / C17H20O2	6500.0 / 700.0	0.0138	none	none	none	none	none	none	none	none	C3H4O2	C20H24O4 / C17H20O2	6400.0 / 700.0	0.0136	none	none	none	none	C7H6O2	C27H30O6 / C20H24O4	6500.0 / 6400.0	0.0635	C15H18O2	990	0.0099
46342	605.296	10.2	0	0	0	0	0	0	5100.69	38481	0	0	0	0	15	0	D	C32H44O11	possibly known	tianchaterpene A, genkwadane I, pimelotide B, pimelotide D	[M+H]+	none	none	none	none	none	none	none	none	none	none	none	none	none	C3H4O2	C20H20O5 / C17H16O3	3900.0 / 1400.0	0.0136	C2H4O2	C32H44O11 / C30H40O9	4400.0 / 1400.0	0.0143	none	none	none	none	none	none	none
27643	487.233	5.9	0	5368.44	18884.1	0	0	13896.4	48540.4	56320.8	0	0	0	0	14	0	D	C27H34O8	possibly known	orthobenzoate 2	[M+H]+	none	C10H10O4	C27H30O6 / C17H20O2	2900.0 / 2600.0	0.0248	none	none	none	none	none	none	none	none	C3H4O2	C20H22O3 / C17H18O1	12000.0 / 1700.0	0.0274	none	none	none	none	C7H6O2	C27H30O6 / C20H24O4	2900.0 / 8500.0	0.0288	none	none	none
11906	363.179	3	0	4835.25	0	0	11055.4	0	176740	142927	0	0	0	0	13	0	D	C20H26O6	possibly undescribed	none	[M+H]+	none	none	none	none	none	none	none	none	none	none	none	none	none	C3H4O2	C20H24O5 / C17H20O3	30000.0 / 19000.0	0.1691	none	none	none	none	none	none	none	none	C15H18O2	2100	0.021
47826	621.233	11.1	0	0	0	0	0	0	0	42187.9	0	0	0	0	19	0	D	C34H36O11	possibly known	yuanhuaoate B, genkwadane A	[M+H]+	none	C10H10O4	C27H26O7 / C17H16O3	1200.0 / 5400.0	0.0145	none	none	none	none	none	none	none	none	C3H4O2	C20H20O5 / C17H16O3	7700.0 / 5400.0	0.0485	none	none	none	none	C7H6O2	C27H26O7 / C20H20O5	1200.0 / 7700.0	0.0181	none	none	none
48816	545.275	11.7	0	0	0	0	0	0	0	40590.1	0	0	0	0	18	0	D	C30H40O9	possibly known	tianchaterpene E	[M+H]+	none	none	none	none	none	none	none	none	none	none	none	none	none	C3H4O2	C20H20O5 / C17H16O3	1600.0 / 3900.0	0.015	none	none	none	none	none	none	none	none	none	none	none
16023	389.196	3.7	0	0	0	0	0	0	12863	9967.22	0	130070	55026.2	68151.5	10	0	D	C22H28O6	possibly undescribed	none	[M+H]+	none	none	none	none	none	none	none	none	none	none	none	none	none	C3H4O2	C20H22O3 / C17H18O1	71000.0 / 4700.0	0.1376	C2H4O2	C22H26O5 / C20H22O3	3100.0 / 71000.0	0.1308	none	none	none	none	none	none	none
48816	545.275	11.7	0	0	0	0	0	0	0	40590.1	0	0	0	0	18	0	D	C30H40O9	possibly known	tianchaterpene E	[M+H]+	none	none	none	none	none	none	none	none	none	none	none	none	none	C3H4O2	C20H20O5 / C17H16O3	1600.0 / 3900.0	0.015	none	none	none	none	none	none	none	none	none	none	none
48816	545.275	11.7	0	0	0	0	0	0	0	40590.1	0	0	0	0	18	0	D	C30H40O9	possibly known	tianchaterpene E	[M+H]+	none	none	none	none	none	none	none	none	none	none	none	none	none	C3H4O2	C20H20O5 / C17H16O3	1600.0 / 3900.0	0.015	none	none	none	none	none	none	none	none	none	none	none
45548	639.244	9.8	0	0	0	0	0	0	0	31328.9	0	0	0	0	11	0	D	C34H38O12	possibly undescribed	none	[M+H]+	none	C10H10O4	C27H28O8 / C17H18O4	750.0 / 2500.0	0.0078	none	none	none	none	none	none	none	none	C3H4O2	C20H22O6 / C17H18O4	3800.0 / 2500.0	0.0223	none	none	none	none	C7H6O2	C27H28O8 / C20H22O6	750.0 / 3800.0	0.0097	none	none	none
45548	639.244	9.8	0	0	0	0	0	0	0	31328.9	0	0	0	0	11	0	D	C34H38O12	possibly undescribed	none	[M+H]+	none	C10H10O4	C27H28O8 / C17H18O4	750.0 / 2500.0	0.0078	none	none	none	none	none	none	none	none	C3H4O2	C20H22O6 / C17H18O4	3800.0 / 2500.0	0.0223	none	none	none	none	C7H6O2	C27H28O8 / C20H22O6	750.0 / 3800.0	0.0097	none	none	none
44056	609.269	9.2	0	0	0	0	0	0	8266.39	50683.3	0	0	0	0	15	0	D	C34H40O10	possibly undescribed	(DA12)std_genkwanine H isomer	[M+H]+	none	C10H10O4	C27H30O6 / C17H20O2	3600.0 / 2200.0	0.0196	none	none	none	none	none	none	none	none	C3H4O2	C20H24O4 / C17H20O2	3300.0 / 2200.0	0.0196	none	none	none	none	C7H6O2	C27H30O6 / C20H24O4	3600.0 / 3300.0	0.0317	none	none	none
44056	609.269	9.2	0	0	0	0	0	0	8266.39	50683.3	0	0	0	0	15	0	D	C34H40O10	possibly undescribed	(DA12)std_genkwanine H isomer	[M+H]+	none	C10H10O4	C27H30O6 / C17H20O2	3600.0 / 2200.0	0.0196	none	none	none	none	none	none	none	none	C3H4O2	C20H24O4 / C17H20O2	3300.0 / 2200.0	0.0196	none	none	none	none	C7H6O2	C27H30O6 / C20H24O4	3600.0 / 3300.0	0.0317	none	none	none
45548	639.244	9.8	0	0	0	0	0	0	0	31328.9	0	0	0	0	11	0	D	C34H38O12	possibly undescribed	none	[M+H]+	none	C10H10O4	C27H28O8 / C17H18O4	750.0 / 2500.0	0.0078	none	none	none	none	none	none	none	none	C3H4O2	C20H22O6 / C17H18O4	3800.0 / 2500.0	0.0223	none	none	none	none	C7H6O2	C27H28O8 / C20H22O6	750.0 / 3800.0	0.0097	none	none	none
44056	609.269	9.2	0	0	0	0	0	0	8266.39	50683.3	0	0	0	0	15	0	D	C34H40O10	possibly undescribed	(DA12)std_genkwanine H isomer	[M+H]+	none	C10H10O4	C27H30O6 / C17H20O2	3600.0 / 2200.0	0.0196	none	none	none	none	none	none	none	none	C3H4O2	C20H24O4 / C17H20O2	3300.0 / 2200.0	0.0196	none	none	none	none	C7H6O2	C27H30O6 / C20H24O4	3600.0 / 3300.0	0.0317	none	none	none
44056	609.269	9.2	0	0	0	0	0	0	8266.39	50683.3	0	0	0	0	15	0	D	C34H40O10	possibly undescribed	(DA12)std_genkwanine H isomer	[M+H]+	none	C10H10O4	C27H30O6 / C17H20O2	3600.0 / 2200.0	0.0196	none	none	none	none	none	none	none	none	C3H4O2	C20H24O4 / C17H20O2	3300.0 / 2200.0	0.0196	none	none	none	none	C7H6O2	C27H30O6 / C20H24O4	3600.0 / 3300.0	0.0317	none	none	none
51751	615.317	14.2	0	0	0	0	0	0	0	27303	0	0	0	0	9	0	D	C34H46O10	possibly undescribed	(DA13)std_wikstroelide H isomer	[M+H]+	none	none	none	none	none	none	none	none	none	none	none	none	none	C3H4O2	C20H20O5 / C17H16O3	3300.0 / 2200.0	0.0196	none	none	none	none	none	none	none	none	none	none	none
51751	615.317	14.2	0	0	0	0	0	0	0	27303	0	0	0	0	9	0	D	C34H46O10	possibly undescribed	(DA13)std_wikstroelide H isomer	[M+H]+	none	none	none	none	none	none	none	none	none	none	none	none	none	C3H4O2	C20H20O5 / C17H16O3	3300.0 / 2200.0	0.0196	none	none	none	none	none	none	none	none	none	none	none
49901	403.175	12.5	0	0	0	0	0	0	0	67735.1	0	0	0	0	7	0	D	C22H26O7	possibly undescribed	none	[M+H]+	none	none	none	none	none	none	none	none	none	none	none	none	none	none	none	none	none	C2H4O2	C22H26O7 / C20H22O5	4000.0 / 53000.0	0.1048	none	none	none	none	none	none	none
49759	371.185	12.4	0	0	0	0	0	0	0	63961.3	0	0	0	0	10	0	D	C22H26O5	possibly undescribed	none	[M+H]+	none	none	none	none	none	none	none	none	none	none	none	none	none	C3H4O2	C20H22O3 / C17H18O1	46000.0 / 1300.0	0.0818	C2H4O2	C22H26O5 / C20H22O3	6900.0 / 46000.0	0.1067	none	none	none	none	none	none	none
39457	501.212	8.1	0	0	0	0	0	0	21323.5	39099.6	0	0	0	0	14	0	D	C27H32O9	possibly known	daphnegiraldigin	[M+H]+	none	none	none	none	none	none	none	none	none	none	none	none	none	C3H4O2	C20H22O5 / C17H18O3	1500.0 / 920.0	0.0082	none	none	none	none	none	none	none	none	C15H18O2	1600	0.016
28449	315.195	6	0	0	0	0	0	0	74575.1	102702	0	0	0	0	7	0	D	C20H26O3	possibly undescribed	none	[M+H]+	none	none	none	none	none	none	none	none	none	none	none	none	none	none	none	none	none	none	none	none	none	none	none	none	none	C15H18O2	3600	0.036
39457	501.212	8.1	0	0	0	0	0	0	21323.5	39099.6	0	0	0	0	14	0	D	C27H32O9	possibly known	daphnegiraldigin	[M+H]+	none	none	none	none	none	none	none	none	none	none	none	none	none	C3H4O2	C20H22O5 / C17H18O3	1500.0 / 920.0	0.0082	none	none	none	none	none	none	none	none	C15H18O2	1600	0.016
49901	403.175	12.5	0	0	0	0	0	0	0	67735.1	0	0	0	0	7	0	D	C22H26O7	possibly undescribed	none	[M+H]+	none	none	none	none	none	none	none	none	none	none	none	none	none	none	none	none	none	C2H4O2	C22H26O7 / C20H22O5	4000.0 / 53000.0	0.1048	none	none	none	none	none	none	none
39457	501.212	8.1	0	0	0	0	0	0	21323.5	39099.6	0	0	0	0	14	0	D	C27H32O9	possibly known	daphnegiraldigin	[M+H]+	none	none	none	none	none	none	none	none	none	none	none	none	none	C3H4O2	C20H22O5 / C17H18O3	1500.0 / 920.0	0.0082	none	none	none	none	none	none	none	none	C15H18O2	1600	0.016
28449	315.195	6	0	0	0	0	0	0	74575.1	102702	0	0	0	0	7	0	D	C20H26O3	possibly undescribed	none	[M+H]+	none	none	none	none	none	none	none	none	none	none	none	none	none	none	none	none	none	none	none	none	none	none	none	none	none	C15H18O2	3600	0.036
38742	521.238	7.9	0	0	0	0	0	0	25122.6	59013.9	0	0	0	0	25	0	D	C27H36O10	possibly undescribed	none	[M+H]+	none	none	none	none	none	none	none	none	none	none	none	none	none	C3H4O2	C20H24O5 / C17H20O3	12000.0 / 5900.0	0.0532	none	none	none	none	none	none	none	none	none	none	none
51668	647.285	14.1	0	0	0	0	0	0	0	51548.2	0	0	0	0	8	0	D	C37H42O10	possibly undescribed	(DA16)std_yuanhuajine isomer, (DA17)std_gniditrin isomer	[M+H]+	none	none	none	none	none	none	none	none	none	none	none	none	none	C3H4O2	C20H20O5 / C17H16O3	2900.0 / 2700.0	0.0261	none	none	none	none	none	none	none	none	none	none	none
51668	647.285	14.1	0	0	0	0	0	0	0	51548.2	0	0	0	0	8	0	D	C37H42O10	possibly undescribed	(DA16)std_yuanhuajine isomer, (DA17)std_gniditrin isomer	[M+H]+	none	none	none	none	none	none	none	none	none	none	none	none	none	C3H4O2	C20H20O5 / C17H16O3	2900.0 / 2700.0	0.0261	none	none	none	none	none	none	none	none	none	none	none
29308	315.194	6.2	0	0	0	0	3220.93	10121.6	80818.9	92730.5	0	0	0	0	8	0	D	C20H26O3	possibly undescribed	none	[M+H]+	none	none	none	none	none	none	none	none	none	none	none	none	none	none	none	none	none	none	none	none	none	none	none	none	none	C15H18O2	3100	0.031
28449	315.195	6	0	0	0	0	0	0	74575.1	102702	0	0	0	0	7	0	D	C20H26O3	possibly undescribed	none	[M+H]+	none	none	none	none	none	none	none	none	none	none	none	none	none	none	none	none	none	none	none	none	none	none	none	none	none	C15H18O2	3600	0.036
29308	315.194	6.2	0	0	0	0	3220.93	10121.6	80818.9	92730.5	0	0	0	0	8	0	D	C20H26O3	possibly undescribed	none	[M+H]+	none	none	none	none	none	none	none	none	none	none	none	none	none	none	none	none	none	none	none	none	none	none	none	none	none	C15H18O2	3100	0.031
49878	585.27	12.5	0	0	0	0	0	0	0	119090	0	0	0	0	15	0	D	C32H40O10	possibly known	kirkinine D	[M+H]+	none	none	none	none	none	none	none	none	none	none	none	none	none	C3H4O2	C20H18O4 / C17H14O2	6300.0 / 9600.0	0.0562	none	none	none	none	none	none	none	none	none	none	none
49878	585.27	12.5	0	0	0	0	0	0	0	119090	0	0	0	0	15	0	D	C32H40O10	possibly known	kirkinine D	[M+H]+	none	none	none	none	none	none	none	none	none	none	none	none	none	C3H4O2	C20H18O4 / C17H14O2	6300.0 / 9600.0	0.0562	none	none	none	none	none	none	none	none	none	none	none
46931	623.249	10.6	0	0	0	0	0	0	0	25858.3	0	0	0	0	15	0	D	C34H38O11	possibly undescribed	none	[M+H]+	none	none	none	none	none	none	none	none	none	none	none	none	none	C3H4O2	C20H20O4 / C17H16O2	3100.0 / 1100.0	0.0108	none	none	none	none	none	none	none	none	none	none	none
29308	315.194	6.2	0	0	0	0	3220.93	10121.6	80818.9	92730.5	0	0	0	0	8	0	D	C20H26O3	possibly undescribed	none	[M+H]+	none	none	none	none	none	none	none	none	none	none	none	none	none	none	none	none	none	none	none	none	none	none	none	none	none	C15H18O2	3100	0.031
16070	363.18	3.7	0	0	0	0	0	0	62378.3	36112	0	0	0	0	11	0	D	C20H26O6	possibly undescribed	none	[M+H]+	none	none	none	none	none	none	none	none	none	none	none	none	none	C3H4O2	C20H24O5 / C17H20O3	12000.0 / 7700.0	0.0686	none	none	none	none	none	none	none	none	none	none	none
18421	363.18	4.2	0	0	0	0	0	0	57382.9	54951.8	0	7286.15	0	0	10	0	D	C20H26O6	possibly undescribed	none	[M+H]+	none	none	none	none	none	none	none	none	none	none	none	none	none	C3H4O2	C20H24O5 / C17H20O3	11000.0 / 4500.0	0.0421	none	none	none	none	none	none	none	none	C15H18O2	930	0.0093
16070	363.18	3.7	0	0	0	0	0	0	62378.3	36112	0	0	0	0	11	0	D	C20H26O6	possibly undescribed	none	[M+H]+	none	none	none	none	none	none	none	none	none	none	none	none	none	C3H4O2	C20H24O5 / C17H20O3	12000.0 / 7700.0	0.0686	none	none	none	none	none	none	none	none	none	none	none
46931	623.249	10.6	0	0	0	0	0	0	0	25858.3	0	0	0	0	15	0	D	C34H38O11	possibly undescribed	none	[M+H]+	none	none	none	none	none	none	none	none	none	none	none	none	none	C3H4O2	C20H20O4 / C17H16O2	3100.0 / 1100.0	0.0108	none	none	none	none	none	none	none	none	none	none	none
46931	623.249	10.6	0	0	0	0	0	0	0	25858.3	0	0	0	0	15	0	D	C34H38O11	possibly undescribed	none	[M+H]+	none	none	none	none	none	none	none	none	none	none	none	none	none	C3H4O2	C20H20O4 / C17H16O2	3100.0 / 1100.0	0.0108	none	none	none	none	none	none	none	none	none	none	none
46931	623.249	10.6	0	0	0	0	0	0	0	25858.3	0	0	0	0	15	0	D	C34H38O11	possibly undescribed	none	[M+H]+	none	none	none	none	none	none	none	none	none	none	none	none	none	C3H4O2	C20H20O4 / C17H16O2	3100.0 / 1100.0	0.0108	none	none	none	none	none	none	none	none	none	none	none
30903	347.185	6.4	0	0	0	0	0	0	56993.7	79740.7	0	0	0	0	7	0	D	C20H26O5	possibly undescribed	none	[M+H]+	none	none	none	none	none	none	none	none	none	none	none	none	none	C3H4O2	C20H24O4 / C17H20O2	15000.0 / 5500.0	0.0532	none	none	none	none	none	none	none	none	none	none	none
18421	363.18	4.2	0	0	0	0	0	0	57382.9	54951.8	0	7286.15	0	0	10	0	D	C20H26O6	possibly undescribed	none	[M+H]+	none	none	none	none	none	none	none	none	none	none	none	none	none	C3H4O2	C20H24O5 / C17H20O3	11000.0 / 4500.0	0.0421	none	none	none	none	none	none	none	none	C15H18O2	930	0.0093
21232	366.227	4.6	0	0	0	0	0	0	37103.2	42161.3	0	0	0	0	6	0	D	C20H31O5N1	possibly undescribed	none	[M+NH4]+	none	none	none	none	none	none	none	none	none	none	none	none	none	none	none	none	none	none	none	none	none	none	none	none	none	none	none	none
18806	528.28	4.2	0	0	0	0	0	0	44340.6	44351.3	0	0	0	0	6	0	D	C26H41O10N1	possibly undescribed	none	[M+NH4]+	none	none	none	none	none	none	none	none	none	none	none	none	none	none	none	none	none	none	none	none	none	none	none	none	none	none	none	none
18421	363.18	4.2	0	0	0	0	0	0	57382.9	54951.8	0	7286.15	0	0	10	0	D	C20H26O6	possibly undescribed	none	[M+H]+	none	none	none	none	none	none	none	none	none	none	none	none	none	C3H4O2	C20H24O5 / C17H20O3	11000.0 / 4500.0	0.0421	none	none	none	none	none	none	none	none	C15H18O2	930	0.0093
18421	363.18	4.2	0	0	0	0	0	0	57382.9	54951.8	0	7286.15	0	0	10	0	D	C20H26O6	possibly undescribed	none	[M+H]+	none	none	none	none	none	none	none	none	none	none	none	none	none	C3H4O2	C20H24O5 / C17H20O3	11000.0 / 4500.0	0.0421	none	none	none	none	none	none	none	none	C15H18O2	930	0.0093
49881	653.332	12.5	0	0	0	0	0	0	0	41480.5	0	0	0	0	7	0	D	C37H48O10	possibly undescribed	(DA19)std_daphneodorin H isomer	[M+H]+	none	none	none	none	none	none	none	none	none	none	none	none	none	C3H4O2	C20H24O4 / C17H20O2	820.0 / 2300.0	0.008	none	none	none	none	none	none	none	none	none	none	none
49881	653.332	12.5	0	0	0	0	0	0	0	41480.5	0	0	0	0	7	0	D	C37H48O10	possibly undescribed	(DA19)std_daphneodorin H isomer	[M+H]+	none	none	none	none	none	none	none	none	none	none	none	none	none	C3H4O2	C20H24O4 / C17H20O2	820.0 / 2300.0	0.008	none	none	none	none	none	none	none	none	none	none	none
30963	329.174	6.5	0	0	0	0	0	0	60590.8	81602.6	0	4493.65	0	0	8	0	D	C20H24O4	possibly undescribed	none	[M+H]+	none	none	none	none	none	none	none	none	none	none	none	none	none	C3H4O2	C20H22O3 / C17H18O1	23000.0 / 2900.0	0.0507	none	none	none	none	none	none	none	none	none	none	none
21232	366.227	4.6	0	0	0	0	0	0	37103.2	42161.3	0	0	0	0	6	0	D	C20H31O5N1	possibly undescribed	none	[M+NH4]+	none	none	none	none	none	none	none	none	none	none	none	none	none	none	none	none	none	none	none	none	none	none	none	none	none	none	none	none
21232	366.227	4.6	0	0	0	0	0	0	37103.2	42161.3	0	0	0	0	6	0	D	C20H31O5N1	possibly undescribed	none	[M+NH4]+	none	none	none	none	none	none	none	none	none	none	none	none	none	none	none	none	none	none	none	none	none	none	none	none	none	none	none	none
18806	528.28	4.2	0	0	0	0	0	0	44340.6	44351.3	0	0	0	0	6	0	D	C26H41O10N1	possibly undescribed	none	[M+NH4]+	none	none	none	none	none	none	none	none	none	none	none	none	none	none	none	none	none	none	none	none	none	none	none	none	none	none	none	none
24271	512.285	5.2	0	0	0	0	0	0	30889.1	36790.3	0	0	0	0	7	0	D	C26H41O9N1	possibly known	daphnediterp A	[M+NH4]+	none	none	none	none	none	none	none	none	none	none	none	none	none	none	none	none	none	none	none	none	none	none	none	none	none	none	none	none
[truncated: 57 more columns]

## Sheet: filter
row ID	row m/z	row retention time	20220601_100AGC_pluskal_mce_1D1_A1_id.mzML Peak area	VGF141_H06_pos.mzML Peak area	VGF141_A07_pos.mzML Peak area	VGF141_G06_pos.mzML Peak area	VGF142_A05_pos.mzML Peak area	VGF142_B03_pos.mzML Peak area	ThyW01_500ppm_cent_pos.mzML Peak area	Thy50_01_500ppm_cent_pos.mzML Peak area	ThyE01_500ppm_cent_pos.mzML Peak area	ThyW02_500ppm_cent_pos.mzML Peak area	ThyE02_500ppm_cent_pos.mzML Peak area	Thy50_02_500ppm_cent_pos.mzML Peak area	D Score	MD Score	type	elemental composition	identification	same composition	adduct ion	same peak	C10 loss	C10 loss_ion_pair	C10 loss_intensity_pair	C10 loss_score	C11 loss	C11 loss_ion_pair	C11 loss_intensity_pair	C11 loss_score	C9 loss	C9 loss_ion_pair	C9 loss_intensity_pair	C9 loss_score	C3 loss	C3 loss_ion_pair	C3 loss_intensity_pair	C3 loss_score	C2 loss	C2 loss_ion_pair	C2 loss_intensity_pair	C2 loss_score	C7 loss	C7 loss_ion_pair	C7 loss_intensity_pair	C7 loss_score	C15 ion	C15 ion_intensity	C15 ion_score
44759	487.233	9.4	0	0	0	0	0	0	715388	2.55421e+06	0	0	0	0	20	0	D	C27H34O8	possibly known	orthobenzoate 2	[M+H]+	none	none	none	none	none	none	none	none	none	none	none	none	none	C3H4O2	C20H24O4 / C17H20O2	74000.0 / 270000.0	0.8039	none	none	none	none	none	none	none	none	C15H18O2	18000	0.18
50688	587.285	13.1	0	0	0	0	0	0	0	794129	0	0	0	0	16	0	D	C32H42O10	possibly known	yuanhuadine (yuanhuadin, synaptolepis factor K4), isoyuanhuadine (isoyuanhuadin), yuanhuamine A, tianchaterpene D	[M+H]+	none	none	none	none	none	none	none	none	none	none	none	none	none	C3H4O2	C20H18O4 / C17H14O2	53000.0 / 34000.0	0.3028	C2H4O2	C22H24O7 / C20H20O5	5900.0 / 40000.0	0.0923	none	none	none	none	none	none	none
50688	587.285	13.1	0	0	0	0	0	0	0	794129	0	0	0	0	16	0	D	C32H42O10	possibly known	yuanhuadine (yuanhuadin, synaptolepis factor K4), isoyuanhuadine (isoyuanhuadin), yuanhuamine A, tianchaterpene D	[M+H]+	none	none	none	none	none	none	none	none	none	none	none	none	none	C3H4O2	C20H18O4 / C17H14O2	53000.0 / 34000.0	0.3028	C2H4O2	C22H24O7 / C20H20O5	5900.0 / 40000.0	0.0923	none	none	none	none	none	none	none
52168	649.301	14.7	0	0	0	0	0	0	0	530771	0	0	0	0	16	0	D	C37H44O10	possibly undescribed	(DA18)std_yuanhuacine isomer	[M+H]+	none	C10H10O4	C27H24O6 / C17H14O2	5600.0 / 13000.0	0.0518	none	none	none	none	none	none	none	none	C3H4O2	C20H20O5 / C17H16O3	47000.0 / 45000.0	0.4408	none	none	none	none	C7H6O2	C27H24O6 / C20H18O4	5600.0 / 60000.0	0.1234	none	none	none
52168	649.301	14.7	0	0	0	0	0	0	0	530771	0	0	0	0	16	0	D	C37H44O10	possibly undescribed	(DA18)std_yuanhuacine isomer	[M+H]+	none	C10H10O4	C27H24O6 / C17H14O2	5600.0 / 13000.0	0.0518	none	none	none	none	none	none	none	none	C3H4O2	C20H20O5 / C17H16O3	47000.0 / 45000.0	0.4408	none	none	none	none	C7H6O2	C27H24O6 / C20H18O4	5600.0 / 60000.0	0.1234	none	none	none
49562	609.27	12.2	0	0	0	0	0	0	0	329901	0	0	0	0	23	0	D	C34H40O10	possibly undescribed	(DA12)std_genkwanine H isomer	[M+H]+	none	C10H10O4	C27H30O6 / C17H20O2	63000.0 / 64000.0	0.6252	none	none	none	none	none	none	none	none	C3H4O2	C20H24O4 / C17H20O2	53000.0 / 64000.0	0.4924	none	none	none	none	C7H6O2	C27H30O6 / C20H24O4	63000.0 / 53000.0	0.4947	none	none	none
49562	609.27	12.2	0	0	0	0	0	0	0	329901	0	0	0	0	23	0	D	C34H40O10	possibly undescribed	(DA12)std_genkwanine H isomer	[M+H]+	none	C10H10O4	C27H30O6 / C17H20O2	63000.0 / 64000.0	0.6252	none	none	none	none	none	none	none	none	C3H4O2	C20H24O4 / C17H20O2	53000.0 / 64000.0	0.4924	none	none	none	none	C7H6O2	C27H30O6 / C20H24O4	63000.0 / 53000.0	0.4947	none	none	none
50239	591.259	12.8	0	0	0	0	0	0	0	550480	0	0	0	0	20	0	D	C34H38O9	possibly undescribed	(DA08)std_genkwanine M isomer, (DA07)std_genkwanine N isomer	[M+H]+	none	C10H10O4	C27H30O6 / C17H20O2	12000.0 / 17000.0	0.1078	none	none	none	none	none	none	none	none	C3H4O2	C20H22O3 / C17H18O1	45000.0 / 27000.0	0.24	C2H4O2	C22H18O1 / C20H22O3	3100.0 / 45000.0	0.0877	C7H6O2	C27H28O5 / C20H22O3	8000.0 / 45000.0	0.1106	none	none	none
50239	591.259	12.8	0	0	0	0	0	0	0	550480	0	0	0	0	20	0	D	C34H38O9	possibly undescribed	(DA08)std_genkwanine M isomer, (DA07)std_genkwanine N isomer	[M+H]+	none	C10H10O4	C27H30O6 / C17H20O2	12000.0 / 17000.0	0.1078	none	none	none	none	none	none	none	none	C3H4O2	C20H22O3 / C17H18O1	45000.0 / 27000.0	0.24	C2H4O2	C22H18O1 / C20H22O3	3100.0 / 45000.0	0.0877	C7H6O2	C27H28O5 / C20H22O3	8000.0 / 45000.0	0.1106	none	none	none
48334	605.238	11.5	0	0	0	0	0	0	0	230566	0	0	0	0	21	0	D	C34H36O10	possibly known	3-hydrogenkwadaphin, yuanhuatine (yuanhuatin)	[M+H]+	none	C10H10O4	C27H26O6 / C17H16O2	9500.0 / 17000.0	0.0846	none	none	none	none	none	none	none	none	C3H4O2	C20H22O5 / C17H18O3	24000.0 / 23000.0	0.2254	none	none	none	none	C7H6O2	C27H26O6 / C20H20O4	9500.0 / 43000.0	0.1153	none	none	none
48334	605.238	11.5	0	0	0	0	0	0	0	230566	0	0	0	0	21	0	D	C34H36O10	possibly known	3-hydrogenkwadaphin, yuanhuatine (yuanhuatin)	[M+H]+	none	C10H10O4	C27H26O6 / C17H16O2	9500.0 / 17000.0	0.0846	none	none	none	none	none	none	none	none	C3H4O2	C20H22O5 / C17H18O3	24000.0 / 23000.0	0.2254	none	none	none	none	C7H6O2	C27H26O6 / C20H20O4	9500.0 / 43000.0	0.1153	none	none	none
48334	605.238	11.5	0	0	0	0	0	0	0	230566	0	0	0	0	21	0	D	C34H36O10	possibly known	3-hydrogenkwadaphin, yuanhuatine (yuanhuatin)	[M+H]+	none	C10H10O4	C27H26O6 / C17H16O2	9500.0 / 17000.0	0.0846	none	none	none	none	none	none	none	none	C3H4O2	C20H22O5 / C17H18O3	24000.0 / 23000.0	0.2254	none	none	none	none	C7H6O2	C27H26O6 / C20H20O4	9500.0 / 43000.0	0.1153	none	none	none
48334	605.238	11.5	0	0	0	0	0	0	0	230566	0	0	0	0	21	0	D	C34H36O10	possibly known	3-hydrogenkwadaphin, yuanhuatine (yuanhuatin)	[M+H]+	none	C10H10O4	C27H26O6 / C17H16O2	9500.0 / 17000.0	0.0846	none	none	none	none	none	none	none	none	C3H4O2	C20H22O5 / C17H18O3	24000.0 / 23000.0	0.2254	none	none	none	none	C7H6O2	C27H26O6 / C20H20O4	9500.0 / 43000.0	0.1153	none	none	none
48334	605.238	11.5	0	0	0	0	0	0	0	230566	0	0	0	0	21	0	D	C34H36O10	possibly known	3-hydrogenkwadaphin, yuanhuatine (yuanhuatin)	[M+H]+	none	C10H10O4	C27H26O6 / C17H16O2	9500.0 / 17000.0	0.0846	none	none	none	none	none	none	none	none	C3H4O2	C20H22O5 / C17H18O3	24000.0 / 23000.0	0.2254	none	none	none	none	C7H6O2	C27H26O6 / C20H20O4	9500.0 / 43000.0	0.1153	none	none	none
53348	637.338	15.7	0	0	0	0	0	0	0	159315	0	0	0	0	14	0	D	C37H48O9	possibly known	wikstroemia factor M1/M2	[M+H]+	none	C10H20O2	C27H34O3 / C17H14O1	17000.0 / 1900.0	0.0364	none	none	none	none	none	none	none	none	C3H4O2	C20H24O4 / C17H20O2	13000.0 / 55000.0	0.1521	none	none	none	none	C7H6O2	C37H48O9 / C30H42O7	34000.0 / 7000.0	0.0885	none	none	none
53348	637.338	15.7	0	0	0	0	0	0	0	159315	0	0	0	0	14	0	D	C37H48O9	possibly known	wikstroemia factor M1/M2	[M+H]+	none	C10H20O2	C27H34O3 / C17H14O1	17000.0 / 1900.0	0.0364	none	none	none	none	none	none	none	none	C3H4O2	C20H24O4 / C17H20O2	13000.0 / 55000.0	0.1521	none	none	none	none	C7H6O2	C37H48O9 / C30H42O7	34000.0 / 7000.0	0.0885	none	none	none
48135	603.223	11.3	0	0	0	0	0	0	0	228314	0	0	0	0	16	0	D	C34H34O10	possibly undescribed	(DA10)std_genkwadaphnin isomer	[M+H]+	none	C10H10O4	C27H26O7 / C17H16O3	4500.0 / 29000.0	0.068	none	none	none	none	none	none	none	none	C3H4O2	C20H20O5 / C17H16O3	22000.0 / 29000.0	0.2001	none	none	none	none	C7H6O2	C27H24O6 / C20H18O4	3800.0 / 34000.0	0.0728	none	none	none
48135	603.223	11.3	0	0	0	0	0	0	0	228314	0	0	0	0	16	0	D	C34H34O10	possibly undescribed	(DA10)std_genkwadaphnin isomer	[M+H]+	none	C10H10O4	C27H26O7 / C17H16O3	4500.0 / 29000.0	0.068	none	none	none	none	none	none	none	none	C3H4O2	C20H20O5 / C17H16O3	22000.0 / 29000.0	0.2001	none	none	none	none	C7H6O2	C27H24O6 / C20H18O4	3800.0 / 34000.0	0.0728	none	none	none
49322	591.259	11.9	0	0	0	0	0	0	0	84479.5	0	0	0	0	9	0	D	C34H38O9	possibly undescribed	(DA08)std_genkwanine M isomer, (DA07)std_genkwanine N isomer	[M+H]+	none	C10H10O4	C27H30O6 / C17H20O2	4700.0 / 69000.0	0.1342	none	none	none	none	none	none	none	none	C3H4O2	C20H24O4 / C17H20O2	9400.0 / 69000.0	0.1555	none	none	none	none	C7H6O2	C27H30O6 / C20H24O4	4700.0 / 9400.0	0.0423	none	none	none
49322	591.259	11.9	0	0	0	0	0	0	0	84479.5	0	0	0	0	9	0	D	C34H38O9	possibly undescribed	(DA08)std_genkwanine M isomer, (DA07)std_genkwanine N isomer	[M+H]+	none	C10H10O4	C27H30O6 / C17H20O2	4700.0 / 69000.0	0.1342	none	none	none	none	none	none	none	none	C3H4O2	C20H24O4 / C17H20O2	9400.0 / 69000.0	0.1555	none	none	none	none	C7H6O2	C27H30O6 / C20H24O4	4700.0 / 9400.0	0.0423	none	none	none
52650	635.322	15.1	0	0	0	0	0	0	0	116854	0	0	0	0	11	0	D	C37H46O9	possibly known	acutilonine F	[M+H]+	none	none	none	none	none	none	none	none	none	none	none	none	none	C3H4O2	C20H24O4 / C17H20O2	4900.0 / 39000.0	0.086	none	none	none	none	C7H6O2	C27H32O3 / C20H26O5	1200.0 / 2100.0	0.0107	none	none	none
52650	635.322	15.1	0	0	0	0	0	0	0	116854	0	0	0	0	11	0	D	C37H46O9	possibly known	acutilonine F	[M+H]+	none	none	none	none	none	none	none	none	none	none	none	none	none	C3H4O2	C20H24O4 / C17H20O2	4900.0 / 39000.0	0.086	none	none	none	none	C7H6O2	C27H32O3 / C20H26O5	1200.0 / 2100.0	0.0107	none	none	none
53854	637.338	16	0	0	0	0	0	0	0	103194	0	0	0	0	15	0	D	C37H48O9	possibly known	wikstroemia factor M1/M2	[M+H]+	none	none	none	none	none	none	none	none	none	none	none	none	none	C3H4O2	C20H24O4 / C17H20O2	5700.0 / 25000.0	0.068	none	none	none	none	C7H6O2	C37H48O9 / C30H42O7	14000.0 / 3400.0	0.0392	none	none	none
53854	637.338	16	0	0	0	0	0	0	0	103194	0	0	0	0	15	0	D	C37H48O9	possibly known	wikstroemia factor M1/M2	[M+H]+	none	none	none	none	none	none	none	none	none	none	none	none	none	C3H4O2	C20H24O4 / C17H20O2	5700.0 / 25000.0	0.068	none	none	none	none	C7H6O2	C37H48O9 / C30H42O7	14000.0 / 3400.0	0.0392	none	none	none
45702	485.217	9.9	0	0	0	0	0	0	14555.4	92204.9	0	0	0	0	21	0	D	C27H32O8	possibly known	daphne factor F4	[M+H]+	none	none	none	none	none	none	none	none	none	none	none	none	none	C3H4O2	C20H22O4 / C17H18O2	8100.0 / 31000.0	0.09	none	none	none	none	C7H6O2	C27H32O8 / C20H26O6	57000.0 / 1000.0	0.0989	none	none	none
45702	485.217	9.9	0	0	0	0	0	0	14555.4	92204.9	0	0	0	0	21	0	D	C27H32O8	possibly known	daphne factor F4	[M+H]+	none	none	none	none	none	none	none	none	none	none	none	none	none	C3H4O2	C20H22O4 / C17H18O2	8100.0 / 31000.0	0.09	none	none	none	none	C7H6O2	C27H32O8 / C20H26O6	57000.0 / 1000.0	0.0989	none	none	none
52874	635.322	15.4	0	0	0	0	0	0	0	57034.8	0	0	0	0	11	0	D	C37H46O9	possibly known	acutilonine F	[M+H]+	none	none	none	none	none	none	none	none	none	none	none	none	none	C3H4O2	C20H24O4 / C17H20O2	2600.0 / 22000.0	0.0477	none	none	none	none	C7H6O2	C27H32O3 / C20H26O5	1100.0 / 1500.0	0.0099	none	none	none
52874	635.322	15.4	0	0	0	0	0	0	0	57034.8	0	0	0	0	11	0	D	C37H46O9	possibly known	acutilonine F	[M+H]+	none	none	none	none	none	none	none	none	none	none	none	none	none	C3H4O2	C20H24O4 / C17H20O2	2600.0 / 22000.0	0.0477	none	none	none	none	C7H6O2	C27H32O3 / C20H26O5	1100.0 / 1500.0	0.0099	none	none	none
47536	591.259	10.9	0	0	0	0	0	0	0	68100.2	0	0	0	0	10	0	D	C34H38O9	possibly undescribed	(DA08)std_genkwanine M isomer, (DA07)std_genkwanine N isomer	[M+H]+	none	C10H10O4	C27H30O6 / C17H20O2	10000.0 / 1500.0	0.0232	none	none	none	none	none	none	none	none	C3H4O2	C20H22O3 / C17H18O1	16000.0 / 1000.0	0.0307	C2H4O2	C22H26O5 / C20H22O3	1800.0 / 16000.0	0.0343	C7H6O2	C27H30O6 / C20H24O4	10000.0 / 13000.0	0.0912	C15H18O2	12000	0.12
47536	591.259	10.9	0	0	0	0	0	0	0	68100.2	0	0	0	0	10	0	D	C34H38O9	possibly undescribed	(DA08)std_genkwanine M isomer, (DA07)std_genkwanine N isomer	[M+H]+	none	C10H10O4	C27H30O6 / C17H20O2	10000.0 / 1500.0	0.0232	none	none	none	none	none	none	none	none	C3H4O2	C20H22O3 / C17H18O1	16000.0 / 1000.0	0.0307	C2H4O2	C22H26O5 / C20H22O3	1800.0 / 16000.0	0.0343	C7H6O2	C27H30O6 / C20H24O4	10000.0 / 13000.0	0.0912	C15H18O2	12000	0.12
50182	587.285	12.7	0	0	0	0	0	0	0	38360.2	0	0	0	0	13	0	D	C32H42O10	possibly known	yuanhuadine (yuanhuadin, synaptolepis factor K4), isoyuanhuadine (isoyuanhuadin), yuanhuamine A, tianchaterpene D	[M+H]+	none	none	none	none	none	none	none	none	none	none	none	none	none	C3H4O2	C20H20O5 / C17H16O3	3900.0 / 3300.0	0.0309	C2H4O2	C22H20O5 / C20H16O3	940.0 / 1000.0	0.0091	none	none	none	none	none	none	none
50182	587.285	12.7	0	0	0	0	0	0	0	38360.2	0	0	0	0	13	0	D	C32H42O10	possibly known	yuanhuadine (yuanhuadin, synaptolepis factor K4), isoyuanhuadine (isoyuanhuadin), yuanhuamine A, tianchaterpene D	[M+H]+	none	none	none	none	none	none	none	none	none	none	none	none	none	C3H4O2	C20H20O5 / C17H16O3	3900.0 / 3300.0	0.0309	C2H4O2	C22H20O5 / C20H16O3	940.0 / 1000.0	0.0091	none	none	none	none	none	none	none
30746	487.232	6.4	0	0	8944.98	0	0	0	64396.5	84251.9	0	0	0	0	24	0	D	C27H34O8	possibly known	orthobenzoate 2	[M+H]+	none	C10H10O4	C27H30O6 / C17H20O2	2700.0 / 4500.0	0.024	none	none	none	none	none	none	none	none	C3H4O2	C20H24O4 / C17H20O2	13000.0 / 4500.0	0.0444	none	none	none	none	C7H6O2	C27H34O8 / C20H28O6	14000.0 / 3400.0	0.0392	none	none	none
51510	637.337	13.9	0	0	0	0	0	0	0	38191.3	0	0	0	0	6	0	D	C37H48O9	possibly known	wikstroemia factor M1/M2	[M+H]+	none	C10H10O4	C27H30O6 / C17H20O2	2200.0 / 1700.0	0.0155	none	none	none	none	none	none	none	none	C3H4O2	C20H24O4 / C17H20O2	3600.0 / 1700.0	0.0154	none	none	none	none	C7H6O2	C27H30O6 / C20H24O4	2200.0 / 3600.0	0.0196	C15H18O2	2400	0.024
51510	637.337	13.9	0	0	0	0	0	0	0	38191.3	0	0	0	0	6	0	D	C37H48O9	possibly known	wikstroemia factor M1/M2	[M+H]+	none	C10H10O4	C27H30O6 / C17H20O2	2200.0 / 1700.0	0.0155	none	none	none	none	none	none	none	none	C3H4O2	C20H24O4 / C17H20O2	3600.0 / 1700.0	0.0154	none	none	none	none	C7H6O2	C27H30O6 / C20H24O4	2200.0 / 3600.0	0.0196	C15H18O2	2400	0.024
51900	649.301	14.4	0	0	0	0	0	0	0	36095.7	0	0	0	0	13	0	D	C37H44O10	possibly undescribed	(DA18)std_yuanhuacine isomer	[M+H]+	none	none	none	none	none	none	none	none	none	none	none	none	none	C3H4O2	C20H20O5 / C17H16O3	3500.0 / 4600.0	0.0318	none	none	none	none	C7H6O2	C27H22O5 / C20H16O3	860.0 / 1300.0	0.0077	none	none	none
51900	649.301	14.4	0	0	0	0	0	0	0	36095.7	0	0	0	0	13	0	D	C37H44O10	possibly undescribed	(DA18)std_yuanhuacine isomer	[M+H]+	none	none	none	none	none	none	none	none	none	none	none	none	none	C3H4O2	C20H20O5 / C17H16O3	3500.0 / 4600.0	0.0318	none	none	none	none	C7H6O2	C27H22O5 / C20H16O3	860.0 / 1300.0	0.0077	none	none	none
45341	591.259	9.7	0	0	0	0	0	0	5684.75	43775.6	0	0	0	0	19	0	D	C34H38O9	possibly undescribed	(DA08)std_genkwanine M isomer, (DA07)std_genkwanine N isomer	[M+H]+	none	C10H10O4	C27H32O7 / C17H22O3	3000.0 / 3100.0	0.0295	none	none	none	none	none	none	none	none	C3H4O2	C20H24O4 / C17H20O2	7700.0 / 5800.0	0.0527	none	none	none	none	C7H6O2	C27H28O5 / C20H22O3	1600.0 / 14000.0	0.0301	C15H18O2	1300	0.013
45341	591.259	9.7	0	0	0	0	0	0	5684.75	43775.6	0	0	0	0	19	0	D	C34H38O9	possibly undescribed	(DA08)std_genkwanine M isomer, (DA07)std_genkwanine N isomer	[M+H]+	none	C10H10O4	C27H32O7 / C17H22O3	3000.0 / 3100.0	0.0295	none	none	none	none	none	none	none	none	C3H4O2	C20H24O4 / C17H20O2	7700.0 / 5800.0	0.0527	none	none	none	none	C7H6O2	C27H28O5 / C20H22O3	1600.0 / 14000.0	0.0301	C15H18O2	1300	0.013
34526	487.233	7.1	0	0	0	0	0	0	38191.2	77429.5	0	0	0	0	10	0	D	C27H34O8	possibly known	orthobenzoate 2	[M+H]+	34525, 34526	C10H10O4	C27H30O6 / C17H20O2	6500.0 / 700.0	0.0138	none	none	none	none	none	none	none	none	C3H4O2	C20H24O4 / C17H20O2	6400.0 / 700.0	0.0136	none	none	none	none	C7H6O2	C27H30O6 / C20H24O4	6500.0 / 6400.0	0.0635	C15H18O2	990	0.0099
27643	487.233	5.9	0	5368.44	18884.1	0	0	13896.4	48540.4	56320.8	0	0	0	0	14	0	D	C27H34O8	possibly known	orthobenzoate 2	[M+H]+	none	C10H10O4	C27H30O6 / C17H20O2	2900.0 / 2600.0	0.0248	none	none	none	none	none	none	none	none	C3H4O2	C20H22O3 / C17H18O1	12000.0 / 1700.0	0.0274	none	none	none	none	C7H6O2	C27H30O6 / C20H24O4	2900.0 / 8500.0	0.0288	none	none	none
48816	545.275	11.7	0	0	0	0	0	0	0	40590.1	0	0	0	0	18	0	D	C30H40O9	possibly known	tianchaterpene E	[M+H]+	none	none	none	none	none	none	none	none	none	none	none	none	none	C3H4O2	C20H20O5 / C17H16O3	1600.0 / 3900.0	0.015	none	none	none	none	none	none	none	none	none	none	none
39457	501.212	8.1	0	0	0	0	0	0	21323.5	39099.6	0	0	0	0	14	0	D	C27H32O9	possibly known	daphnegiraldigin	[M+H]+	none	none	none	none	none	none	none	none	none	none	none	none	none	C3H4O2	C20H22O5 / C17H18O3	1500.0 / 920.0	0.0082	none	none	none	none	none	none	none	none	C15H18O2	1600	0.016
39457	501.212	8.1	0	0	0	0	0	0	21323.5	39099.6	0	0	0	0	14	0	D	C27H32O9	possibly known	daphnegiraldigin	[M+H]+	none	none	none	none	none	none	none	none	none	none	none	none	none	C3H4O2	C20H22O5 / C17H18O3	1500.0 / 920.0	0.0082	none	none	none	none	none	none	none	none	C15H18O2	1600	0.016
49878	585.27	12.5	0	0	0	0	0	0	0	119090	0	0	0	0	15	0	D	C32H40O10	possibly known	kirkinine D	[M+H]+	none	none	none	none	none	none	none	none	none	none	none	none	none	C3H4O2	C20H18O4 / C17H14O2	6300.0 / 9600.0	0.0562	none	none	none	none	none	none	none	none	none	none	none
49878	585.27	12.5	0	0	0	0	0	0	0	119090	0	0	0	0	15	0	D	C32H40O10	possibly known	kirkinine D	[M+H]+	none	none	none	none	none	none	none	none	none	none	none	none	none	C3H4O2	C20H18O4 / C17H14O2	6300.0 / 9600.0	0.0562	none	none	none	none	none	none	none	none	none	none	none
[truncated: 57 more columns]
